# Supplementary material for: Single-cell profiling of Arabidopsis leaves to Pseudomonas syringae infection
Source: Cell Rep. Author manuscript; Available in PMC 2023 Sep 27. (PMC10528479; doi:10.1016/j.celrep.2023.112676)
Supplement: 2 [file NIHMS1920468-supplement-2.xlsx]

## Sheet: Table S1A
Genes differentially expressed in our study. Related to Figure 2, S2.
Locus	LFC (Protoplasting)	P-Value (Protoplasting)	Adjusted P-Value (Protoplasting)	LFC (DC3000-Treatment)	P-Value (DC3000-Treatment)	Adjusted P-Value (DC3000-Treatment)	DE (DC3000 Treatment)	DE (Protoplasting)
AT1G01010	3.82875	1.98786e-05	0.000157968	1.33063	0.0435617	0.0987725	Not DE	Proto Up
AT1G01020	0.221609	0.523311	0.62371	-0.256291	0.382008	0.512244	Not DE	Not DE
AT1G01030	4.88304	6.93389e-10	4.81142e-08	0.0210506	0.940508	0.96182	Not DE	Proto Up
AT1G01040	-0.662529	0.0111201	0.0298058	0.555482	0.00781998	0.0270879	Not DE	Proto Down
AT1G01050	-0.223803	0.387025	0.495162	-0.0843171	0.692756	0.787053	Not DE	Not DE
AT1G01060	-1.57077	0.00322052	0.0110519	-0.686693	0.0599154	0.126495	Not DE	Proto Down
AT1G01070	-2.46278	0.0216839	0.0511401	-0.767282	0.184378	0.297725	Not DE	Not DE
AT1G01080	-0.24112	0.345177	0.45349	-1.76488	2.22344e-06	0.000118848	Not DE	Not DE
AT1G01090	0.516485	0.0404634	0.083825	-0.687935	0.00498458	0.0194527	Not DE	Not DE
AT1G01100	-0.546204	0.0281945	0.0630541	-0.590883	0.00741093	0.0260165	Not DE	Not DE
AT1G01120	-3.44293	2.56496e-07	4.23583e-06	-1.70805	6.14488e-06	0.000212223	Not DE	Proto Down
AT1G01140	0.49903	0.0269659	0.060819	-0.108381	0.545026	0.662958	Not DE	Not DE
AT1G01160	-0.511088	0.0815553	0.146907	0.571721	0.0203445	0.0550244	Not DE	Not DE
AT1G01170	0.01805	0.928382	0.949728	-0.437433	0.0236723	0.0618999	Not DE	Not DE
AT1G01180	0.378633	0.277808	0.38463	-0.045994	0.8737	0.917492	Not DE	Not DE
AT1G01210	-1.04095	0.0621475	0.117941	0.251642	0.500126	0.624054	Not DE	Not DE
AT1G01220	-0.420898	0.201474	0.299684	-0.760217	0.00923008	0.030671	Not DE	Not DE
AT1G01230	0.894478	0.00045183	0.00218715	0.392476	0.0369752	0.0873944	Not DE	Proto Up
AT1G01240	-0.779062	0.0082976	0.0235891	-0.0303158	0.881125	0.922918	Not DE	Proto Down
AT1G01250	-7.10529	0.000154671	0.000896783	-0.627022	0.149001	0.252062	Not DE	Proto Down
AT1G01260	2.49488	1.19253e-06	1.49456e-05	0.524311	0.0766512	0.152548	Not DE	Proto Up
AT1G01290	-1.21298	0.0111985	0.0299717	-0.106903	0.717027	0.806005	Not DE	Proto Down
AT1G01300	-1.38441	0.00705648	0.0207672	-0.251553	0.416464	0.546957	Not DE	Proto Down
AT1G01320	0.130606	0.498691	0.602483	-0.816071	0.000351673	0.00292616	Not DE	Not DE
AT1G01340	2.75043	0.000266787	0.00140169	2.44566	0.000906816	0.00563574	DC3000 Up	Proto Up
AT1G01350	1.91554	1.7119e-06	2.02787e-05	0.0306304	0.883678	0.924887	Not DE	Proto Up
AT1G01360	0.290042	0.267628	0.373677	-0.177633	0.419085	0.549208	Not DE	Not DE
AT1G01420	-2.70398	0.000708125	0.00316824	0.942821	0.0223827	0.0592344	Not DE	Proto Down
AT1G01430	-3.18246	7.78529e-07	1.05811e-05	-1.38519	3.43231e-05	0.000617366	Not DE	Proto Down
AT1G01440	0.800579	0.0257586	0.0587088	0.189689	0.504045	0.627598	Not DE	Not DE
AT1G01470	3.51891	9.70807e-10	6.04909e-08	0.24607	0.224678	0.346665	Not DE	Proto Up
AT1G01480	3.35032	5.08615e-06	5.03095e-05	1.62063	0.00383858	0.0159566	Not DE	Proto Up
AT1G01490	-0.0492028	0.80473	0.857723	-0.0298703	0.861387	0.909612	Not DE	Not DE
AT1G01500	1.49791	2.36713e-05	0.000182828	-0.1673	0.433017	0.561329	Not DE	Proto Up
AT1G01510	-0.51546	0.130319	0.212957	-0.780147	0.00916584	0.0305034	Not DE	Not DE
AT1G01520	0.338224	0.708314	0.782644	0.640624	0.386408	0.516568	Not DE	Not DE
AT1G01540	-1.3669	0.000504667	0.00239238	-1.07168	0.000404152	0.00319867	Not DE	Proto Down
AT1G01550	1.66073	1.19245e-06	1.49456e-05	-0.0534978	0.757982	0.83614	Not DE	Proto Up
AT1G01560	3.20944	2.47505e-05	0.000189762	2.42981	0.000464889	0.003525	DC3000 Up	Proto Up
AT1G01610	-8.82472	2.13549e-07	3.67086e-06	-0.974964	0.00136747	0.0075248	Not DE	Proto Down
AT1G01620	-0.790945	0.0163437	0.0407098	-1.949	3.85843e-06	0.000162839	Not DE	Proto Down
AT1G01630	-2.72756	0.00021698	0.00118665	-0.349505	0.315756	0.445937	Not DE	Proto Down
AT1G01650	1.57088	0.000119111	0.000720255	1.33929	0.000260758	0.00235774	Not DE	Proto Up
AT1G01670	-2.32192	0.0594197	0.113893	0.881011	0.21528	0.335725	Not DE	Not DE
AT1G01680	-0.163842	0.707354	0.781986	5.3239	3.21144e-08	1.79924e-05	DC3000 Up	Not DE
AT1G01710	0.541927	0.115888	0.194306	0.148375	0.59733	0.708025	Not DE	Not DE
AT1G01720	5.73877	3.18988e-09	1.44471e-07	-0.15763	0.668954	0.768124	Not DE	Proto Up
AT1G01725	0.397375	0.213408	0.313043	0.103856	0.690884	0.785671	Not DE	Not DE
AT1G01730	0.0592557	0.864281	0.903257	0.749247	0.0218062	0.058054	Not DE	Not DE
AT1G01770	-0.309579	0.581522	0.675577	-0.338707	0.43939	0.567645	Not DE	Not DE
AT1G01780	-0.264442	0.790034	0.847578	-0.998338	0.203984	0.321806	Not DE	Not DE
AT1G01790	0.490818	0.0260701	0.0592743	-1.09751	3.71271e-05	0.000649274	Not DE	Not DE
AT1G01800	-0.0707638	0.723518	0.795698	0.117864	0.486956	0.612013	Not DE	Not DE
AT1G01820	0.788068	0.0131044	0.0340542	0.390055	0.131957	0.230179	Not DE	Proto Up
AT1G01830	-4.53393	8.18237e-05	0.000527374	0.204319	0.569394	0.68397	Not DE	Proto Down
AT1G01860	-1.04845	0.0426163	0.0872537	-1.33236	0.00205021	0.010027	Not DE	Not DE
AT1G01900	-3.27186	0.000163933	0.000942535	0.0547177	0.870221	0.915349	Not DE	Proto Down
AT1G01910	-0.18136	0.474828	0.580094	-0.100853	0.625435	0.731705	Not DE	Not DE
AT1G01920	-0.326555	0.538218	0.637709	0.330316	0.426553	0.556011	Not DE	Not DE
AT1G01930	0.31175	0.418264	0.526467	0.142166	0.655352	0.756586	Not DE	Not DE
AT1G01940	-0.187281	0.826009	0.873727	0.402764	0.548676	0.666379	Not DE	Not DE
AT1G01950	0.43474	0.202979	0.301233	-0.723373	0.0223055	0.0590825	Not DE	Not DE
AT1G01960	-0.741433	0.0310517	0.0682335	-0.0121078	0.960443	0.975272	Not DE	Not DE
AT1G01970	-0.956992	0.0242791	0.0559095	-1.44838	0.000282976	0.00249131	Not DE	Not DE
AT1G01990	-0.191927	0.470334	0.576232	0.297661	0.182328	0.294919	Not DE	Not DE
AT1G02000	1.72925	1.39756e-05	0.000116994	-0.758625	0.00646208	0.0235433	Not DE	Proto Up
AT1G02010	-1.35484	0.0909847	0.160075	-0.346768	0.504554	0.627906	Not DE	Not DE
AT1G02020	0.2419	0.492214	0.59616	-0.275863	0.352458	0.483726	Not DE	Not DE
AT1G02080	0.44007	0.0595261	0.11401	-0.000966751	0.995737	0.997889	Not DE	Not DE
AT1G02090	1.55009	1.21167e-05	0.000103906	0.0499852	0.805832	0.871199	Not DE	Proto Up
AT1G02100	0.404455	0.106101	0.181151	1.14764	0.000109545	0.00131829	Not DE	Not DE
AT1G02110	0.752077	0.06566	0.123307	-0.317574	0.343835	0.475138	Not DE	Not DE
AT1G02120	-0.267451	0.217628	0.317798	0.919477	0.000215262	0.00206747	Not DE	Not DE
AT1G02130	0.0556506	0.83741	0.882691	-0.212819	0.360298	0.491632	Not DE	Not DE
AT1G02140	0.258368	0.184946	0.28016	0.172098	0.297196	0.426699	Not DE	Not DE
AT1G02145	-0.906011	0.0124947	0.0327625	-0.0282864	0.903694	0.938332	Not DE	Proto Down
AT1G02150	-0.478321	0.0401008	0.0833021	-0.95332	0.000126236	0.00145215	Not DE	Not DE
AT1G02160	-1.0947	0.0018008	0.00684614	0.195295	0.364409	0.495809	Not DE	Proto Down
AT1G02170	1.69963	1.51367e-06	1.83031e-05	0.777002	0.00103822	0.00622738	Not DE	Proto Up
AT1G02205	-8.48699	1.24295e-08	4.04347e-07	-0.994706	0.00251757	0.0116427	Not DE	Proto Down
AT1G02220	1.68181	0.00683035	0.0202554	1.57657	0.00647014	0.023567	Not DE	Proto Up
AT1G02230	4.22014	6.18624e-06	5.96426e-05	1.07294	0.0977864	0.183127	Not DE	Proto Up
AT1G02260	-1.0914	0.0524035	0.102869	0.926893	0.0277001	0.0698108	Not DE	Not DE
AT1G02270	2.18686	2.68829e-06	2.91905e-05	0.0102602	0.967476	0.979913	Not DE	Proto Up
AT1G02280	-0.323516	0.309882	0.41831	-0.352213	0.181088	0.293698	Not DE	Not DE
AT1G02290	-6.13448	0.00189608	0.00713839	-0.400837	0.462399	0.590071	Not DE	Proto Down
AT1G02300	-0.367695	0.268619	0.37468	-0.20269	0.431387	0.560264	Not DE	Not DE
AT1G02305	0.0308596	0.89164	0.923824	0.338325	0.10148	0.188217	Not DE	Not DE
AT1G02330	0.191103	0.5053	0.608379	0.114383	0.634834	0.740305	Not DE	Not DE
AT1G02335	-8.15694	1.06208e-05	9.34071e-05	-0.652747	0.0655823	0.135546	Not DE	Proto Down
AT1G02360	2.28523	3.32929e-05	0.00024531	1.59966	0.000669495	0.00453502	Not DE	Proto Up
AT1G02370	-0.529618	0.472382	0.578063	-0.567751	0.308491	0.438215	Not DE	Not DE
AT1G02380	2.51046	8.06739e-05	0.000521073	-0.817179	0.0787984	0.155672	Not DE	Proto Up
AT1G02390	2.26608	0.00375643	0.0124997	0.435773	0.498621	0.622587	Not DE	Proto Up
AT1G02400	8.29326	7.15082e-10	4.91684e-08	-0.964969	0.0720898	0.145517	Not DE	Proto Up
AT1G02405	-0.462681	0.578533	0.672931	1.39789	0.0484943	0.107295	Not DE	Not DE
AT1G02410	0.718012	0.0548303	0.106678	-0.060723	0.838958	0.894167	Not DE	Not DE
AT1G02450	0.286176	0.643008	0.728762	5.83476	6.63608e-07	6.65541e-05	DC3000 Up	Not DE
AT1G02475	-0.124228	0.537793	0.637455	0.24364	0.169405	0.27824	Not DE	Not DE
AT1G02500	-0.410256	0.0599359	0.114628	0.684726	0.001454	0.00782915	Not DE	Not DE
AT1G02560	0.696404	0.00227952	0.00832904	-0.0910909	0.580699	0.693567	Not DE	Proto Up
AT1G02610	0.280623	0.203541	0.301852	-1.47592	3.96075e-06	0.000164866	Not DE	Not DE
AT1G02640	-1.8662	0.00826669	0.0235234	-3.56537	2.55075e-06	0.00012819	DC3000 Down	Proto Down
AT1G02660	4.05311	3.30756e-10	3.10767e-08	-1.45306	2.08666e-05	0.000467628	Not DE	Proto Up
AT1G02670	4.39401	2.30397e-05	0.000178824	-0.387223	0.588927	0.701083	Not DE	Proto Up
AT1G02680	0.658514	0.0843984	0.150874	-0.0203916	0.947664	0.96723	Not DE	Not DE
AT1G02720	-1.24502	0.0031429	0.0108316	-0.488087	0.0678027	0.138921	Not DE	Proto Down
AT1G02730	-2.48489	0.00622584	0.018847	-1.51589	0.00583165	0.0218571	Not DE	Proto Down
AT1G02740	-0.256659	0.564283	0.661212	0.141813	0.686749	0.782617	Not DE	Not DE
AT1G02750	0.0386388	0.894297	0.92552	0.387028	0.125866	0.222116	Not DE	Not DE
AT1G02780	-0.601157	0.0269221	0.0607656	-0.5094	0.0252376	0.0650818	Not DE	Not DE
AT1G02816	-1.01316	0.0104144	0.028253	1.18041	0.00048596	0.00363377	Not DE	Proto Down
AT1G02820	-0.0739841	0.898676	0.928507	-1.27729	0.0214988	0.0573363	Not DE	Not DE
AT1G02840	0.586788	0.0124589	0.0327196	-0.00772918	0.965618	0.978818	Not DE	Proto Up
AT1G02850	0.51322	0.301333	0.409805	1.55731	0.00246519	0.0114636	Not DE	Not DE
AT1G02860	2.79801	2.71256e-08	7.3933e-07	-1.08614	0.000316724	0.00270377	Not DE	Proto Up
AT1G02870	0.154462	0.678411	0.758599	0.211332	0.492795	0.617197	Not DE	Not DE
AT1G02880	1.57785	1.01844e-05	9.02513e-05	0.378101	0.0828885	0.161746	Not DE	Proto Up
AT1G02890	1.38781	3.58283e-05	0.00025994	0.034003	0.866474	0.913142	Not DE	Proto Up
AT1G02910	0.0831112	0.738617	0.808003	-0.0819012	0.695687	0.789442	Not DE	Not DE
AT1G02920	2.93317	0.000225209	0.00121843	3.1771	0.000131493	0.00149332	DC3000 Up	Proto Up
AT1G02930	2.55885	1.10036e-05	9.59927e-05	2.35459	2.18762e-05	0.00048169	DC3000 Up	Proto Up
AT1G02950	-1.43407	0.0374843	0.079094	-0.820762	0.0745762	0.149399	Not DE	Not DE
AT1G02960	0.313338	0.445795	0.553702	-0.537479	0.131943	0.230179	Not DE	Not DE
AT1G02990	0.873858	0.000792646	0.00348354	0.226251	0.216934	0.337678	Not DE	Proto Up
AT1G03000	-0.537195	0.221502	0.322147	-0.70116	0.0487524	0.10774	Not DE	Not DE
AT1G03030	-0.620313	0.147623	0.234938	0.563067	0.0900107	0.172114	Not DE	Not DE
AT1G03040	0.369125	0.0920213	0.161561	0.0159543	0.927794	0.953642	Not DE	Not DE
AT1G03055	-0.74706	0.201567	0.299755	-0.463576	0.281716	0.40984	Not DE	Not DE
AT1G03060	1.74045	4.74699e-05	0.000328941	0.0348744	0.894831	0.93183	Not DE	Proto Up
AT1G03080	-0.334185	0.129871	0.212362	0.86132	0.000311912	0.00268114	Not DE	Not DE
AT1G03090	0.154803	0.771699	0.834118	-0.830025	0.0808887	0.158929	Not DE	Not DE
AT1G03106	0.938101	0.00498703	0.0157888	-0.484983	0.0697685	0.141879	Not DE	Proto Up
AT1G03110	-1.57707	0.0378273	0.0796289	-1.18458	0.0225038	0.0594889	Not DE	Not DE
AT1G03130	-1.11965	0.00104857	0.0043829	-0.902702	0.0011207	0.00655307	Not DE	Proto Down
AT1G03140	-0.61607	0.0212131	0.0501855	0.365701	0.0754283	0.150734	Not DE	Not DE
AT1G03150	-0.307094	0.268487	0.374529	-0.185929	0.400612	0.530932	Not DE	Not DE
AT1G03160	0.443951	0.157836	0.24765	-0.984361	0.00237209	0.0111092	Not DE	Not DE
AT1G03170	5.29093	7.11607e-07	9.78542e-06	-1.69948	0.0168811	0.0479608	Not DE	Proto Up
AT1G03210	-0.60635	0.121779	0.201924	2.60547	1.84085e-06	0.000110502	DC3000 Up	Not DE
AT1G03220	5.34325	8.66674e-11	1.24859e-08	-1.09003	0.000660183	0.00449239	Not DE	Proto Up
AT1G03230	2.19355	2.53214e-05	0.000193551	0.102559	0.750965	0.831431	Not DE	Proto Up
AT1G03250	1.02358	0.00184356	0.00697711	-0.159218	0.500033	0.624024	Not DE	Proto Up
AT1G03260	1.0441	0.0190563	0.0460539	-0.464458	0.199775	0.316804	Not DE	Proto Up
AT1G03270	-1.05771	0.242119	0.345268	-2.70804	0.00147073	0.00788501	DC3000 Down	Not DE
AT1G03280	-0.53439	0.0405225	0.0838623	0.231027	0.23964	0.363193	Not DE	Not DE
AT1G03290	0.342847	0.138622	0.223506	2.01354	2.70015e-07	4.21085e-05	DC3000 Up	Not DE
AT1G03310	-2.1155	0.000262669	0.00138494	-1.18834	0.0011164	0.00653956	Not DE	Proto Down
AT1G03330	0.167233	0.49759	0.60149	0.420412	0.061475	0.128978	Not DE	Not DE
AT1G03350	0.539095	0.0179961	0.0440925	0.279904	0.129975	0.227562	Not DE	Proto Up
AT1G03365	-0.692781	0.0153985	0.0388675	-0.4482	0.0368585	0.0872003	Not DE	Proto Down
AT1G03370	2.61918	5.05887e-06	5.00821e-05	0.943262	0.0129328	0.0393096	Not DE	Proto Up
AT1G03380	-0.298578	0.198817	0.296685	0.225541	0.234347	0.357535	Not DE	Not DE
AT1G03400	-0.29879	0.279957	0.387138	1.02589	0.000563796	0.00402289	Not DE	Not DE
AT1G03410	-0.459577	0.123009	0.203406	-0.403999	0.0882508	0.169434	Not DE	Not DE
AT1G03430	-0.0832365	0.747625	0.814617	1.29301	6.04534e-05	0.000886982	Not DE	Not DE
AT1G03440	-3.6425	0.00111385	0.00461119	-0.74537	0.115368	0.20724	Not DE	Proto Down
AT1G03457	-1.74681	0.0257564	0.0587088	-1.75669	0.00266778	0.0121006	Not DE	Not DE
AT1G03470	-0.327407	0.649737	0.734462	0.0834522	0.879554	0.921718	Not DE	Not DE
AT1G03475	-0.553016	0.0147227	0.0375438	0.0198712	0.902911	0.937822	Not DE	Proto Down
AT1G03520	-0.493101	0.283969	0.391435	-0.51509	0.152796	0.256874	Not DE	Not DE
AT1G03530	-1.31006	0.0289805	0.0644954	-0.155214	0.682431	0.779398	Not DE	Not DE
AT1G03560	-1.46103	0.00346763	0.0117616	-0.108195	0.702296	0.794954	Not DE	Proto Down
AT1G03590	-1.29295	0.00813624	0.0232528	0.162358	0.591327	0.702837	Not DE	Proto Down
AT1G03600	-0.21808	0.481633	0.586844	-1.45916	0.000130291	0.00148659	Not DE	Not DE
AT1G03610	1.02066	0.00150381	0.00592706	-1.02035	0.000775723	0.00504053	Not DE	Proto Up
AT1G03630	-0.195017	0.413476	0.521798	-1.04195	0.00021417	0.00206353	Not DE	Not DE
AT1G03650	0.508555	0.282682	0.390087	1.05337	0.020196	0.0547109	Not DE	Not DE
AT1G03680	0.528875	0.0149971	0.0380407	-0.918302	0.000147446	0.00161624	Not DE	Proto Up
AT1G03730	2.6926	6.08966e-06	5.89368e-05	0.21569	0.545341	0.66324	Not DE	Proto Up
AT1G03740	3.51249	7.05119e-09	2.57641e-07	0.447212	0.0779754	0.15443	Not DE	Proto Up
AT1G03750	0.891582	0.0172689	0.0426633	0.950295	0.00614351	0.0226666	Not DE	Proto Up
AT1G03760	0.528017	0.322655	0.430785	1.52701	0.0056766	0.0214246	Not DE	Not DE
AT1G03820	-7.70309	0.000112869	0.000689565	-2.3294	0.000192604	0.0019194	DC3000 Down	Proto Down
AT1G03830	-1.77572	0.0124925	0.0327625	-0.380161	0.349601	0.481252	Not DE	Proto Down
AT1G03850	4.37996	4.43438e-07	6.67577e-06	2.51519	0.000176352	0.00181478	DC3000 Up	Proto Up
AT1G03860	-0.23138	0.35414	0.462335	0.528882	0.0192763	0.0529075	Not DE	Not DE
AT1G03870	-1.94345	0.000543326	0.00255007	-2.67188	2.73764e-06	0.000132732	DC3000 Down	Proto Down
AT1G03900	0.0263943	0.909961	0.936648	0.548579	0.0159749	0.0460466	Not DE	Not DE
AT1G03910	0.248743	0.290804	0.398898	0.133442	0.503712	0.62739	Not DE	Not DE
AT1G03930	-0.576993	0.155096	0.244186	-0.882395	0.0123219	0.0379543	Not DE	Not DE
AT1G03940	-2.98432	0.0144908	0.03704	0.818187	0.168777	0.277425	Not DE	Proto Down
AT1G03950	0.87286	0.00847298	0.0239437	1.15676	0.000558615	0.00399535	Not DE	Proto Up
AT1G03960	0.232564	0.697377	0.773857	-0.819283	0.114633	0.20641	Not DE	Not DE
AT1G03970	0.750348	0.00290162	0.0101627	-0.153524	0.403	0.53335	Not DE	Proto Up
AT1G04000	0.23237	0.37896	0.48655	-0.754888	0.00435811	0.01751	Not DE	Not DE
AT1G04010	-1.97427	0.0830454	0.148966	0.263425	0.694926	0.788927	Not DE	Not DE
AT1G04040	-6.11685	2.7426e-06	2.96974e-05	-3.82567	9.22618e-08	2.63957e-05	DC3000 Down	Proto Down
AT1G04070	0.50172	0.114913	0.192972	0.245548	0.350026	0.481569	Not DE	Not DE
AT1G04080	0.801428	0.00414968	0.0135893	-0.250581	0.2377	0.361194	Not DE	Proto Up
AT1G04100	2.1199	7.65964e-05	0.000499429	-0.631969	0.0924332	0.175724	Not DE	Proto Up
AT1G04120	-1.0068	0.00106526	0.00443674	1.00816	0.000123422	0.00143286	Not DE	Proto Down
AT1G04130	0.236326	0.726953	0.797939	0.154673	0.778373	0.851678	Not DE	Not DE
AT1G04140	-0.227907	0.271709	0.378048	0.492588	0.0113411	0.0357921	Not DE	Not DE
AT1G04160	2.62392	2.46954e-05	0.000189436	-1.77013	0.000983593	0.00599665	Not DE	Proto Up
AT1G04170	0.11592	0.623127	0.711937	-0.0534385	0.788108	0.858913	Not DE	Not DE
AT1G04190	-1.32212	0.0348729	0.0745932	0.301596	0.460182	0.588036	Not DE	Not DE
AT1G04200	0.393866	0.120741	0.200598	-0.0448295	0.827797	0.886394	Not DE	Not DE
AT1G04210	0.742238	0.0206001	0.0490274	-0.495183	0.0636254	0.132552	Not DE	Proto Up
AT1G04220	-7.30707	0.0001292	0.000769148	0.326168	0.432799	0.561295	Not DE	Proto Down
AT1G04230	-1.63956	0.0295338	0.0655166	-0.372931	0.414561	0.545167	Not DE	Not DE
AT1G04240	-4.44882	1.00046e-05	8.89225e-05	-0.740362	0.0352776	0.0843174	Not DE	Proto Down
AT1G04250	-3.43694	0.000209831	0.00115591	-0.579574	0.223712	0.345626	Not DE	Proto Down
AT1G04260	-0.699896	0.00965843	0.0266029	0.737188	0.00144627	0.00780833	Not DE	Proto Down
AT1G04270	-0.446297	0.0511754	0.100897	-0.466883	0.0198149	0.0539503	Not DE	Not DE
AT1G04280	-1.53249	0.00807689	0.0231137	0.451617	0.21164	0.330936	Not DE	Proto Down
AT1G04290	-0.204309	0.600197	0.692006	-0.318516	0.316215	0.446377	Not DE	Not DE
AT1G04300	1.01553	0.000475817	0.00228063	0.518811	0.0195376	0.0534439	Not DE	Proto Up
AT1G04340	0.21966	0.494775	0.598565	0.449336	0.110996	0.201589	Not DE	Not DE
AT1G04350	-0.931851	0.0057964	0.0178107	-0.575429	0.024279	0.0630828	Not DE	Proto Down
AT1G04390	0.0981816	0.831165	0.877638	0.0397913	0.914801	0.944862	Not DE	Not DE
AT1G04400	0.134014	0.481871	0.587083	-0.119342	0.469128	0.596295	Not DE	Not DE
AT1G04410	-0.43908	0.0593003	0.1137	0.265916	0.159419	0.265658	Not DE	Not DE
AT1G04420	0.337724	0.115221	0.193316	-0.959582	0.000159198	0.00170915	Not DE	Not DE
AT1G04430	-0.853132	0.0471089	0.0944865	-1.19174	0.00187687	0.00940114	Not DE	Not DE
AT1G04440	0.425104	0.126981	0.208787	0.29859	0.204773	0.3227	Not DE	Not DE
AT1G04480	-0.537704	0.0385191	0.0807258	0.21767	0.273266	0.400909	Not DE	Not DE
AT1G04490	1.03728	0.136157	0.220236	2.89505	0.00075575	0.00494688	DC3000 Up	Not DE
AT1G04510	0.0370977	0.87551	0.911044	0.17851	0.377582	0.508519	Not DE	Not DE
AT1G04520	-1.53284	0.23173	0.333877	-1.16851	0.175628	0.286254	Not DE	Not DE
AT1G04530	-0.558098	0.0675011	0.126107	0.134687	0.5677	0.682422	Not DE	Not DE
AT1G04550	-1.00701	0.0137803	0.0355092	-0.385191	0.163867	0.271354	Not DE	Proto Down
AT1G04555	-0.259833	0.5306	0.63046	1.05879	0.0070272	0.0249884	Not DE	Not DE
AT1G04590	-1.31162	0.0102177	0.0278192	-0.695225	0.0411049	0.0945742	Not DE	Proto Down
AT1G04620	1.68797	0.000317325	0.00161694	-0.534412	0.115891	0.208032	Not DE	Proto Up
AT1G04630	0.0415987	0.895762	0.926271	0.0134886	0.958879	0.974534	Not DE	Not DE
AT1G04640	-0.333568	0.134306	0.217941	-0.334658	0.0762882	0.152064	Not DE	Not DE
AT1G04680	-5.63744	1.02668e-07	2.07629e-06	-1.61454	3.89512e-05	0.000668044	Not DE	Proto Down
AT1G04690	-0.335956	0.162187	0.253083	0.512104	0.0183374	0.0510001	Not DE	Not DE
AT1G04710	0.439506	0.154843	0.243915	-0.713857	0.0142157	0.0422976	Not DE	Not DE
AT1G04730	-1.19256	0.3201	0.428471	0.275236	0.729274	0.815173	Not DE	Not DE
AT1G04750	0.320536	0.13039	0.213003	0.632848	0.0033245	0.0142363	Not DE	Not DE
AT1G04770	2.49088	2.14918e-08	6.15732e-07	0.675595	0.00331412	0.01421	Not DE	Proto Up
AT1G04780	1.10244	0.000172744	0.0009857	0.544544	0.0127349	0.0389174	Not DE	Proto Up
AT1G04790	0.149293	0.628281	0.716689	-0.236332	0.364303	0.495711	Not DE	Not DE
AT1G04800	-4.7488	0.00128198	0.00518102	-1.02711	0.115776	0.207851	Not DE	Proto Down
AT1G04810	-0.16634	0.543166	0.642213	0.525445	0.0318027	0.0778446	Not DE	Not DE
AT1G04820	-1.05464	0.00302097	0.0104884	-0.52822	0.0379237	0.0891349	Not DE	Proto Down
AT1G04830	0.406286	0.390008	0.498239	0.0794179	0.84172	0.895966	Not DE	Not DE
AT1G04850	-0.371138	0.0950405	0.165784	0.518523	0.0106096	0.0340241	Not DE	Not DE
AT1G04860	-0.292181	0.338844	0.447268	0.255364	0.302607	0.432537	Not DE	Not DE
AT1G04870	-0.0804675	0.774057	0.83625	1.45816	4.16604e-05	0.000700477	Not DE	Not DE
AT1G04900	-1.6825	0.0493349	0.0978868	-0.00353268	0.994911	0.997615	Not DE	Not DE
AT1G04910	-0.907628	0.0348063	0.0744718	0.165039	0.566819	0.681526	Not DE	Not DE
AT1G04930	0.906532	0.0646083	0.121725	-0.563812	0.174703	0.285177	Not DE	Not DE
AT1G04945	-0.462447	0.374921	0.482675	0.738371	0.0848468	0.164633	Not DE	Not DE
AT1G04940	0.0107736	0.981631	0.987243	-1.18638	0.0095961	0.0315428	Not DE	Not DE
AT1G04950	-0.0510063	0.838984	0.884227	-0.0129617	0.949867	0.968346	Not DE	Not DE
AT1G04960	1.25697	0.000175335	0.000998602	0.166499	0.449911	0.577792	Not DE	Proto Up
AT1G04970	0.858454	0.00650751	0.0194967	-0.178342	0.452038	0.579766	Not DE	Proto Up
AT1G04980	-2.27088	0.00500377	0.0158318	1.81964	0.00137097	0.00753861	Not DE	Proto Down
AT1G04985	0.831553	0.00479945	0.0153038	0.41362	0.0768584	0.152838	Not DE	Proto Up
AT1G04990	2.99448	3.56948e-05	0.00025922	1.23827	0.0240134	0.0625001	Not DE	Proto Up
AT1G05000	1.04832	0.110601	0.187142	1.06225	0.0761688	0.151886	Not DE	Not DE
AT1G05010	-0.289291	0.355483	0.463728	1.79181	2.01762e-05	0.000455246	Not DE	Not DE
AT1G05020	4.4139	8.53036e-05	0.000545157	0.351938	0.672276	0.770769	Not DE	Proto Up
AT1G05030	0.242565	0.467197	0.573597	0.171466	0.53581	0.655495	Not DE	Not DE
AT1G05055	-0.348402	0.433935	0.541702	0.0474592	0.889263	0.928804	Not DE	Not DE
AT1G05060	0.794951	0.00576015	0.0177212	0.610892	0.0128941	0.039232	Not DE	Proto Up
AT1G05065	0.284637	0.573444	0.669003	-0.772222	0.0824471	0.161185	Not DE	Not DE
AT1G05070	-0.920079	0.0335865	0.0724563	-0.935248	0.00699935	0.0249069	Not DE	Not DE
AT1G05100	8.34161	8.81477e-12	4.16127e-09	-0.478868	0.214242	0.334349	Not DE	Proto Up
AT1G05120	1.68758	1.17907e-05	0.000101455	0.822029	0.00281824	0.0126054	Not DE	Proto Up
AT1G05140	-1.57041	0.000115738	0.000704532	-1.07568	0.000289605	0.00253963	Not DE	Proto Down
AT1G05150	-2.42838	1.93591e-05	0.000154699	-0.825928	0.00321625	0.0139086	Not DE	Proto Down
AT1G05160	0.166402	0.602828	0.69425	0.701311	0.0202153	0.0547338	Not DE	Not DE
AT1G05170	0.457221	0.143258	0.229361	1.34795	0.000188406	0.00189718	Not DE	Not DE
AT1G05180	-0.237152	0.503469	0.606561	1.19312	0.00111376	0.00653015	Not DE	Not DE
AT1G05190	0.264208	0.27784	0.384633	-1.27258	5.56836e-05	0.00084741	Not DE	Not DE
AT1G05200	-1.13877	0.0146774	0.0374473	-0.914007	0.00888263	0.0298329	Not DE	Proto Down
AT1G05205	0.0252191	0.943349	0.959975	0.0635823	0.827237	0.886257	Not DE	Not DE
AT1G05210	-0.413292	0.488546	0.592926	-0.114885	0.799853	0.86724	Not DE	Not DE
AT1G05230	-7.14455	7.48077e-05	0.000488819	-0.359184	0.353157	0.484335	Not DE	Proto Down
AT1G05270	0.182474	0.511819	0.613931	0.267909	0.263743	0.389575	Not DE	Not DE
AT1G05300	-0.534917	0.483827	0.588996	1.37321	0.0341934	0.0822505	Not DE	Not DE
AT1G05310	-5.62965	0.0046176	0.0148491	-1.77507	0.0125993	0.0386122	Not DE	Proto Down
AT1G05320	-3.91241	2.40341e-05	0.000184831	-0.0547018	0.875032	0.918635	Not DE	Proto Down
AT1G05340	7.12779	2.28184e-12	3.0561e-09	-0.206472	0.9774	0.986464	Not DE	Proto Up
AT1G05350	0.409762	0.140351	0.22562	0.538684	0.0318672	0.0779393	Not DE	Not DE
AT1G05380	0.795269	0.00335241	0.0114551	-0.181825	0.365322	0.496427	Not DE	Proto Up
AT1G05385	-0.335291	0.290507	0.39863	-0.639019	0.0235981	0.0617807	Not DE	Not DE
AT1G05410	0.0322028	0.914643	0.94006	-0.1551	0.532195	0.652233	Not DE	Not DE
AT1G05430	-0.637271	0.210343	0.309558	0.680087	0.0951786	0.179725	Not DE	Not DE
AT1G05460	-0.756654	0.165807	0.25722	-0.815022	0.0563613	0.120536	Not DE	Not DE
AT1G05470	-2.95143	0.0151459	0.038358	-0.686711	0.259368	0.384577	Not DE	Proto Down
AT1G05500	0.0218408	0.926981	0.948808	0.200112	0.323606	0.453888	Not DE	Not DE
AT1G05520	-0.461217	0.283428	0.390867	0.858509	0.0218811	0.0581816	Not DE	Not DE
AT1G05540	-0.385546	0.578891	0.673025	-2.03719	0.00268518	0.0121577	Not DE	Not DE
AT1G05560	3.5978	4.25856e-08	1.05523e-06	-0.43379	0.154903	0.259752	Not DE	Proto Up
AT1G05570	0.067175	0.869896	0.907339	2.63041	7.51e-06	0.000243252	DC3000 Up	Not DE
AT1G05575	7.35254	6.47033e-11	1.04124e-08	-0.429431	0.285426	0.413845	Not DE	Proto Up
AT1G05590	-2.31791	0.00134798	0.00540501	-0.0718135	0.838419	0.893719	Not DE	Proto Down
AT1G05600	-0.611247	0.192573	0.28908	-0.880914	0.0230644	0.0606879	Not DE	Not DE
AT1G05620	-1.56178	0.00912692	0.02544	0.792919	0.0402452	0.0930443	Not DE	Proto Down
AT1G05630	-1.14018	0.118208	0.197431	0.687995	0.183205	0.296047	Not DE	Not DE
AT1G05670	3.20678	3.65447e-06	3.8125e-05	-1.05221	0.0271205	0.068742	Not DE	Proto Up
AT1G05675	5.86625	2.02583e-11	5.47227e-09	-1.16761	0.00126416	0.00711194	Not DE	Proto Up
AT1G05680	6.83207	5.48794e-08	1.28111e-06	0.251964	0.705905	0.797597	Not DE	Proto Up
AT1G05690	2.30293	0.00157462	0.00615327	-0.455835	0.431346	0.560264	Not DE	Proto Up
AT1G05710	1.07068	0.0024531	0.00884156	0.0644946	0.799876	0.86724	Not DE	Proto Up
AT1G05720	-1.11628	0.0315376	0.0690905	0.943898	0.0187018	0.0517566	Not DE	Not DE
AT1G05750	0.138309	0.80797	0.859957	0.496052	0.294992	0.424298	Not DE	Not DE
AT1G05760	-0.841556	0.22029	0.320892	-0.325313	0.505037	0.628124	Not DE	Not DE
AT1G05785	0.497428	0.249738	0.354057	1.26389	0.00397171	0.0163661	Not DE	Not DE
AT1G05790	0.338891	0.298023	0.406423	0.339661	0.220821	0.342109	Not DE	Not DE
AT1G05805	0.305978	0.243856	0.347183	-0.314009	0.165909	0.273755	Not DE	Not DE
AT1G05810	-1.45784	0.170146	0.262418	0.849337	0.228388	0.350754	Not DE	Not DE
AT1G05830	0.0919046	0.787055	0.845527	-0.202034	0.475363	0.601641	Not DE	Not DE
AT1G05840	0.0456779	0.851471	0.894148	0.889241	0.000851391	0.0054	Not DE	Not DE
AT1G05850	-2.12871	7.43369e-06	6.97577e-05	-0.937263	0.000892879	0.00556055	Not DE	Proto Down
AT1G05860	-1.99585	0.0197179	0.0473041	-1.0584	0.0492332	0.108623	Not DE	Proto Down
AT1G05870	-2.25203	0.00127871	0.00516918	-0.328576	0.345533	0.476929	Not DE	Proto Down
AT1G05890	0.310492	0.17324	0.266375	0.936236	0.000311946	0.00268114	Not DE	Not DE
AT1G05900	-0.673815	0.225486	0.326717	-0.34059	0.40987	0.54055	Not DE	Not DE
AT1G05910	0.397528	0.325043	0.433247	0.282912	0.400577	0.530932	Not DE	Not DE
AT1G05940	-0.251087	0.216185	0.316546	0.342839	0.0541994	0.1171	Not DE	Not DE
AT1G05960	1.09434	0.000927126	0.00395952	-0.25867	0.273989	0.401534	Not DE	Proto Up
AT1G05970	-0.593176	0.151914	0.240276	-0.117626	0.696814	0.790336	Not DE	Not DE
AT1G06000	-1.60282	0.000219924	0.00119928	2.41089	2.05728e-07	3.93929e-05	DC3000 Up	Proto Down
AT1G06010	-0.104197	0.692056	0.769024	0.572587	0.0184709	0.0512678	Not DE	Not DE
AT1G06040	-0.644938	0.03743	0.0790015	-0.886691	0.00236169	0.0110776	Not DE	Not DE
AT1G06050	1.44042	0.00463027	0.0148797	-0.317657	0.419237	0.549359	Not DE	Proto Up
AT1G06060	1.0106	0.000380537	0.00188548	-0.0406434	0.829419	0.887376	Not DE	Proto Up
AT1G06070	0.277327	0.311927	0.420395	-0.113767	0.614954	0.722821	Not DE	Not DE
AT1G06110	-0.26915	0.345565	0.453921	1.02867	0.00070993	0.00471841	Not DE	Not DE
AT1G06130	0.482785	0.0552678	0.107335	0.745139	0.00263594	0.0120036	Not DE	Not DE
AT1G06143	-0.988895	0.105613	0.180531	0.250686	0.587227	0.699447	Not DE	Not DE
AT1G06150	-0.0105533	0.978438	0.985135	-0.295381	0.349606	0.481252	Not DE	Not DE
AT1G06180	0.188205	0.741224	0.809508	2.97495	9.6152e-05	0.00120905	DC3000 Up	Not DE
AT1G06190	-0.396312	0.0992222	0.171732	-1.167	4.90278e-05	0.000779038	Not DE	Not DE
AT1G06200	0.105841	0.600017	0.691931	0.568221	0.00565725	0.0213783	Not DE	Not DE
AT1G06210	0.491841	0.0723325	0.133289	0.0205061	0.925583	0.952339	Not DE	Not DE
AT1G06220	-0.343639	0.127584	0.209597	-0.137259	0.43756	0.565965	Not DE	Not DE
AT1G06230	0.27792	0.150202	0.238117	0.175659	0.28619	0.414674	Not DE	Not DE
AT1G06240	0.777643	0.0729567	0.134129	-0.561016	0.133122	0.23165	Not DE	Not DE
AT1G06290	0.624576	0.0123656	0.0325086	-0.213114	0.275454	0.402744	Not DE	Proto Up
AT1G06360	-6.6244	0.000902969	0.00386727	-3.57381	6.20901e-05	0.0009066	DC3000 Down	Proto Down
AT1G06380	-0.601259	0.338927	0.4473	-0.501181	0.29464	0.423913	Not DE	Not DE
AT1G06390	-1.28703	0.00261131	0.00931633	0.0334458	0.893572	0.931069	Not DE	Proto Down
AT1G06400	0.132072	0.505437	0.608496	-0.113541	0.504453	0.627861	Not DE	Not DE
AT1G06410	0.579256	0.00673764	0.0200313	-0.51346	0.00696269	0.0248173	Not DE	Proto Up
AT1G06430	0.0327426	0.91589	0.940878	0.192654	0.475903	0.601973	Not DE	Not DE
AT1G06460	0.977939	0.00100016	0.00422021	0.368672	0.0959275	0.180689	Not DE	Proto Up
AT1G06470	0.231222	0.638025	0.724363	0.0937647	0.821159	0.881991	Not DE	Not DE
AT1G06500	-1.58663	0.0045112	0.0145534	-0.47315	0.15057	0.254034	Not DE	Proto Down
AT1G06515	-0.556885	0.184182	0.279254	0.0457121	0.885015	0.926095	Not DE	Not DE
AT1G06510	-0.139494	0.573976	0.669381	-0.199875	0.328385	0.458858	Not DE	Not DE
AT1G06530	0.432322	0.0754328	0.137611	0.144977	0.467626	0.595169	Not DE	Not DE
AT1G06550	-1.5279	0.00449412	0.0145169	-1.05712	0.00479553	0.0188715	Not DE	Proto Down
AT1G06560	-0.593911	0.157488	0.247309	-0.651143	0.051623	0.112798	Not DE	Not DE
AT1G06570	-0.297684	0.198009	0.295801	0.665549	0.00312786	0.0136186	Not DE	Not DE
AT1G06580	-1.95452	0.00700471	0.020655	0.129155	0.766173	0.841983	Not DE	Proto Down
AT1G06620	0.689288	0.157791	0.24763	3.65068	3.02154e-06	0.000138087	DC3000 Up	Not DE
AT1G06630	0.822436	0.00630673	0.0190423	-0.160236	0.476701	0.602629	Not DE	Proto Up
AT1G06640	-0.978146	0.00935643	0.0259536	1.04961	0.00146842	0.00788001	Not DE	Proto Down
AT1G06645	-1.72246	0.00527239	0.0164886	0.144282	0.673788	0.7718	Not DE	Proto Down
AT1G06650	-0.314766	0.173571	0.266722	0.166794	0.372672	0.504061	Not DE	Not DE
AT1G06670	-0.558712	0.0328779	0.0712966	-0.141925	0.463498	0.591175	Not DE	Not DE
AT1G06680	-0.365828	0.186358	0.28196	-1.09672	0.000394	0.00314182	Not DE	Not DE
AT1G06690	0.482028	0.0503453	0.0995911	-0.360313	0.0873483	0.168128	Not DE	Not DE
AT1G06700	0.115184	0.63395	0.721415	0.694263	0.00477473	0.0187994	Not DE	Not DE
AT1G06720	-2.0365	0.000789842	0.00347223	-0.412481	0.201325	0.318554	Not DE	Proto Down
AT1G06730	-0.961507	0.121912	0.202077	-0.383195	0.37834	0.509004	Not DE	Not DE
AT1G06760	-2.51047	2.33186e-07	3.95893e-06	-0.375809	0.0478514	0.106152	Not DE	Proto Down
AT1G06770	0.191586	0.551067	0.649372	0.695057	0.0208753	0.0560292	Not DE	Not DE
AT1G06780	0.176732	0.521499	0.622188	0.327671	0.171931	0.281594	Not DE	Not DE
AT1G06790	-0.745795	0.27182	0.378133	0.0539512	0.911616	0.943036	Not DE	Not DE
AT1G06820	0.18831	0.586852	0.680294	-0.96574	0.00527325	0.0202458	Not DE	Not DE
AT1G06830	-1.57471	0.0233889	0.054281	-2.08738	0.000377646	0.00306802	DC3000 Down	Not DE
AT1G06840	-1.32199	0.0822636	0.147861	-0.415201	0.396763	0.526893	Not DE	Not DE
AT1G06850	1.56315	0.00395041	0.013039	-1.31334	0.00738553	0.0259334	Not DE	Proto Up
AT1G06870	1.93532	7.65939e-05	0.000499429	0.569479	0.0919655	0.175013	Not DE	Proto Up
AT1G06890	-1.35568	0.0445393	0.0903477	1.07446	0.0300505	0.0743985	Not DE	Not DE
AT1G06900	-0.545593	0.13934	0.224378	-0.299298	0.285002	0.413309	Not DE	Not DE
AT1G06910	-2.25999	0.00515742	0.0162061	-0.0097995	0.980675	0.988188	Not DE	Proto Down
AT1G06950	0.0513914	0.815579	0.86567	-0.843175	0.000708414	0.00471248	Not DE	Not DE
AT1G06960	0.0984655	0.80859	0.860421	-0.372589	0.273848	0.401383	Not DE	Not DE
AT1G07000	4.96025	9.88596e-06	8.81231e-05	2.30873	0.00535784	0.0204977	Not DE	Proto Up
AT1G07010	-0.543948	0.0701621	0.129964	-0.455151	0.0649666	0.134605	Not DE	Not DE
AT1G07020	0.392946	0.252295	0.35688	0.709015	0.0251482	0.064877	Not DE	Not DE
AT1G07030	2.32653	5.87202e-07	8.39215e-06	0.0739253	0.755144	0.833983	Not DE	Proto Up
AT1G07040	1.44001	0.000325891	0.00165206	0.867186	0.00742431	0.0260574	Not DE	Proto Up
AT1G07070	-0.876936	0.0770424	0.13999	-0.247053	0.473776	0.600336	Not DE	Not DE
AT1G07080	-0.111878	0.555572	0.653205	9.43044e-05	0.999528	0.999722	Not DE	Not DE
AT1G07090	-0.468604	0.46685	0.573331	-1.02523	0.0532043	0.115321	Not DE	Not DE
AT1G07110	0.635092	0.00662656	0.0197985	-1.07236	5.00159e-05	0.000786476	Not DE	Proto Up
AT1G07130	2.1684	0.00070405	0.0031528	-0.8063	0.106887	0.195745	Not DE	Proto Up
AT1G07135	6.31501	7.80204e-09	2.7723e-07	-0.505182	0.241249	0.364754	Not DE	Proto Up
AT1G07140	0.555907	0.0149653	0.0380187	0.376374	0.051702	0.112922	Not DE	Proto Up
AT1G07150	6.0088	1.11199e-09	6.60381e-08	-1.17502	0.0122859	0.0379109	Not DE	Proto Up
AT1G07160	9.75634	1.1102e-12	3.0561e-09	-0.962226	0.0157995	0.0456978	Not DE	Proto Up
AT1G07170	-0.283539	0.251993	0.356652	0.755088	0.00205521	0.0100417	Not DE	Not DE
AT1G07180	-0.309852	0.522672	0.623243	-1.02632	0.0252923	0.0651237	Not DE	Not DE
AT1G07200	-1.49753	0.00808309	0.0231271	0.142031	0.679198	0.776586	Not DE	Proto Down
AT1G07210	-0.659487	0.0454471	0.0918229	0.332024	0.175617	0.286254	Not DE	Not DE
AT1G07220	-0.593609	0.14425	0.230493	1.58342	0.000195051	0.00193225	Not DE	Not DE
AT1G07230	0.181709	0.368374	0.476599	-0.114426	0.501959	0.62567	Not DE	Not DE
AT1G07240	1.72519	9.974e-05	0.000620892	0.453259	0.135828	0.235079	Not DE	Proto Up
AT1G07250	-0.819689	0.00184341	0.00697711	-0.66616	0.00166602	0.00860425	Not DE	Proto Down
AT1G07280	-0.303584	0.214396	0.314291	-1.09597	9.82849e-05	0.00123076	Not DE	Not DE
AT1G07300	2.18063	0.00122614	0.00500752	0.156048	0.758951	0.836843	Not DE	Proto Up
AT1G07310	0.836253	0.00107247	0.00446431	0.450458	0.0245852	0.0637144	Not DE	Proto Up
AT1G07320	-0.00496321	0.986387	0.990681	-1.12059	0.000822108	0.0052695	Not DE	Not DE
AT1G07350	0.896872	0.0043023	0.0139839	0.924832	0.00165027	0.00855211	Not DE	Proto Up
AT1G07360	1.6118	1.96559e-05	0.000156797	-0.274537	0.234389	0.357564	Not DE	Proto Up
AT1G07370	-1.72313	0.0321271	0.0701174	0.493957	0.309658	0.439335	Not DE	Not DE
AT1G07390	-0.209081	0.776318	0.837852	-0.52881	0.371532	0.503148	Not DE	Not DE
AT1G07400	3.27402	5.20238e-06	5.11681e-05	0.851093	0.0802824	0.158006	Not DE	Proto Up
AT1G07420	-0.211568	0.699801	0.776035	0.188059	0.672693	0.771048	Not DE	Not DE
AT1G07430	2.8395	3.08846e-05	0.000229578	1.40482	0.00754	0.0263334	Not DE	Proto Up
AT1G07440	0.0727293	0.779272	0.840143	-0.713329	0.00633285	0.0231786	Not DE	Not DE
AT1G07470	0.641258	0.0551204	0.107132	0.341482	0.219338	0.340405	Not DE	Not DE
AT1G07480	0.684828	0.0210322	0.049883	0.0199813	0.930773	0.955651	Not DE	Proto Up
AT1G07510	1.34769	3.78153e-05	0.000272526	-0.0484572	0.806307	0.871463	Not DE	Proto Up
AT1G07520	-0.0586433	0.924812	0.947486	0.771523	0.136013	0.235301	Not DE	Not DE
AT1G07530	0.685091	0.00615999	0.018685	0.14988	0.4256	0.555244	Not DE	Proto Up
AT1G07570	-1.77175	0.00153052	0.006012	0.71556	0.031259	0.0767746	Not DE	Proto Down
AT1G07590	0.525827	0.0615904	0.117192	0.803554	0.00435507	0.0175024	Not DE	Not DE
AT1G07610	-1.64095	3.47366e-05	0.000253478	0.683103	0.00405734	0.0166331	Not DE	Proto Down
AT1G07615	-0.429705	0.328332	0.436631	0.738031	0.04453	0.10052	Not DE	Not DE
AT1G07620	1.22303	0.0564794	0.10931	2.42549	0.000727681	0.00480682	DC3000 Up	Not DE
AT1G07630	2.38971	1.64979e-06	1.96198e-05	1.12102	0.00117998	0.0068024	Not DE	Proto Up
AT1G07640	-2.03764	0.000238578	0.00127861	0.715624	0.0179747	0.0502474	Not DE	Proto Down
AT1G07650	-1.02227	0.0219227	0.0515586	1.00224	0.00565634	0.0213783	Not DE	Not DE
AT1G07660	2.11517	1.08621e-07	2.16882e-06	-0.553226	0.00909089	0.0302903	Not DE	Proto Up
AT1G07670	-0.452332	0.168974	0.261063	0.906622	0.00340763	0.0145285	Not DE	Not DE
AT1G07700	0.529078	0.125006	0.206099	0.0185769	0.948091	0.967404	Not DE	Not DE
AT1G07705	-0.890697	0.057551	0.111099	-0.316813	0.330405	0.461287	Not DE	Not DE
AT1G07720	-9.19292	3.53863e-08	9.08808e-07	-0.790417	0.00223201	0.0106175	Not DE	Proto Down
AT1G07745	-0.447377	0.484391	0.589445	0.571186	0.256478	0.381377	Not DE	Not DE
AT1G07750	-1.19965	0.0508473	0.100374	0.761667	0.0812276	0.159348	Not DE	Not DE
AT1G07770	-0.156851	0.46966	0.575643	-0.12218	0.508307	0.630828	Not DE	Not DE
AT1G07780	-0.178041	0.789095	0.84683	-0.48765	0.35608	0.487019	Not DE	Not DE
AT1G07790	-0.964552	0.0101663	0.0276993	-0.817564	0.00495732	0.0193654	Not DE	Proto Down
AT1G07810	0.00706978	0.978623	0.985135	0.339394	0.139073	0.239807	Not DE	Not DE
AT1G07820	-1.86826	0.000182072	0.00103077	-0.662502	0.0218003	0.0580484	Not DE	Proto Down
AT1G07830	-0.978265	0.00953043	0.0263463	0.146848	0.649573	0.751575	Not DE	Proto Down
AT1G07840	-1.1445	0.00714467	0.0209818	-0.110766	0.671962	0.770584	Not DE	Proto Down
AT1G07870	1.1576	0.0189847	0.045949	0.368609	0.353474	0.484681	Not DE	Proto Up
AT1G07890	1.21046	9.22445e-05	0.000581167	0.469867	0.030686	0.0756209	Not DE	Proto Up
AT1G07910	-0.45344	0.260306	0.365546	0.0492119	0.872233	0.91665	Not DE	Not DE
AT1G07920	-0.309953	0.196806	0.294236	-0.050117	0.798461	0.866513	Not DE	Not DE
AT1G07930	-0.432427	0.0797623	0.144119	-0.0611309	0.752352	0.832176	Not DE	Not DE
AT1G07940	-0.186159	0.360996	0.469261	0.114729	0.505807	0.62855	Not DE	Not DE
AT1G07950	-1.49116	0.00720741	0.0211283	-0.0836137	0.797145	0.865457	Not DE	Proto Down
AT1G07960	-0.399738	0.126793	0.208591	0.855692	0.00100165	0.00606561	Not DE	Not DE
AT1G07970	-0.607941	0.217158	0.317356	-0.124058	0.73005	0.815677	Not DE	Not DE
AT1G07980	0.00275627	0.99603	0.996944	-0.192776	0.631829	0.737646	Not DE	Not DE
AT1G07990	0.208699	0.432971	0.540883	0.131074	0.559756	0.67615	Not DE	Not DE
AT1G08000	-0.218106	0.558385	0.655698	-0.328378	0.277854	0.405313	Not DE	Not DE
AT1G08010	-0.277976	0.472305	0.578038	-0.549399	0.0894042	0.171235	Not DE	Not DE
AT1G08030	0.742832	0.023651	0.0547465	-0.59062	0.0361171	0.0858086	Not DE	Not DE
AT1G08040	-0.137145	0.598623	0.691108	-0.487067	0.0363497	0.0861853	Not DE	Not DE
AT1G08050	3.48832	2.04216e-05	0.000161483	2.673	0.000264018	0.00237303	DC3000 Up	Proto Up
AT1G08060	0.080107	0.72974	0.800201	-0.0716506	0.712197	0.802667	Not DE	Not DE
AT1G08110	0.106042	0.566373	0.66307	-0.0608115	0.702305	0.794954	Not DE	Not DE
AT1G08125	-0.165343	0.674785	0.755494	0.318164	0.32973	0.460514	Not DE	Not DE
AT1G08130	-0.0892488	0.835282	0.881123	-0.685703	0.0666365	0.137182	Not DE	Not DE
AT1G08160	-1.85563	0.0882524	0.156121	-1.51239	0.0337702	0.0815131	Not DE	Not DE
AT1G08180	-2.02372	0.014981	0.038023	-0.31399	0.498222	0.622243	Not DE	Proto Down
AT1G08190	-0.337856	0.109209	0.185348	-0.452058	0.0175028	0.0492587	Not DE	Not DE
AT1G08200	-0.668591	0.0246099	0.0565283	0.156854	0.478867	0.60466	Not DE	Not DE
AT1G08210	-0.840385	0.136884	0.221294	0.13381	0.740086	0.823122	Not DE	Not DE
AT1G08230	-0.609813	0.19342	0.290121	1.63709	0.000641254	0.00439614	Not DE	Not DE
AT1G08250	0.128275	0.763368	0.827005	-0.52133	0.155078	0.259929	Not DE	Not DE
AT1G08260	-1.38536	0.00662378	0.0197941	-0.143359	0.683879	0.780579	Not DE	Proto Down
AT1G08300	3.19907	6.92385e-06	6.54607e-05	-1.09535	0.0277829	0.0699694	Not DE	Proto Up
AT1G08315	3.38699	2.28711e-08	6.41876e-07	-0.230391	0.395206	0.5254	Not DE	Proto Up
AT1G08350	-0.430462	0.322785	0.430845	0.265924	0.423845	0.55367	Not DE	Not DE
AT1G08360	-0.524	0.0381639	0.0801667	-0.33662	0.0955223	0.180202	Not DE	Not DE
AT1G08370	0.426609	0.120971	0.200893	0.105762	0.639352	0.743788	Not DE	Not DE
AT1G08380	0.0978778	0.702077	0.778106	-1.1718	0.00020381	0.00199808	Not DE	Not DE
AT1G08390	-1.33261	0.0135755	0.0350378	-1.30269	0.00173106	0.00884654	Not DE	Proto Down
AT1G08400	-0.264323	0.740483	0.808874	-0.277778	0.652774	0.754355	Not DE	Not DE
AT1G08410	0.0392676	0.926621	0.948697	0.387923	0.274347	0.401709	Not DE	Not DE
AT1G08420	0.205395	0.475596	0.580845	0.0396958	0.867384	0.913585	Not DE	Not DE
AT1G08450	-0.670183	0.0763496	0.138965	2.09119	1.46624e-05	0.000380253	DC3000 Up	Not DE
AT1G08460	0.592629	0.116778	0.195453	1.03907	0.0059009	0.022013	Not DE	Not DE
AT1G08465	-3.61424	0.000111185	0.000681657	0.179126	0.603806	0.713409	Not DE	Proto Down
AT1G08470	-0.873484	0.00677102	0.020107	-0.213779	0.316215	0.446377	Not DE	Proto Down
AT1G08480	-0.245975	0.341815	0.450052	0.243673	0.258769	0.383952	Not DE	Not DE
AT1G08490	0.403609	0.114587	0.192595	0.44698	0.0517542	0.112993	Not DE	Not DE
AT1G08510	-0.240542	0.336473	0.444954	0.0121948	0.95301	0.970721	Not DE	Not DE
AT1G08520	0.205987	0.344433	0.452816	-0.790176	0.00107775	0.00638336	Not DE	Not DE
AT1G08530	-0.802302	0.217796	0.318011	0.246621	0.595805	0.706993	Not DE	Not DE
AT1G08540	-0.465329	0.0712168	0.131591	-1.20049	5.82526e-05	0.000871599	Not DE	Not DE
AT1G08550	1.51204	2.07717e-05	0.000163738	-1.13398	0.000153579	0.00166776	Not DE	Proto Up
AT1G08570	0.994712	0.000503789	0.00238897	-0.177682	0.363096	0.494557	Not DE	Proto Up
AT1G08580	-0.9653	0.00417828	0.0136659	-0.454523	0.0539794	0.116733	Not DE	Proto Down
AT1G08600	-0.796038	0.0136685	0.0352597	0.12799	0.564471	0.680054	Not DE	Proto Down
AT1G08610	-3.63734	0.00813997	0.023259	-2.10746	0.00388357	0.0161127	Not DE	Proto Down
AT1G08620	0.579759	0.0124068	0.0325993	0.574369	0.00623422	0.0229174	Not DE	Proto Up
AT1G08640	0.096832	0.62893	0.717252	-0.462728	0.0179903	0.0502658	Not DE	Not DE
AT1G08650	-1.08076	0.0216733	0.0511286	0.266799	0.391282	0.521022	Not DE	Not DE
AT1G08660	-0.828829	0.128849	0.211148	-0.761039	0.0685291	0.140162	Not DE	Not DE
AT1G08680	0.0434326	0.878227	0.912803	-0.0129941	0.955607	0.972646	Not DE	Not DE
AT1G08700	-1.41759	0.000342106	0.00172329	0.252399	0.244038	0.367795	Not DE	Proto Down
AT1G08710	0.0501792	0.931069	0.951576	0.0476211	0.920797	0.948964	Not DE	Not DE
AT1G08720	1.07008	0.00030719	0.00157468	-0.203151	0.306865	0.43656	Not DE	Proto Up
AT1G08750	-0.196071	0.677669	0.758049	0.234558	0.532694	0.652686	Not DE	Not DE
AT1G08760	-0.727286	0.122746	0.20306	-0.386463	0.261614	0.387187	Not DE	Not DE
AT1G08770	1.23511	0.00178022	0.00678837	0.441071	0.140276	0.241378	Not DE	Proto Up
AT1G08780	-0.567997	0.0735103	0.134901	0.0560766	0.807102	0.871887	Not DE	Not DE
AT1G08800	0.917248	0.0126645	0.033116	0.39243	0.183222	0.296047	Not DE	Proto Up
AT1G08810	-3.86097	0.000672775	0.00303702	-0.41208	0.335117	0.466144	Not DE	Proto Down
AT1G08820	-0.245455	0.426559	0.534551	0.691588	0.0171461	0.0485346	Not DE	Not DE
AT1G08830	-1.34628	0.0336787	0.0726033	-0.0746222	0.869833	0.915317	Not DE	Not DE
AT1G08845	0.864252	0.0266941	0.0604042	-0.587332	0.0742864	0.148967	Not DE	Not DE
AT1G08880	-0.718411	0.00652102	0.0195295	-0.321404	0.0904959	0.172714	Not DE	Proto Down
AT1G08890	1.06941	0.191908	0.288334	0.0557892	0.940216	0.961816	Not DE	Not DE
AT1G08900	0.00933276	0.96646	0.976205	-0.508041	0.0178235	0.049918	Not DE	Not DE
AT1G08910	0.99198	0.00774251	0.0223258	-1.01715	0.00324579	0.0139923	Not DE	Proto Up
AT1G08920	1.19861	0.000613216	0.00281436	1.50932	4.18358e-05	0.000702386	Not DE	Proto Up
AT1G08930	2.51689	2.92558e-07	4.72813e-06	-0.0516505	0.825898	0.885361	Not DE	Proto Up
AT1G08940	5.61184	1.56461e-10	1.84905e-08	0.728341	0.0356654	0.0849221	Not DE	Proto Up
AT1G08960	-2.00086	0.00568789	0.0175486	-0.119165	0.758235	0.836336	Not DE	Proto Down
AT1G08970	-0.0585298	0.809359	0.860891	-0.184761	0.365613	0.496716	Not DE	Not DE
AT1G08980	1.2001	0.00647966	0.0194249	-0.631271	0.0815363	0.159829	Not DE	Proto Up
AT1G09010	-0.00344424	0.987652	0.991506	-0.230924	0.224356	0.34629	Not DE	Not DE
AT1G09020	-0.70062	0.202964	0.301233	-0.0190877	0.961338	0.975832	Not DE	Not DE
AT1G09050	-1.44765	0.0381359	0.0801305	1.44621	0.00616175	0.0227172	Not DE	Not DE
AT1G09060	1.07208	0.000178639	0.00101475	-0.379662	0.0566638	0.121016	Not DE	Proto Up
AT1G09070	5.80859	4.96325e-10	3.89011e-08	-0.743966	0.0239174	0.0623037	Not DE	Proto Up
AT1G09080	-2.94721	0.00472414	0.0151339	3.89111	2.71967e-05	0.000536791	DC3000 Up	Proto Down
AT1G09100	-0.982536	0.0273382	0.0615302	0.863228	0.0128626	0.039181	Not DE	Not DE
AT1G09130	0.73955	0.00112805	0.00465847	-0.260775	0.118284	0.21125	Not DE	Proto Up
AT1G09140	0.477426	0.0686077	0.127686	0.21993	0.310949	0.440743	Not DE	Not DE
AT1G09150	0.0101858	0.972948	0.980689	0.291903	0.25353	0.37807	Not DE	Not DE
AT1G09160	-1.10495	0.00328248	0.0112462	-1.06518	0.00050065	0.00369611	Not DE	Proto Down
AT1G09180	-1.28317	0.133879	0.217458	0.29518	0.603149	0.712919	Not DE	Not DE
AT1G09195	0.483757	0.261251	0.366599	0.0253643	0.943062	0.963313	Not DE	Not DE
AT1G09200	-0.960921	0.0331956	0.0718074	-0.921548	0.0104893	0.03376	Not DE	Not DE
AT1G09210	-1.56662	0.00134853	0.00540519	0.671096	0.0328914	0.0798377	Not DE	Proto Down
AT1G09230	-0.0259341	0.954935	0.968638	-0.948349	0.022083	0.0586051	Not DE	Not DE
AT1G09240	-1.49271	0.145236	0.231823	0.758303	0.266763	0.393	Not DE	Not DE
AT1G09250	2.42634	2.39203e-05	0.00018442	-0.41869	0.260003	0.385367	Not DE	Proto Up
AT1G09270	0.178041	0.510456	0.612788	0.344555	0.151694	0.255446	Not DE	Not DE
AT1G09280	0.214229	0.573569	0.669009	0.344403	0.28751	0.415988	Not DE	Not DE
AT1G09290	0.196345	0.732368	0.802502	-0.296752	0.531062	0.651478	Not DE	Not DE
AT1G09300	0.387493	0.286248	0.394037	0.0888855	0.765416	0.841273	Not DE	Not DE
AT1G09310	-8.64277	7.42204e-09	2.66682e-07	-1.11254	0.00397098	0.0163661	Not DE	Proto Down
AT1G09320	1.91006	1.29886e-05	0.000109949	0.137551	0.597644	0.70823	Not DE	Proto Up
AT1G09330	0.210903	0.418019	0.526203	0.591616	0.0173543	0.0489408	Not DE	Not DE
AT1G09340	-0.0143321	0.964132	0.974549	-1.60546	9.56255e-05	0.00120343	Not DE	Not DE
AT1G09390	-1.4773	0.00338948	0.0115661	-1.62116	0.00010878	0.00131431	Not DE	Proto Down
AT1G09415	-1.44674	0.00415352	0.0135967	0.559874	0.0846685	0.16435	Not DE	Proto Down
AT1G09430	-0.161138	0.594937	0.687938	1.33563	0.000215824	0.00206908	Not DE	Not DE
AT1G09440	-7.30209	3.46887e-05	0.000253251	-2.09366	0.000110615	0.00132589	DC3000 Down	Proto Down
AT1G09490	0.321567	0.129671	0.21215	-0.47656	0.0165561	0.0473358	Not DE	Not DE
AT1G09500	1.43831	0.0053073	0.0165601	1.35068	0.00473233	0.018686	Not DE	Proto Up
AT1G09520	0.0778146	0.853311	0.895326	0.858566	0.00426816	0.0172586	Not DE	Not DE
AT1G09530	-0.0313427	0.931253	0.951626	0.913028	0.00883693	0.0297256	Not DE	Not DE
AT1G09560	1.51329	7.73028e-05	0.000502972	1.51014	4.43393e-05	0.000729838	Not DE	Proto Up
AT1G09570	-1.13823	0.00421806	0.0137576	-0.952058	0.00299894	0.013199	Not DE	Proto Down
AT1G09575	0.736026	0.0584759	0.112458	-1.51529	0.000382825	0.00309235	Not DE	Not DE
AT1G09580	-0.0674669	0.900564	0.929823	-0.183883	0.66877	0.768087	Not DE	Not DE
AT1G09590	-1.03088	0.000947842	0.00403198	-0.393187	0.0560894	0.120179	Not DE	Proto Down
AT1G09620	-0.238603	0.238359	0.341153	-0.0600016	0.715439	0.805181	Not DE	Not DE
AT1G09630	-0.065718	0.872276	0.909179	0.768219	0.0355802	0.0848216	Not DE	Not DE
AT1G09640	-0.259016	0.200979	0.299233	0.288152	0.100796	0.187338	Not DE	Not DE
AT1G09645	-0.49167	0.0534154	0.104516	0.638343	0.00545465	0.0207788	Not DE	Not DE
AT1G09660	0.0208225	0.961271	0.972978	-0.519705	0.150727	0.254242	Not DE	Not DE
AT1G09680	-0.733175	0.338542	0.446908	2.43105	0.00170813	0.00875894	DC3000 Up	Not DE
AT1G09690	-0.404686	0.13817	0.222849	-0.549786	0.0253545	0.0652385	Not DE	Not DE
AT1G09700	-1.25621	0.0221109	0.0519285	0.317861	0.360772	0.4921	Not DE	Not DE
AT1G09730	0.153892	0.548827	0.647186	0.251504	0.252744	0.377121	Not DE	Not DE
AT1G09740	0.578482	0.104863	0.179442	0.406918	0.180184	0.292483	Not DE	Not DE
AT1G09750	-0.7487	0.251326	0.355808	-2.61593	0.000275946	0.0024511	DC3000 Down	Not DE
AT1G09760	-0.913729	0.0227866	0.0531605	0.325998	0.235498	0.358785	Not DE	Not DE
AT1G09770	-0.160358	0.395263	0.503506	0.641126	0.00145234	0.00782486	Not DE	Not DE
AT1G09780	-1.43637	0.000291417	0.0015035	0.11385	0.593814	0.705073	Not DE	Proto Down
AT1G09794	2.65145	3.83178e-05	0.000275491	0.636373	0.153852	0.258348	Not DE	Proto Up
AT1G09795	0.573465	0.0332259	0.0718472	0.0453049	0.832597	0.889833	Not DE	Not DE
AT1G09800	-1.34284	0.000357235	0.00178878	0.0435391	0.8408	0.895336	Not DE	Proto Down
AT1G09815	1.97638	6.87494e-06	6.50796e-05	0.469877	0.0815627	0.15986	Not DE	Proto Up
AT1G09820	-6.90423	6.40639e-05	0.000425788	-0.578823	0.135658	0.234848	Not DE	Proto Down
AT1G09830	-1.09409	0.0187261	0.0454809	0.13817	0.646625	0.749253	Not DE	Proto Down
AT1G09840	-1.71736	0.00025047	0.00133223	0.243101	0.306042	0.435759	Not DE	Proto Down
AT1G09850	-0.470663	0.181484	0.276269	0.453047	0.109118	0.199016	Not DE	Not DE
AT1G09870	0.505896	0.189978	0.286121	0.284934	0.379377	0.509938	Not DE	Not DE
AT1G09900	-1.14081	0.177242	0.271108	-1.16961	0.0604479	0.127424	Not DE	Not DE
AT1G09910	-0.143355	0.800586	0.854849	1.14047	0.0293798	0.0730967	Not DE	Not DE
AT1G09920	0.736335	0.00820498	0.0233962	0.0731804	0.72477	0.811736	Not DE	Proto Up
AT1G09932	2.18523	0.00170763	0.00657786	2.08103	0.00213376	0.0103189	Not DE	Proto Up
AT1G09940	6.39821	2.67449e-11	6.42175e-09	0.237882	0.378999	0.509656	Not DE	Proto Up
AT1G09970	2.46942	7.56497e-07	1.03374e-05	0.964091	0.00226061	0.0107198	Not DE	Proto Up
AT1G09980	0.868656	0.00844972	0.0238914	-0.0902895	0.717533	0.806339	Not DE	Proto Up
AT1G10020	-1.0133	0.0278189	0.0623708	-0.954007	0.00841281	0.0286752	Not DE	Not DE
AT1G10030	-0.856053	0.0902562	0.159052	-0.268303	0.452704	0.580343	Not DE	Not DE
AT1G10040	5.59738	2.10494e-09	1.07741e-07	1.87403	0.000625367	0.00431173	Not DE	Proto Up
AT1G10050	2.39321	1.32733e-05	0.000112046	0.764545	0.0395982	0.0919397	Not DE	Proto Up
AT1G10060	-6.9452	0.000319213	0.00162474	-0.99008	0.0457078	0.102312	Not DE	Proto Down
AT1G10090	2.28051	1.57663e-07	2.88737e-06	-0.397338	0.0721998	0.145661	Not DE	Proto Up
AT1G10120	-4.41823	6.24685e-05	0.000416466	-0.78382	0.0375214	0.088423	Not DE	Proto Down
AT1G10130	-1.57541	0.00198246	0.00740828	0.235523	0.405103	0.535651	Not DE	Proto Down
AT1G10140	4.62595	4.33191e-10	3.64049e-08	0.410758	0.132456	0.230704	Not DE	Proto Up
AT1G10150	1.90748	2.3739e-07	3.99888e-06	-0.965438	0.000118951	0.00139786	Not DE	Proto Up
AT1G10170	3.6269	1.77296e-10	2.0165e-08	0.0494509	0.785722	0.857486	Not DE	Proto Up
AT1G10180	-1.20463	0.0932705	0.16328	-1.25235	0.0196869	0.0537252	Not DE	Not DE
AT1G10200	-0.327657	0.519846	0.620852	0.26416	0.515556	0.63794	Not DE	Not DE
AT1G10210	-0.673891	0.367731	0.47593	2.05622	0.00423683	0.0171686	Not DE	Not DE
AT1G10270	-1.57572	0.0370276	0.0782942	0.136592	0.767198	0.842559	Not DE	Not DE
AT1G10280	-1.74411	0.0303507	0.066946	1.01002	0.0551807	0.118787	Not DE	Not DE
AT1G10290	0.996378	0.000266957	0.00140169	0.259838	0.163686	0.271113	Not DE	Proto Up
AT1G10310	0.409071	0.250899	0.355369	0.146046	0.619405	0.726787	Not DE	Not DE
AT1G10320	1.26232	0.00167757	0.00648189	0.557387	0.0749612	0.150051	Not DE	Proto Up
AT1G10340	0.877871	0.04764	0.095262	2.65144	1.02596e-05	0.000297313	DC3000 Up	Not DE
AT1G10350	-0.0131985	0.974411	0.98181	-0.601856	0.0857963	0.16595	Not DE	Not DE
AT1G10360	0.460685	0.111691	0.188609	-0.668109	0.0152424	0.0445722	Not DE	Not DE
AT1G10370	3.62625	2.68314e-09	1.26987e-07	-0.425475	0.0730318	0.146957	Not DE	Proto Up
AT1G10380	-2.00453	0.00523775	0.0164108	-0.0569823	0.882361	0.92376	Not DE	Proto Down
AT1G10390	0.670959	0.0271634	0.0611825	-0.0859041	0.720694	0.808389	Not DE	Not DE
AT1G10410	2.24201	3.13581e-06	3.33817e-05	0.965527	0.00324374	0.0139875	Not DE	Proto Up
AT1G10430	0.577179	0.154637	0.243615	0.0152786	0.96303	0.976981	Not DE	Not DE
AT1G10450	1.17347	0.000975473	0.00412986	0.0292835	0.906501	0.940123	Not DE	Proto Up
AT1G10470	-0.214232	0.361619	0.469828	-1.40271	1.21557e-05	0.000336776	Not DE	Not DE
AT1G10490	-0.64958	0.229797	0.331629	0.330072	0.407633	0.538115	Not DE	Not DE
AT1G10500	0.289099	0.158691	0.248655	0.360845	0.0526897	0.114427	Not DE	Not DE
AT1G10510	0.278963	0.414294	0.522557	-0.298603	0.301236	0.431147	Not DE	Not DE
AT1G10522	-0.233169	0.351649	0.459917	-1.68758	2.56346e-06	0.000128402	Not DE	Not DE
AT1G10530	-1.63334	0.164097	0.255301	3.50398	0.00184275	0.00927628	DC3000 Up	Not DE
AT1G10570	0.064342	0.894317	0.92552	-0.664835	0.110724	0.201217	Not DE	Not DE
AT1G10580	4.54356	5.86924e-10	4.33092e-08	-0.090659	0.720897	0.808516	Not DE	Proto Up
AT1G10585	6.38597	7.36783e-10	4.97591e-08	0.3512	0.347279	0.478878	Not DE	Proto Up
AT1G10590	0.541595	0.0259623	0.059093	1.07753	0.000113622	0.00135442	Not DE	Not DE
AT1G10600	0.221862	0.475295	0.580617	-0.148544	0.566532	0.681451	Not DE	Not DE
AT1G10610	0.624947	0.149939	0.237807	-0.256089	0.477077	0.603004	Not DE	Not DE
AT1G10630	0.129008	0.573923	0.66937	0.551096	0.0130192	0.039499	Not DE	Not DE
AT1G10650	2.32422	2.78791e-06	3.01234e-05	-0.367586	0.201341	0.318554	Not DE	Proto Up
AT1G10657	-1.06357	0.0482259	0.0961784	-1.77995	0.00045671	0.00347868	Not DE	Not DE
AT1G10660	0.678302	0.0227981	0.0531637	-0.60521	0.0200327	0.0543949	Not DE	Not DE
AT1G10670	-0.130606	0.506684	0.609539	-0.496794	0.0102316	0.0330994	Not DE	Not DE
AT1G10690	-1.67954	0.0123863	0.0325573	0.502075	0.219768	0.340967	Not DE	Proto Down
AT1G10700	0.452081	0.133127	0.216469	0.375547	0.149064	0.252086	Not DE	Not DE
AT1G10720	0.738385	0.0149324	0.0379624	0.297282	0.217224	0.338026	Not DE	Proto Up
AT1G10730	-1.69263	0.00680253	0.0201887	0.502528	0.17147	0.28094	Not DE	Proto Down
AT1G10740	0.405746	0.137977	0.222608	-0.581923	0.0222661	0.0590083	Not DE	Not DE
AT1G10760	1.3238	0.000271994	0.00142319	0.214918	0.3831	0.513345	Not DE	Proto Up
AT1G10820	-1.07579	0.00336976	0.0115092	-0.890618	0.00152725	0.00810904	Not DE	Proto Down
AT1G10830	0.502245	0.0294822	0.0654597	-0.616244	0.00501793	0.0195332	Not DE	Not DE
AT1G10840	-0.241824	0.318257	0.426797	0.0764525	0.694269	0.788529	Not DE	Not DE
AT1G10865	0.555084	0.0200974	0.0480654	1.23616	2.28949e-05	0.000491988	Not DE	Proto Up
AT1G10870	-0.560375	0.364532	0.472785	0.315362	0.491848	0.616317	Not DE	Not DE
AT1G10890	0.991118	0.0002852	0.00147697	-0.092705	0.606327	0.715438	Not DE	Proto Up
AT1G10900	-0.27977	0.363444	0.471625	-0.697052	0.013733	0.0410957	Not DE	Not DE
AT1G10910	0.291856	0.568378	0.664851	-1.28714	0.00988308	0.032227	Not DE	Not DE
AT1G10920	-2.02009	0.000619071	0.00283521	0.560746	0.071446	0.144603	Not DE	Proto Down
AT1G10940	0.909492	0.000345043	0.00173552	-0.202247	0.242423	0.365982	Not DE	Proto Up
AT1G10950	-0.433269	0.0649165	0.122275	0.335818	0.0810774	0.159177	Not DE	Not DE
AT1G10960	-1.27305	0.0466228	0.0937101	-1.14533	0.0305606	0.0754021	Not DE	Not DE
AT1G10970	-5.84041	0.00410021	0.0134571	0.0691073	0.906232	0.939909	Not DE	Proto Down
AT1G11020	0.265431	0.613293	0.703435	0.760867	0.10031	0.186687	Not DE	Not DE
AT1G11050	-1.03133	0.115299	0.193426	-0.245824	0.584516	0.696876	Not DE	Not DE
AT1G11060	0.314595	0.317147	0.425536	0.265272	0.319369	0.449762	Not DE	Not DE
AT1G11090	-1.82738	0.00214629	0.00792501	-0.447768	0.185598	0.299408	Not DE	Proto Down
AT1G11130	-0.548374	0.330802	0.439095	-1.87135	0.000672037	0.0045485	Not DE	Not DE
AT1G11180	1.36393	0.00256299	0.00917641	-1.32055	0.00191565	0.00953043	Not DE	Proto Up
AT1G11190	-2.42418	0.0181253	0.0443229	-0.703084	0.20023	0.317349	Not DE	Proto Down
AT1G11200	1.43235	0.000261829	0.00138223	0.350306	0.196454	0.312784	Not DE	Proto Up
AT1G11210	3.58118	0.000503301	0.00238815	-0.0274843	0.980789	0.988236	Not DE	Proto Up
AT1G11240	0.089293	0.705735	0.780898	-0.300989	0.146321	0.248696	Not DE	Not DE
AT1G11260	0.99966	0.00301219	0.0104628	-0.760048	0.00932805	0.0309103	Not DE	Proto Up
AT1G11280	-1.06447	0.0110497	0.0296362	-1.34276	0.00026144	0.00236108	Not DE	Proto Down
AT1G11300	-1.36204	0.135701	0.219687	1.0487	0.102459	0.189651	Not DE	Not DE
AT1G11303	-6.94656	8.44556e-05	0.000540652	-0.357075	0.357097	0.488012	Not DE	Proto Down
AT1G11310	1.03887	0.000569355	0.00264516	1.08505	0.000193693	0.00192484	Not DE	Proto Up
AT1G11320	-1.90889	0.0127763	0.0333507	1.00568	0.0378862	0.0890662	Not DE	Proto Down
AT1G11330	-1.14545	0.00204419	0.00761074	3.25734	1.49614e-08	1.51725e-05	DC3000 Up	Proto Down
AT1G11350	-3.84594	8.80349e-06	8.00784e-05	-0.994034	0.00305636	0.0134011	Not DE	Proto Down
AT1G11360	-0.671476	0.117675	0.196715	0.470472	0.160382	0.267044	Not DE	Not DE
AT1G11380	-1.19733	0.138652	0.223507	-1.85445	0.0056928	0.021475	Not DE	Not DE
AT1G11390	1.86572	0.000359874	0.0018008	0.0579751	0.87362	0.91747	Not DE	Proto Up
AT1G11400	1.08808	0.000479222	0.00229244	1.00561	0.000421639	0.00329109	Not DE	Proto Up
AT1G11410	-1.27629	0.00166325	0.00644634	-0.617814	0.0190734	0.0525386	Not DE	Proto Down
AT1G11430	0.0869833	0.659018	0.742373	-0.709577	0.00112588	0.0065732	Not DE	Not DE
AT1G11440	-1.09561	0.00545182	0.0169516	0.0937786	0.70123	0.794153	Not DE	Proto Down
AT1G11475	-0.42574	0.0881922	0.156033	0.377432	0.0650646	0.134734	Not DE	Not DE
AT1G11480	0.922544	0.000750607	0.00332292	0.638382	0.0046584	0.0184664	Not DE	Proto Up
AT1G11530	0.435751	0.155421	0.244622	-0.865673	0.00517532	0.0199916	Not DE	Not DE
AT1G11545	-3.21141	0.018955	0.0458991	-2.23013	0.00498034	0.019442	Not DE	Proto Down
AT1G11580	-3.32925	5.95941e-07	8.4896e-06	0.144548	0.512334	0.634628	Not DE	Proto Down
AT1G11630	1.21239	0.00454512	0.0146441	-0.148877	0.643451	0.746949	Not DE	Proto Up
AT1G11650	0.17489	0.352833	0.460947	0.00636581	0.96843	0.980487	Not DE	Not DE
AT1G11660	0.997337	0.00540617	0.0168201	0.185085	0.49297	0.617286	Not DE	Proto Up
AT1G11670	-0.195742	0.647654	0.73271	-0.687697	0.0596108	0.126028	Not DE	Not DE
AT1G11680	-0.462996	0.0490333	0.0974928	-0.479252	0.0169315	0.0480663	Not DE	Not DE
AT1G11700	-0.513714	0.355608	0.463841	-1.09558	0.0200141	0.0543542	Not DE	Not DE
AT1G11720	-0.885546	0.0044535	0.0144134	-0.375013	0.0872388	0.167981	Not DE	Proto Down
AT1G11750	0.744083	0.00178811	0.00681502	-0.314103	0.0828568	0.161705	Not DE	Proto Up
AT1G11755	-0.33227	0.484644	0.58961	0.550172	0.152468	0.256435	Not DE	Not DE
AT1G11760	-0.310587	0.59207	0.685199	0.298009	0.511508	0.63402	Not DE	Not DE
AT1G11780	-2.44224	0.0023785	0.00861372	0.298073	0.44539	0.573494	Not DE	Proto Down
AT1G11790	1.16051	0.00479114	0.0152902	-0.0190689	0.950139	0.968449	Not DE	Proto Up
AT1G11800	0.155282	0.793174	0.850047	1.02116	0.0542034	0.1171	Not DE	Not DE
AT1G11820	-3.45591	0.000169977	0.000973585	-1.27934	0.00313366	0.0136372	Not DE	Proto Down
AT1G11840	-1.32001	0.000465944	0.00224469	0.210414	0.353959	0.48494	Not DE	Proto Down
AT1G11850	-6.75511	0.000217785	0.00119019	-0.062781	0.916953	0.946357	Not DE	Proto Down
AT1G11860	-0.349961	0.319508	0.427954	-1.31638	0.000721258	0.00477273	Not DE	Not DE
AT1G11870	-0.243479	0.368117	0.476389	-0.225355	0.301298	0.431154	Not DE	Not DE
AT1G11880	-2.12261	0.0407204	0.084219	-0.715221	0.223852	0.345744	Not DE	Not DE
AT1G11890	1.07525	0.00108908	0.00452225	0.231796	0.323571	0.453882	Not DE	Proto Up
AT1G11905	-0.955669	0.0268903	0.06073	0.906667	0.00870274	0.0293898	Not DE	Not DE
AT1G11910	0.225934	0.275103	0.381778	0.21315	0.241535	0.365115	Not DE	Not DE
AT1G11930	0.314292	0.14283	0.228876	0.402987	0.0385933	0.0901713	Not DE	Not DE
AT1G11960	4.11401	7.0333e-08	1.55545e-06	-0.671054	0.0921078	0.175238	Not DE	Proto Up
AT1G12000	-1.79632	0.000126986	0.000758355	0.566075	0.0282801	0.0709839	Not DE	Proto Down
AT1G12010	-3.0365	0.0321865	0.0701874	-0.803106	0.249481	0.373432	Not DE	Not DE
AT1G12020	-2.06973	0.00906106	0.0253077	0.317809	0.467019	0.594764	Not DE	Proto Down
AT1G12050	0.453567	0.165504	0.256856	-0.138759	0.608972	0.717662	Not DE	Not DE
AT1G12080	-6.81561	0.00102169	0.00429536	-1.14268	0.0474953	0.105485	Not DE	Proto Down
AT1G12090	-0.65194	0.120102	0.199713	-2.22771	2.9719e-05	0.000559284	DC3000 Down	Not DE
AT1G12110	0.515215	0.0842595	0.150661	0.453964	0.0848948	0.164705	Not DE	Not DE
AT1G12120	-0.463888	0.161779	0.252605	0.636914	0.0244054	0.0633459	Not DE	Not DE
AT1G12140	-0.442922	0.0614195	0.116896	0.632544	0.00362025	0.0152205	Not DE	Not DE
AT1G12200	-0.651453	0.105228	0.179964	1.54884	0.000185721	0.00187293	Not DE	Not DE
AT1G12210	0.487069	0.471967	0.577851	1.36364	0.0313216	0.0768784	Not DE	Not DE
AT1G12220	-1.42796	0.0133577	0.0345523	-0.310716	0.37875	0.509366	Not DE	Proto Down
AT1G12230	0.347468	0.17063	0.26303	-0.660511	0.00787597	0.0272569	Not DE	Not DE
AT1G12240	-0.0586466	0.837263	0.882598	0.733283	0.00919248	0.0305749	Not DE	Not DE
AT1G12244	-0.122206	0.875843	0.911265	-0.85224	0.196845	0.313162	Not DE	Not DE
AT1G12250	-0.161461	0.445178	0.553072	-0.664784	0.00247939	0.0115154	Not DE	Not DE
AT1G12270	-0.781736	0.0147884	0.0376669	-0.591108	0.0176342	0.0495017	Not DE	Proto Down
AT1G12280	0.105177	0.800075	0.854472	0.439242	0.136082	0.235392	Not DE	Not DE
AT1G12290	1.43608	0.00248675	0.00894368	0.365896	0.30805	0.437793	Not DE	Proto Up
AT1G12320	3.09049	1.26174e-08	4.0914e-07	0.625581	0.0164151	0.0470465	Not DE	Proto Up
AT1G12310	0.474573	0.0566916	0.109659	-0.0215842	0.913917	0.944389	Not DE	Not DE
AT1G12330	-7.75549	8.62718e-06	7.87154e-05	-0.798017	0.0234848	0.0615799	Not DE	Proto Down
AT1G12350	0.296923	0.329374	0.437747	0.744855	0.010677	0.0341822	Not DE	Not DE
AT1G12360	2.37563	4.23247e-07	6.41529e-06	0.344103	0.157616	0.263279	Not DE	Proto Up
AT1G12380	-2.71444	0.00334022	0.011417	2.4708	0.000205464	0.00200909	DC3000 Up	Proto Down
AT1G12390	-0.195685	0.495048	0.598847	0.273303	0.244617	0.368338	Not DE	Not DE
AT1G12400	-1.23808	0.0218918	0.051523	0.664661	0.073524	0.147663	Not DE	Not DE
AT1G12410	0.717781	0.00169725	0.00654456	-0.0284344	0.860219	0.908823	Not DE	Proto Up
AT1G12420	3.07958	6.82043e-07	9.46538e-06	0.35275	0.29991	0.429688	Not DE	Proto Up
AT1G12430	-1.24435	0.0034811	0.0117936	-0.500868	0.0693575	0.141247	Not DE	Proto Down
AT1G12440	0.0273009	0.893569	0.924999	-0.133731	0.45218	0.579868	Not DE	Not DE
AT1G12460	1.17522	0.0279324	0.0625698	-1.01831	0.032805	0.0797048	Not DE	Not DE
AT1G12470	0.353838	0.16845	0.260414	0.200057	0.352121	0.483384	Not DE	Not DE
AT1G12480	-6.47039	0.00103665	0.00434509	-0.705191	0.183257	0.296073	Not DE	Proto Down
AT1G12500	-1.85537	4.47306e-05	0.000313986	-1.75459	2.73428e-06	0.000132732	Not DE	Proto Down
AT1G12520	-1.91951	0.00826352	0.0235232	-0.169195	0.716217	0.805639	Not DE	Proto Down
AT1G12530	-0.250582	0.457827	0.564982	-0.408138	0.144614	0.24685	Not DE	Not DE
AT1G12550	-0.481458	0.571733	0.667743	-0.67415	0.303869	0.433808	Not DE	Not DE
AT1G12580	0.676817	0.0455456	0.0919605	0.225365	0.411107	0.541614	Not DE	Not DE
AT1G12620	-1.37742	0.0834597	0.149517	-1.17355	0.0354457	0.0846121	Not DE	Not DE
AT1G12640	0.304454	0.32645	0.43474	0.964172	0.00253987	0.0117136	Not DE	Not DE
AT1G12650	-0.0681601	0.830784	0.87748	0.216364	0.412202	0.542679	Not DE	Not DE
AT1G12680	0.647685	0.0301337	0.0665414	-0.267475	0.265894	0.39214	Not DE	Not DE
AT1G12710	1.02959	0.0379919	0.0799197	-0.468468	0.256905	0.381835	Not DE	Not DE
AT1G12750	0.00369678	0.991784	0.994347	-0.986612	0.0055816	0.0211593	Not DE	Not DE
AT1G12760	1.44159	6.0463e-05	0.000405778	0.388021	0.101967	0.188958	Not DE	Proto Up
AT1G12770	0.397078	0.0874213	0.155123	-0.73651	0.00193597	0.00959546	Not DE	Not DE
AT1G12775	1.33406	0.0491593	0.0976281	-1.06932	0.0826175	0.161363	Not DE	Not DE
AT1G12780	-0.0391551	0.917835	0.942188	-0.633289	0.0674007	0.138284	Not DE	Not DE
AT1G12800	-0.464076	0.159286	0.249407	-1.49953	9.83889e-05	0.00123104	Not DE	Not DE
AT1G12810	0.251227	0.307326	0.415973	0.543301	0.0198465	0.0539953	Not DE	Not DE
AT1G12820	-1.4444	0.000283906	0.00147228	0.290687	0.188976	0.303658	Not DE	Proto Down
AT1G12840	-0.169231	0.375464	0.483169	-0.110683	0.49142	0.615985	Not DE	Not DE
AT1G12830	-1.35411	0.000912578	0.0039018	-0.151555	0.501234	0.625026	Not DE	Proto Down
AT1G12845	-0.58728	0.37056	0.478804	0.835959	0.111109	0.20172	Not DE	Not DE
AT1G12850	-0.852911	0.00528959	0.0165178	-0.145345	0.463903	0.591542	Not DE	Proto Down
AT1G12860	-1.60492	0.00133481	0.00536585	-1.11174	0.00127765	0.00716876	Not DE	Proto Down
AT1G12880	-2.67275	8.41356e-05	0.000539288	0.245799	0.38613	0.516307	Not DE	Proto Down
AT1G12900	-0.603477	0.154999	0.244084	-1.75033	0.000266751	0.00238908	Not DE	Not DE
AT1G12910	-0.700721	0.0208749	0.0495954	0.239543	0.268909	0.395706	Not DE	Proto Down
AT1G12920	-0.232613	0.332012	0.440287	0.873317	0.000737575	0.00485311	Not DE	Not DE
AT1G12930	0.224804	0.751092	0.817195	0.46149	0.429035	0.558355	Not DE	Not DE
AT1G12970	1.12356	0.00888215	0.024892	0.0437125	0.894454	0.931709	Not DE	Proto Up
AT1G12990	0.00928259	0.979979	0.986107	1.26144	0.00165677	0.00857095	Not DE	Not DE
AT1G13000	-1.06832	0.00815326	0.0232882	1.30252	0.000316274	0.0027024	Not DE	Proto Down
AT1G13020	0.982368	0.0193407	0.0466317	0.658099	0.0638204	0.132885	Not DE	Proto Up
AT1G13030	-1.7418	0.00469837	0.0150609	-0.160842	0.768263	0.843483	Not DE	Proto Down
AT1G13060	0.0571993	0.761011	0.825212	0.340461	0.0528238	0.114611	Not DE	Not DE
AT1G13080	-1.46436	0.00600992	0.018329	0.726713	0.0418726	0.0960199	Not DE	Proto Down
AT1G13090	-0.596471	0.0543578	0.105873	0.277851	0.235145	0.358356	Not DE	Not DE
AT1G13100	-6.49977	0.000213719	0.00117282	-0.289329	0.488937	0.613738	Not DE	Proto Down
AT1G13110	-0.99611	0.0374492	0.0790309	-0.504813	0.151784	0.255541	Not DE	Not DE
AT1G13120	-0.799753	0.0334729	0.0722422	0.358876	0.181583	0.294248	Not DE	Not DE
AT1G13160	-0.0282275	0.939959	0.957688	-0.180042	0.558836	0.675524	Not DE	Not DE
AT1G13170	-1.30122	0.0327495	0.0710966	-0.57558	0.150825	0.254323	Not DE	Not DE
AT1G13180	-1.42268	0.0440309	0.0895838	0.285256	0.524936	0.645953	Not DE	Not DE
AT1G13190	0.987127	0.000428394	0.00209042	-0.0421683	0.822321	0.882842	Not DE	Proto Up
AT1G13195	1.54527	0.000604047	0.00277649	0.71537	0.0401015	0.0927829	Not DE	Proto Up
AT1G13210	3.70618	1.84479e-07	3.28693e-06	1.49356	0.000837239	0.0053326	Not DE	Proto Up
AT1G13220	0.113626	0.657255	0.740968	-0.550733	0.0223562	0.0591849	Not DE	Not DE
AT1G13245	2.98494	1.60865e-07	2.93535e-06	-1.57818	7.03453e-05	0.000975896	Not DE	Proto Up
AT1G13250	-4.21219	0.000111772	0.000684527	-0.672763	0.0982406	0.183717	Not DE	Proto Down
AT1G13260	-0.0911569	0.783573	0.843038	-0.242788	0.381772	0.512142	Not DE	Not DE
AT1G13270	1.15324	0.006686	0.0199289	-0.0458621	0.886312	0.926916	Not DE	Proto Up
AT1G13280	-1.98112	0.000427448	0.00208721	1.03363	0.00431384	0.0174061	Not DE	Proto Down
AT1G13310	1.66943	0.0554087	0.107527	4.42347	0.000848594	0.00538669	DC3000 Up	Not DE
AT1G13320	-0.177639	0.437333	0.545026	-0.208612	0.274069	0.401573	Not DE	Not DE
AT1G13340	2.70412	4.52944e-07	6.77713e-06	3.43117	5.20126e-08	2.07051e-05	DC3000 Up	Proto Up
AT1G13350	2.16345	5.98087e-07	8.50306e-06	-0.226036	0.309543	0.439283	Not DE	Proto Up
AT1G13360	1.62793	4.3639e-06	4.44231e-05	1.00469	0.000214591	0.00206365	Not DE	Proto Up
AT1G13380	-0.296099	0.183145	0.278044	-0.405639	0.036241	0.0860218	Not DE	Not DE
AT1G13390	2.67891	6.74918e-09	2.48406e-07	0.679104	0.00237601	0.0111241	Not DE	Proto Up
AT1G13440	-0.86498	0.0184649	0.0449571	-0.495109	0.0824429	0.161185	Not DE	Proto Down
AT1G13450	0.553444	0.0256707	0.0586056	0.37041	0.0723426	0.145852	Not DE	Not DE
AT1G13460	0.121126	0.771146	0.83358	0.953421	0.0154889	0.0450492	Not DE	Not DE
AT1G13470	-1.64446	0.0241729	0.0557244	4.51975	1.31562e-06	9.75555e-05	DC3000 Up	Not DE
AT1G13520	6.02919	2.5949e-07	4.27593e-06	2.67434	0.00262559	0.0119775	Not DE	Proto Up
AT1G13550	0.766027	0.415567	0.523726	2.84606	0.00547504	0.020846	Not DE	Not DE
AT1G13560	0.129958	0.484113	0.589154	-0.198058	0.223249	0.345066	Not DE	Not DE
AT1G13570	-1.28769	0.11348	0.191117	0.151582	0.77992	0.852877	Not DE	Not DE
AT1G13580	-0.731299	0.215338	0.315489	-0.719408	0.107693	0.196891	Not DE	Not DE
AT1G13640	-1.60978	0.0295098	0.0654825	0.116466	0.795103	0.863922	Not DE	Not DE
AT1G13650	-0.403318	0.553195	0.651101	-3.27824	0.000134693	0.00151432	DC3000 Down	Not DE
AT1G13690	-0.585249	0.0569738	0.110154	-0.0472692	0.829685	0.887535	Not DE	Not DE
AT1G13700	-1.00231	0.0921248	0.161686	-1.05023	0.0246976	0.0639539	Not DE	Not DE
AT1G13730	0.317029	0.448092	0.555825	-1.10507	0.00766765	0.0266579	Not DE	Not DE
AT1G13740	-3.38699	0.0030116	0.0104628	-1.51096	0.00941367	0.0311258	Not DE	Proto Down
AT1G13750	-0.768192	0.140453	0.22576	2.45635	4.65226e-05	0.000752672	DC3000 Up	Not DE
AT1G13770	-1.33547	0.0643451	0.121335	0.113481	0.806781	0.871756	Not DE	Not DE
AT1G13780	-1.52301	0.133658	0.217146	-0.0714081	0.91122	0.942819	Not DE	Not DE
AT1G13790	-1.51941	0.0222301	0.0521437	-0.252832	0.526797	0.647716	Not DE	Not DE
AT1G13810	-0.455804	0.39775	0.505823	-0.426785	0.306371	0.436103	Not DE	Not DE
AT1G13820	0.269833	0.303075	0.411976	-0.708601	0.00720638	0.0254937	Not DE	Not DE
AT1G13860	-1.60554	0.0307942	0.0677463	-0.644295	0.169075	0.277758	Not DE	Not DE
AT1G13870	-0.186427	0.535691	0.63533	-0.0221988	0.92619	0.952745	Not DE	Not DE
AT1G13880	1.5054	6.09337e-05	0.000407852	-0.0221779	0.92501	0.951944	Not DE	Proto Up
AT1G13900	0.391369	0.177209	0.271108	0.143581	0.546982	0.6647	Not DE	Not DE
AT1G13910	-6.22874	0.00130152	0.00525296	0.49121	0.353559	0.484753	Not DE	Proto Down
AT1G13920	-1.41471	0.0539622	0.105327	-0.509715	0.273811	0.401383	Not DE	Not DE
AT1G13930	-0.755053	0.00793653	0.0227693	-0.0443631	0.823779	0.883656	Not DE	Proto Down
AT1G13940	-0.870427	0.0589512	0.113239	0.178406	0.573643	0.687548	Not DE	Not DE
AT1G13950	-0.0148067	0.964096	0.974549	1.83423	2.28124e-05	0.000491988	Not DE	Not DE
AT1G13960	2.26376	3.7479e-07	5.81654e-06	0.529167	0.0298993	0.0741453	Not DE	Proto Up
AT1G13980	-0.669722	0.029501	0.0654726	0.404022	0.081074	0.159177	Not DE	Not DE
AT1G13990	2.34874	1.84535e-05	0.000148878	3.21627	7.4368e-07	6.84971e-05	DC3000 Up	Proto Up
AT1G14000	2.12511	9.9718e-07	1.29479e-05	0.71035	0.00713902	0.0253027	Not DE	Proto Up
AT1G14010	-0.868104	0.0110278	0.0296013	0.847385	0.00265421	0.0120608	Not DE	Proto Down
AT1G14020	0.82727	0.0494664	0.0980963	0.111616	0.739631	0.822798	Not DE	Not DE
AT1G14030	-0.0631804	0.860131	0.900367	-1.91205	2.50611e-05	0.000515426	Not DE	Not DE
AT1G14060	-1.369	0.0063113	0.0190523	-0.161294	0.588613	0.700822	Not DE	Proto Down
AT1G14120	-3.11402	0.0306958	0.0675692	3.50701	0.00112872	0.0065847	DC3000 Up	Not DE
AT1G14130	0.0446504	0.896555	0.926943	1.86711	2.95762e-05	0.00055821	Not DE	Not DE
AT1G14140	-0.654687	0.194253	0.29114	0.523991	0.172226	0.281986	Not DE	Not DE
AT1G14150	0.097128	0.797786	0.853027	-1.64078	0.000318993	0.00271548	Not DE	Not DE
AT1G14170	0.775271	0.339096	0.447483	2.02652	0.0135014	0.0406195	Not DE	Not DE
AT1G14200	2.78621	1.10357e-08	3.65288e-07	0.267404	0.202215	0.319736	Not DE	Proto Up
AT1G14210	-6.86202	0.000350372	0.00175732	-0.358381	0.434506	0.562786	Not DE	Proto Down
AT1G14230	-0.324003	0.358515	0.466597	0.404814	0.158194	0.264012	Not DE	Not DE
AT1G14250	-0.833963	0.0676878	0.126394	1.34466	0.00220262	0.0105107	Not DE	Not DE
AT1G14260	1.48623	0.0400522	0.0832466	1.80074	0.0131424	0.0397293	Not DE	Not DE
AT1G14270	-0.10648	0.684939	0.763865	-1.38326	3.50066e-05	0.000626681	Not DE	Not DE
AT1G14280	-2.39999	5.91751e-06	5.74177e-05	-1.51058	1.42841e-05	0.000374133	Not DE	Proto Down
AT1G14290	-1.24446	0.00960382	0.0264949	-0.573243	0.0819787	0.16041	Not DE	Proto Down
AT1G14300	-0.00570617	0.987633	0.991506	0.880838	0.0104196	0.0335856	Not DE	Not DE
AT1G14310	0.455143	0.1808	0.275585	-0.0369235	0.89412	0.931434	Not DE	Not DE
AT1G14320	-0.0146929	0.94342	0.959983	-0.338134	0.0779325	0.154385	Not DE	Not DE
AT1G14330	2.98085	1.66402e-08	4.99437e-07	0.45371	0.0642387	0.133444	Not DE	Proto Up
AT1G14340	-1.4948	0.0111322	0.0298259	-0.339502	0.342727	0.474027	Not DE	Proto Down
AT1G14345	-0.874569	0.0595565	0.114025	-1.30927	0.00267531	0.0121238	Not DE	Not DE
AT1G14350	-6.29523	0.00145353	0.0057574	-1.26137	0.0336276	0.0812206	Not DE	Proto Down
AT1G14360	-2.03606	0.00341533	0.0116292	0.942531	0.0244916	0.0635153	Not DE	Proto Down
AT1G14370	2.81467	4.72826e-06	4.73045e-05	1.30766	0.00314274	0.013661	Not DE	Proto Up
AT1G14380	-1.96358	0.000136712	0.000807831	-0.606321	0.0289803	0.0723293	Not DE	Proto Down
AT1G14400	0.466507	0.0373764	0.0789104	0.435262	0.0289308	0.0722411	Not DE	Not DE
AT1G14410	-0.479929	0.161925	0.25278	0.177114	0.491995	0.6164	Not DE	Not DE
AT1G14450	-0.305194	0.141632	0.227245	0.0990407	0.554264	0.671554	Not DE	Not DE
AT1G14460	-2.02621	9.42497e-05	0.000591829	-0.956991	0.00152069	0.00808559	Not DE	Proto Down
AT1G14510	-0.137364	0.569437	0.665781	0.0326598	0.86787	0.91397	Not DE	Not DE
AT1G14520	2.14598	0.0121558	0.0320183	0.321467	0.649514	0.751564	Not DE	Proto Up
AT1G14530	3.5026	2.14683e-07	3.68602e-06	-0.0617401	0.863383	0.911275	Not DE	Proto Up
AT1G14540	8.1604	1.26764e-10	1.59797e-08	-0.238735	0.605565	0.714817	Not DE	Proto Up
AT1G14560	0.0968156	0.897629	0.927747	-0.276353	0.648866	0.751216	Not DE	Not DE
AT1G14570	0.233597	0.307589	0.416144	0.128426	0.504676	0.627928	Not DE	Not DE
AT1G14580	-0.22883	0.468054	0.574463	-0.173726	0.492386	0.616839	Not DE	Not DE
AT1G14590	2.24068	0.00246786	0.00888841	0.655357	0.269999	0.396921	Not DE	Proto Up
AT1G14600	-0.900473	0.152438	0.240916	-1.61207	0.00293314	0.0129773	Not DE	Not DE
AT1G14610	-0.291724	0.173094	0.266233	-0.338894	0.0659575	0.136102	Not DE	Not DE
AT1G14620	-2.32636	0.0226379	0.0529278	0.253828	0.636001	0.7412	Not DE	Not DE
AT1G14640	3.28471	3.91438e-07	5.99321e-06	-1.13754	0.00594514	0.0221235	Not DE	Proto Up
AT1G14650	-0.0534621	0.804427	0.857661	0.152024	0.410558	0.54141	Not DE	Not DE
AT1G14670	-0.232905	0.325012	0.433244	0.641633	0.00500918	0.0195092	Not DE	Not DE
AT1G14685	0.617103	0.0245118	0.0563511	-0.0267348	0.899591	0.935265	Not DE	Not DE
AT1G14690	-1.1143	0.000530612	0.00249971	-0.171924	0.353692	0.484822	Not DE	Proto Down
AT1G14700	-0.157284	0.656487	0.740322	-2.18744	7.38081e-06	0.000240624	DC3000 Down	Not DE
AT1G14710	-0.671198	0.0260733	0.0592743	-0.4902	0.0368819	0.0872382	Not DE	Not DE
AT1G14720	-0.452768	0.106468	0.181613	-1.58129	9.99599e-06	0.000292474	Not DE	Not DE
AT1G14740	2.02943	3.79379e-07	5.85598e-06	0.73783	0.00229774	0.0108517	Not DE	Proto Up
AT1G14770	-1.56958	0.0597571	0.114337	-0.213298	0.678573	0.776069	Not DE	Not DE
AT1G14780	2.006	0.000774742	0.00341578	0.0723565	0.867344	0.913585	Not DE	Proto Up
AT1G14790	-1.17168	0.0279898	0.0626706	1.88422	0.000190117	0.00190862	Not DE	Not DE
AT1G14810	-0.0608861	0.788319	0.846338	0.19891	0.306714	0.43651	Not DE	Not DE
AT1G14820	-2.23518	0.000961771	0.00408099	0.244198	0.458389	0.586339	Not DE	Proto Down
AT1G14830	0.643001	0.00818981	0.0233617	-0.0756774	0.678965	0.776437	Not DE	Proto Up
AT1G14840	-0.931684	0.0349819	0.074784	-1.24615	0.00163124	0.00848405	Not DE	Not DE
AT1G14850	-0.384316	0.260911	0.366292	0.655214	0.026512	0.0675732	Not DE	Not DE
AT1G14860	0.689955	0.413484	0.521798	0.501715	0.484165	0.609518	Not DE	Not DE
AT1G14870	3.31585	1.65742e-07	3.00262e-06	2.20052	1.69948e-05	0.000414389	DC3000 Up	Proto Up
AT1G14880	-0.00847094	0.990243	0.993112	5.2394	9.18205e-06	0.000278385	DC3000 Up	Not DE
AT1G14890	-3.06572	1.11344e-05	9.69103e-05	-0.722012	0.0171428	0.0485346	Not DE	Proto Down
AT1G14900	-0.302804	0.551765	0.649891	-0.961872	0.0281485	0.0707312	Not DE	Not DE
AT1G14910	-0.609978	0.0939213	0.164229	0.242675	0.36488	0.496094	Not DE	Not DE
AT1G14920	-4.56163	1.53452e-05	0.000126984	-0.625158	0.0751687	0.150367	Not DE	Proto Down
AT1G14980	-1.0303	0.0016697	0.00646635	-0.0340222	0.868109	0.914018	Not DE	Proto Down
AT1G14990	-0.842841	0.160046	0.250441	0.239411	0.578528	0.691755	Not DE	Not DE
AT1G15000	-0.970649	0.14326	0.229361	-1.16812	0.0246988	0.0639539	Not DE	Not DE
AT1G15010	6.73748	3.54127e-09	1.54823e-07	-0.802415	0.0941574	0.178419	Not DE	Proto Up
AT1G15020	-0.760487	0.123455	0.203987	0.554353	0.139195	0.239928	Not DE	Not DE
AT1G15030	-0.0361466	0.865272	0.903934	0.0258185	0.885791	0.926586	Not DE	Not DE
AT1G15060	0.333849	0.253583	0.358198	-0.155015	0.52295	0.643963	Not DE	Not DE
AT1G15100	1.84111	0.000186298	0.00104763	0.0356503	0.913141	0.944032	Not DE	Proto Up
AT1G15120	-0.30719	0.179914	0.274488	1.08404	8.36744e-05	0.0011016	Not DE	Not DE
AT1G15130	0.62265	0.0159802	0.0400074	0.446015	0.04262	0.0973152	Not DE	Proto Up
AT1G15140	0.923659	0.000412767	0.00202988	-0.26728	0.144713	0.246982	Not DE	Proto Up
AT1G15170	0.154272	0.819705	0.868628	0.493721	0.37974	0.510244	Not DE	Not DE
AT1G15180	-0.482787	0.175894	0.269503	-1.02557	0.00263609	0.0120036	Not DE	Not DE
AT1G15200	0.08855	0.636306	0.72319	-0.450486	0.0143066	0.0424632	Not DE	Not DE
AT1G15215	-1.89541	0.0146938	0.0374765	-0.420795	0.341381	0.472424	Not DE	Proto Down
AT1G15220	-0.266391	0.672433	0.75325	-0.599433	0.237788	0.361291	Not DE	Not DE
AT1G15230	0.338838	0.159972	0.250352	-0.0693936	0.727196	0.813511	Not DE	Not DE
AT1G15240	-0.0942431	0.707811	0.782313	0.0190993	0.92663	0.953027	Not DE	Not DE
AT1G15250	-1.26253	0.0265224	0.0600904	-1.25108	0.004338	0.0174511	Not DE	Not DE
AT1G15260	-5.86792	5.25283e-08	1.2474e-06	-2.13717	7.31544e-07	6.84971e-05	DC3000 Down	Proto Down
AT1G15270	-0.348162	0.0906453	0.159632	0.379737	0.0351143	0.084032	Not DE	Not DE
AT1G15280	-0.154203	0.456997	0.564188	-0.0831186	0.628938	0.735292	Not DE	Not DE
AT1G15290	-1.13331	0.00525462	0.01645	-0.708391	0.0211882	0.0566979	Not DE	Proto Down
AT1G15340	0.485764	0.0188603	0.0457211	-0.859863	0.000172662	0.00179405	Not DE	Not DE
AT1G15350	1.13149	0.000454156	0.0021963	0.994907	0.00060373	0.00421658	Not DE	Proto Up
AT1G15370	-0.36194	0.175436	0.269123	0.36576	0.0973875	0.182596	Not DE	Not DE
AT1G15390	-0.607076	0.0438807	0.0893263	-0.713193	0.00547436	0.020846	Not DE	Not DE
AT1G15400	0.598054	0.0140757	0.0361478	0.850051	0.000619753	0.00428865	Not DE	Proto Up
AT1G15410	-0.319308	0.329362	0.437747	-2.55941	5.43663e-07	6.00292e-05	DC3000 Down	Not DE
AT1G15415	4.28632	1.00839e-05	8.94657e-05	0.879427	0.192356	0.307879	Not DE	Proto Up
AT1G15420	2.67961	1.03285e-07	2.08462e-06	0.430002	0.0877722	0.168751	Not DE	Proto Up
AT1G15430	6.45703	4.78947e-10	3.85374e-08	-0.129925	0.726637	0.813186	Not DE	Proto Up
AT1G15440	0.037195	0.919361	0.943134	0.0416846	0.889008	0.928804	Not DE	Not DE
AT1G15470	-0.739751	0.147063	0.234249	0.327179	0.378743	0.509366	Not DE	Not DE
AT1G15500	0.0469851	0.821863	0.870549	-0.157657	0.386878	0.516577	Not DE	Not DE
AT1G15510	-1.03164	0.130703	0.213376	-0.269995	0.557596	0.674834	Not DE	Not DE
AT1G15520	7.91155	1.15381e-08	3.81085e-07	3.36726	0.000195618	0.00193533	DC3000 Up	Proto Up
AT1G15530	2.98851	8.49196e-07	1.13279e-05	-0.933696	0.0149575	0.0439345	Not DE	Proto Up
AT1G15550	-0.48105	0.408405	0.516853	-2.9875	4.27525e-05	0.000713815	DC3000 Down	Not DE
AT1G15580	-6.50451	0.000843383	0.00366184	-0.66822	0.195767	0.31215	Not DE	Proto Down
AT1G15660	0.112503	0.822241	0.870828	0.0307499	0.939734	0.961537	Not DE	Not DE
AT1G15670	2.32925	2.94241e-07	4.74519e-06	2.03111	1.1185e-06	8.95655e-05	DC3000 Up	Proto Up
AT1G15690	-0.261285	0.306245	0.415142	-0.675537	0.00722317	0.0255292	Not DE	Not DE
AT1G15700	0.979471	0.185733	0.281155	0.49624	0.428107	0.557408	Not DE	Not DE
AT1G15710	0.293232	0.344354	0.452816	0.427319	0.113373	0.204824	Not DE	Not DE
AT1G15730	0.578777	0.0137188	0.0353714	-1.10805	4.62633e-05	0.000750081	Not DE	Proto Up
AT1G15740	-0.142002	0.566874	0.663554	-0.135394	0.515984	0.638313	Not DE	Not DE
AT1G15750	0.54571	0.100436	0.173277	0.592017	0.0460584	0.102929	Not DE	Not DE
AT1G15780	0.719929	0.0159502	0.0399535	0.00484817	0.982906	0.989512	Not DE	Proto Up
AT1G15790	-0.916823	0.0494117	0.0980136	3.63387	3.49541e-07	4.57599e-05	DC3000 Up	Not DE
AT1G15800	3.36033	5.87512e-07	8.39215e-06	0.59483	0.127516	0.224451	Not DE	Proto Up
AT1G15810	-1.4698	0.004757	0.0152121	0.0843798	0.77961	0.8526	Not DE	Proto Down
AT1G15820	-0.521717	0.106441	0.181613	-1.25321	0.000379433	0.00307593	Not DE	Not DE
AT1G15830	-2.26293	0.000140609	0.000827304	-2.29822	2.91457e-06	0.000136076	DC3000 Down	Proto Down
AT1G15860	1.20652	0.00276962	0.0097772	-0.146284	0.622547	0.729681	Not DE	Proto Up
AT1G15880	0.495457	0.0301365	0.0665414	0.959726	0.000156535	0.00169016	Not DE	Not DE
AT1G15885	-0.103417	0.796775	0.852392	-0.0507527	0.874366	0.918127	Not DE	Not DE
AT1G15890	-1.29631	0.0345167	0.0739567	0.521745	0.199671	0.316673	Not DE	Not DE
AT1G15910	-0.467753	0.179057	0.273403	-0.183498	0.493301	0.617575	Not DE	Not DE
AT1G15920	0.93714	0.00381656	0.0126469	0.359386	0.14882	0.251869	Not DE	Proto Up
AT1G15930	-0.484599	0.0521557	0.102515	-0.146143	0.451296	0.579078	Not DE	Not DE
AT1G15940	-0.505547	0.0454587	0.0918341	0.247486	0.19445	0.310574	Not DE	Not DE
AT1G15950	-0.551489	0.0581074	0.111931	0.387343	0.101077	0.187699	Not DE	Not DE
AT1G15960	-2.20177	0.0241978	0.0557734	-0.64008	0.24424	0.368027	Not DE	Not DE
AT1G15970	0.45922	0.241985	0.345135	-0.420665	0.209017	0.327851	Not DE	Not DE
AT1G15980	-0.157959	0.625951	0.7143	-1.7169	5.14798e-05	0.000801992	Not DE	Not DE
AT1G16000	-1.91574	0.0010775	0.00448153	0.472629	0.134221	0.232973	Not DE	Proto Down
AT1G16010	1.34013	0.000323507	0.00164107	0.364735	0.162872	0.270149	Not DE	Proto Up
AT1G16020	-1.55991	0.073478	0.134858	-0.630494	0.259345	0.384577	Not DE	Not DE
AT1G16030	3.21579	1.1308e-07	2.23602e-06	0.111103	0.712907	0.803348	Not DE	Proto Up
AT1G16040	-0.826964	0.107514	0.182984	0.60861	0.111854	0.202825	Not DE	Not DE
AT1G16060	-0.566212	0.282759	0.390122	0.423832	0.290397	0.419204	Not DE	Not DE
AT1G16080	0.0932988	0.782115	0.842187	-1.08777	0.00278958	0.0125419	Not DE	Not DE
AT1G16110	-1.06527	0.0535326	0.104691	1.86631	0.000318853	0.00271548	Not DE	Not DE
AT1G16130	2.5977	0.000271011	0.00141903	-1.67276	0.00686594	0.0245651	Not DE	Proto Up
AT1G16170	0.68617	0.00610664	0.0185567	-1.32291	1.14447e-05	0.000322993	Not DE	Proto Up
AT1G16180	0.545945	0.0211182	0.0500403	0.505108	0.0169678	0.048138	Not DE	Not DE
AT1G16190	-0.372354	0.397168	0.505338	-0.848171	0.025	0.0645852	Not DE	Not DE
AT1G16210	0.391154	0.0525281	0.103087	-0.0261016	0.870836	0.915755	Not DE	Not DE
AT1G16240	0.980593	9.0124e-05	0.000570421	0.240191	0.140766	0.241896	Not DE	Proto Up
AT1G16250	0.401257	0.158967	0.248985	0.189657	0.420626	0.550597	Not DE	Not DE
AT1G16260	-0.480334	0.0850318	0.151737	1.65574	4.35056e-06	0.000175848	Not DE	Not DE
AT1G16270	0.632701	0.0599493	0.114632	0.274233	0.319211	0.449616	Not DE	Not DE
AT1G16280	-0.207471	0.684018	0.763176	-0.151171	0.706744	0.798222	Not DE	Not DE
AT1G16320	-0.288228	0.174134	0.267478	0.0327876	0.847565	0.900802	Not DE	Not DE
AT1G16340	-0.609085	0.306986	0.415662	-0.724607	0.118169	0.211094	Not DE	Not DE
AT1G16350	-0.301304	0.349268	0.457514	-1.31993	0.000248643	0.00227264	Not DE	Not DE
AT1G16370	1.38054	0.14971	0.23756	0.410635	0.616551	0.724281	Not DE	Not DE
AT1G16390	-6.10006	0.00100463	0.00423317	-2.20919	0.00117491	0.00678093	DC3000 Down	Proto Down
AT1G16410	-4.90342	5.65204e-08	1.31334e-06	-0.252826	0.303171	0.433098	Not DE	Proto Down
AT1G16420	0.362111	0.696065	0.772745	3.37091	0.00170713	0.00875677	DC3000 Up	Not DE
AT1G16430	-0.765679	0.217373	0.317547	0.440834	0.33131	0.462239	Not DE	Not DE
AT1G16460	-0.00840272	0.973819	0.981279	-0.579089	0.0172345	0.0487119	Not DE	Not DE
AT1G16470	-0.393617	0.209733	0.308862	1.18268	0.000419896	0.00328596	Not DE	Not DE
AT1G16500	-3.21582	0.000183801	0.00103784	0.926827	0.0173074	0.0488631	Not DE	Proto Down
AT1G16515	-5.93899	0.00358036	0.0120578	-1.73248	0.0130506	0.0395784	Not DE	Proto Down
AT1G16540	2.3161	2.1385e-05	0.000167873	0.591423	0.106115	0.194711	Not DE	Proto Up
AT1G16560	-0.653461	0.0405075	0.0838616	1.41936	4.77934e-05	0.000769936	Not DE	Not DE
AT1G16570	-0.665014	0.283374	0.390828	1.4038	0.00895294	0.0299892	Not DE	Not DE
AT1G16610	0.158827	0.514886	0.616632	0.0408893	0.841771	0.895966	Not DE	Not DE
AT1G16650	-0.906652	0.250386	0.354809	-0.396959	0.478664	0.604507	Not DE	Not DE
AT1G16670	1.65528	0.00125041	0.00507239	1.80942	0.00036065	0.0029756	Not DE	Proto Up
AT1G16680	-0.997795	0.0399214	0.0830434	-0.437229	0.192052	0.307459	Not DE	Not DE
AT1G16700	0.131088	0.640535	0.726394	0.447477	0.0774448	0.153681	Not DE	Not DE
AT1G16710	-0.130877	0.648263	0.733289	0.440836	0.0857413	0.1659	Not DE	Not DE
AT1G16720	0.0583036	0.833838	0.879846	-0.996205	0.0012813	0.00718118	Not DE	Not DE
AT1G16730	-0.239915	0.546086	0.644548	0.114741	0.718086	0.80654	Not DE	Not DE
AT1G16740	0.0328196	0.915936	0.940878	-0.339899	0.199083	0.315961	Not DE	Not DE
AT1G16750	-6.10356	0.00200418	0.00748206	-0.989089	0.0911255	0.173762	Not DE	Proto Down
AT1G16790	-0.828495	0.247307	0.351203	-1.20286	0.0328621	0.079805	Not DE	Not DE
AT1G16800	-0.183708	0.712168	0.785548	0.00742113	0.984641	0.990797	Not DE	Not DE
AT1G16810	0.276193	0.281493	0.388801	0.40335	0.0837282	0.162838	Not DE	Not DE
AT1G16825	-1.07404	0.119387	0.198961	0.187562	0.689795	0.784771	Not DE	Not DE
AT1G16840	1.42797	1.02222e-05	9.05336e-05	0.179041	0.337927	0.469061	Not DE	Proto Up
AT1G16850	0.281871	0.469005	0.575152	1.27577	0.00187109	0.00938151	Not DE	Not DE
AT1G16860	-1.18483	0.0127952	0.0333885	-0.640495	0.0511476	0.112051	Not DE	Proto Down
AT1G16870	-0.699186	0.2649	0.370723	-0.363256	0.439225	0.567488	Not DE	Not DE
AT1G16880	0.210041	0.356869	0.464935	-1.17737	5.98851e-05	0.000882926	Not DE	Not DE
AT1G16890	0.321926	0.10944	0.185635	0.522103	0.00784032	0.0271397	Not DE	Not DE
AT1G16900	-0.696578	0.106713	0.181969	-0.0270951	0.929462	0.954813	Not DE	Not DE
AT1G16916	-0.788611	0.0216757	0.0511286	-0.175722	0.451436	0.57916	Not DE	Not DE
AT1G16920	-0.742167	0.0259861	0.0591026	-0.391847	0.112182	0.203171	Not DE	Not DE
AT1G16960	-2.31273	0.00439852	0.0142629	-0.0994262	0.815522	0.878161	Not DE	Proto Down
AT1G16970	0.196143	0.610821	0.701161	1.05767	0.00558293	0.0211593	Not DE	Not DE
AT1G17020	-0.791773	0.31316	0.421681	2.5322	0.0014755	0.00790087	DC3000 Up	Not DE
AT1G17040	-0.424669	0.454031	0.561534	-0.855786	0.0655055	0.135406	Not DE	Not DE
AT1G17050	-0.0107537	0.979976	0.986107	-0.473784	0.210745	0.329911	Not DE	Not DE
AT1G17070	1.23714	0.000468317	0.00225397	-0.102989	0.668693	0.768057	Not DE	Proto Up
AT1G17080	0.583614	0.0101525	0.0276714	0.845438	0.000365161	0.00299912	Not DE	Proto Up
AT1G17100	-0.902545	0.034562	0.0740179	0.11417	0.711875	0.802365	Not DE	Not DE
AT1G17110	0.456412	0.142387	0.228263	-0.0328642	0.896632	0.933151	Not DE	Not DE
AT1G17120	-0.286042	0.306141	0.415076	0.52113	0.03417	0.0822418	Not DE	Not DE
AT1G17130	0.579911	0.00993242	0.0272139	0.209367	0.228938	0.351178	Not DE	Proto Up
AT1G17140	-5.35919	1.12592e-05	9.78839e-05	-0.97921	0.00887352	0.029809	Not DE	Proto Down
AT1G17145	1.04555	0.00105309	0.00439815	-0.778596	0.00399481	0.0164464	Not DE	Proto Up
AT1G17147	2.71556	6.67138e-06	6.34704e-05	0.186202	0.614334	0.722332	Not DE	Proto Up
AT1G17160	0.0726741	0.860605	0.900613	0.204745	0.552811	0.670276	Not DE	Not DE
AT1G17170	7.29907	9.14801e-12	4.16127e-09	0.382915	0.257117	0.381989	Not DE	Proto Up
AT1G17200	-9.49409	1.81947e-07	3.24564e-06	-0.67148	0.0191713	0.0527569	Not DE	Proto Down
AT1G17210	-0.540794	0.0345504	0.0740179	0.332695	0.0940551	0.178247	Not DE	Not DE
AT1G17220	-0.387274	0.181351	0.276097	-1.12171	0.000425716	0.00331266	Not DE	Not DE
AT1G17230	-1.80789	0.038402	0.0805393	0.258789	0.615557	0.723338	Not DE	Not DE
AT1G17240	3.69224	7.73061e-05	0.000502972	-0.172662	0.804585	0.870473	Not DE	Proto Up
AT1G17270	-0.255479	0.607602	0.698578	-0.122154	0.75363	0.833102	Not DE	Not DE
AT1G17280	0.437481	0.0371851	0.0785724	0.174254	0.30427	0.434093	Not DE	Not DE
AT1G17290	3.64058	1.03494e-07	2.08462e-06	1.01458	0.00619576	0.0228204	Not DE	Proto Up
AT1G17330	1.02284	0.0328887	0.0712966	0.357066	0.360285	0.491632	Not DE	Not DE
AT1G17340	1.86354	5.52753e-06	5.41547e-05	0.811893	0.00371716	0.0155373	Not DE	Proto Up
AT1G17350	-1.25403	0.0873112	0.155	-0.554876	0.26028	0.385666	Not DE	Not DE
AT1G17360	0.477539	0.0685533	0.127616	-0.960626	0.000690234	0.00462818	Not DE	Not DE
AT1G17370	0.123103	0.60755	0.698578	-0.223195	0.286667	0.415095	Not DE	Not DE
AT1G17380	2.99462	0.000237949	0.00127686	2.72042	0.0004266	0.00331404	DC3000 Up	Proto Up
AT1G17410	1.43923	0.000272198	0.00142328	0.289845	0.284455	0.412713	Not DE	Proto Up
AT1G17420	7.21312	3.57552e-08	9.14365e-07	1.35922	0.0259258	0.0664372	Not DE	Proto Up
AT1G17430	-1.67117	0.0030322	0.0105202	1.89066	6.70003e-05	0.000950763	Not DE	Proto Down
AT1G17440	-0.637576	0.0780679	0.141468	0.174147	0.510722	0.633253	Not DE	Not DE
AT1G17450	-0.046218	0.892029	0.924056	1.6101	8.21126e-05	0.00108862	Not DE	Not DE
AT1G17455	0.325888	0.502185	0.605496	0.931494	0.0381844	0.0895602	Not DE	Not DE
AT1G17470	0.0237925	0.908206	0.935542	0.784552	0.00069546	0.00465761	Not DE	Not DE
AT1G17490	-1.01833	0.00821757	0.0234196	0.739503	0.0107933	0.0344585	Not DE	Proto Down
AT1G17500	-0.0939391	0.800598	0.854849	2.10045	2.47368e-05	0.000512678	DC3000 Up	Not DE
AT1G17510	-1.84383	0.00283294	0.00995926	0.258447	0.43638	0.564777	Not DE	Proto Down
AT1G17520	1.33451	0.00748748	0.0217521	0.0727292	0.850505	0.902336	Not DE	Proto Up
AT1G17530	0.0147256	0.94325	0.95994	0.804221	0.000537309	0.00388893	Not DE	Not DE
AT1G17550	0.802105	0.00113029	0.00466333	0.829254	0.000366014	0.00299929	Not DE	Proto Up
AT1G17580	0.722941	0.0145518	0.0371583	-0.540821	0.0327668	0.0796555	Not DE	Proto Up
AT1G17590	0.679071	0.414076	0.522413	1.65664	0.0360725	0.0857371	Not DE	Not DE
AT1G17600	-0.689086	0.29206	0.400181	2.96966	0.000133915	0.00151033	DC3000 Up	Not DE
AT1G17610	-2.88579	0.000125566	0.000751063	1.04068	0.00488768	0.0191468	Not DE	Proto Down
AT1G17620	1.34156	0.000534794	0.0025155	-0.0504184	0.850559	0.902336	Not DE	Proto Up
AT1G17640	-0.118562	0.829327	0.876306	0.727565	0.120176	0.213996	Not DE	Not DE
AT1G17650	0.269126	0.456409	0.563508	-1.19299	0.00181475	0.00916586	Not DE	Not DE
AT1G17680	0.337423	0.435537	0.543236	0.167601	0.644655	0.747887	Not DE	Not DE
AT1G17690	0.339464	0.35256	0.46071	-0.304321	0.323374	0.453842	Not DE	Not DE
AT1G17720	0.572516	0.0127424	0.0332967	0.216851	0.231598	0.354379	Not DE	Proto Up
AT1G17730	1.1223	0.000282012	0.00146447	-0.236651	0.25762	0.382623	Not DE	Proto Up
AT1G17745	-0.94352	0.0176134	0.0433304	3.27594	1.33066e-07	3.29982e-05	DC3000 Up	Proto Down
AT1G17760	0.226301	0.593785	0.68686	-0.414448	0.249138	0.373186	Not DE	Not DE
AT1G17780	-0.0101211	0.964417	0.974662	0.408249	0.0476436	0.105768	Not DE	Not DE
AT1G17790	0.679691	0.0769036	0.139805	0.178614	0.564962	0.680278	Not DE	Not DE
AT1G17820	-0.188329	0.594403	0.687427	-0.12471	0.657803	0.758603	Not DE	Not DE
AT1G17830	3.73903	6.94409e-07	9.60176e-06	0.200979	0.637965	0.742517	Not DE	Proto Up
AT1G17840	-9.50009	1.27548e-07	2.45162e-06	-0.481553	0.0656721	0.135676	Not DE	Proto Down
AT1G17850	0.159435	0.787328	0.845634	-2.58347	0.000262158	0.00236615	DC3000 Down	Not DE
AT1G17860	4.9078	4.59238e-09	1.81856e-07	0.359073	0.308275	0.438031	Not DE	Proto Up
AT1G17870	0.0569695	0.906431	0.93435	-0.54366	0.19039	0.305412	Not DE	Not DE
AT1G17880	-0.194112	0.434007	0.541729	-0.88826	0.00100998	0.0061063	Not DE	Not DE
AT1G17890	0.0393061	0.89524	0.926129	0.845622	0.00490399	0.0191984	Not DE	Not DE
AT1G17930	-1.32667	0.00310545	0.0107325	0.600384	0.0359978	0.0855924	Not DE	Proto Down
AT1G17940	-0.112935	0.779589	0.840425	-0.305002	0.353948	0.48494	Not DE	Not DE
AT1G17970	0.162052	0.586869	0.680294	-1.42483	9.2805e-05	0.00117872	Not DE	Not DE
AT1G17980	0.31466	0.18651	0.282105	-0.225787	0.266266	0.392573	Not DE	Not DE
AT1G18030	-1.8593	0.0102053	0.0277904	-0.52207	0.209794	0.328734	Not DE	Proto Down
AT1G18060	-0.154048	0.582913	0.676777	-1.1202	0.0004944	0.00366408	Not DE	Not DE
AT1G18070	1.16756	3.95395e-05	0.000282663	-0.0696244	0.684135	0.780579	Not DE	Proto Up
AT1G18080	-0.579439	0.0200277	0.0479194	-0.625023	0.0047585	0.0187599	Not DE	Proto Down
AT1G18150	0.860918	0.0155082	0.0390792	-0.470679	0.106291	0.194916	Not DE	Proto Up
AT1G18160	0.173959	0.519752	0.620789	0.319581	0.170542	0.279683	Not DE	Not DE
AT1G18170	0.450949	0.0622638	0.118114	-0.701036	0.00332497	0.0142363	Not DE	Not DE
AT1G18190	-1.22645	0.0216644	0.051118	-0.118704	0.879419	0.921677	Not DE	Not DE
AT1G18200	4.20521	3.61852e-07	5.63722e-06	-1.22141	0.0202105	0.0547338	Not DE	Proto Up
AT1G18210	3.82328	2.49307e-09	1.21257e-07	0.256025	0.289464	0.418335	Not DE	Proto Up
AT1G18260	-0.57968	0.0343301	0.0736716	0.805161	0.00138004	0.0075747	Not DE	Not DE
AT1G18270	0.534455	0.06341	0.119899	-0.0992333	0.665928	0.765695	Not DE	Not DE
AT1G18300	7.3108	5.38637e-11	9.58583e-09	-0.121881	0.717999	0.806503	Not DE	Proto Up
AT1G18330	-0.479021	0.398797	0.506686	-0.854148	0.0641748	0.133407	Not DE	Not DE
AT1G18335	-0.533404	0.325498	0.43375	-0.648376	0.126035	0.222311	Not DE	Not DE
AT1G18340	-0.338647	0.431043	0.539098	-0.479924	0.167733	0.276109	Not DE	Not DE
AT1G18360	-0.00851968	0.981591	0.987243	-0.967498	0.00922463	0.0306616	Not DE	Not DE
AT1G18390	4.17988	3.55179e-08	9.10644e-07	1.00405	0.0142429	0.0423452	Not DE	Proto Up
AT1G18400	-2.37662	0.0156821	0.0393993	-1.73046	0.00580402	0.0217806	Not DE	Proto Down
AT1G18440	0.123614	0.769448	0.832339	-0.612062	0.0965482	0.181539	Not DE	Not DE
AT1G18450	-0.300639	0.235881	0.338407	0.116482	0.560446	0.676714	Not DE	Not DE
AT1G18460	1.14222	0.000865017	0.0037354	-1.23712	0.000238652	0.00221738	Not DE	Proto Up
AT1G18470	1.26289	7.85352e-05	0.000509872	-0.094217	0.637815	0.7424	Not DE	Proto Up
AT1G18480	1.72872	1.80669e-06	2.11204e-05	0.52111	0.0164534	0.0471081	Not DE	Proto Up
AT1G18485	0.712015	0.0859265	0.152991	-0.910009	0.0175004	0.0492587	Not DE	Not DE
AT1G18490	-0.354788	0.299669	0.408214	-0.149026	0.576075	0.689585	Not DE	Not DE
AT1G18500	0.30382	0.234826	0.337311	-0.254555	0.248149	0.372137	Not DE	Not DE
AT1G18540	-0.855488	0.00223233	0.0081843	-0.451957	0.0264778	0.0675087	Not DE	Proto Down
AT1G18570	-2.35599	0.00349444	0.0118256	1.96297	0.000557036	0.00398972	Not DE	Proto Down
AT1G18580	-0.417691	0.33238	0.440697	0.105492	0.746557	0.82837	Not DE	Not DE
AT1G18590	-2.89883	5.34982e-05	0.000365853	0.548376	0.10078	0.187332	Not DE	Proto Down
AT1G18600	-0.494632	0.236373	0.33905	0.235736	0.460548	0.588355	Not DE	Not DE
AT1G18620	-0.662379	0.0811872	0.146429	-2.47658	1.98839e-06	0.000115197	DC3000 Down	Not DE
AT1G18630	-0.130911	0.681792	0.761753	0.525773	0.0621898	0.130131	Not DE	Not DE
AT1G18640	-0.323247	0.348182	0.456409	-0.246553	0.374443	0.505461	Not DE	Not DE
AT1G18650	-2.49824	0.00210818	0.0078067	-2.32487	0.00011916	0.0013984	DC3000 Down	Proto Down
AT1G18660	-0.456434	0.125309	0.20651	-0.13984	0.54235	0.660913	Not DE	Not DE
AT1G18670	-1.19218	0.0110172	0.0295963	-0.791024	0.0172982	0.0488555	Not DE	Proto Down
AT1G18680	-0.203694	0.570516	0.666631	-0.578861	0.06032	0.127208	Not DE	Not DE
AT1G18690	-0.884392	0.0647103	0.121902	0.223919	0.504695	0.627928	Not DE	Not DE
AT1G18700	-0.477137	0.152268	0.240691	0.0652626	0.793012	0.862394	Not DE	Not DE
AT1G18710	1.15664	0.0378056	0.0796276	1.47176	0.00757882	0.0264256	Not DE	Not DE
AT1G18720	1.45661	8.88643e-06	8.07357e-05	0.385766	0.0545724	0.117712	Not DE	Proto Up
AT1G18730	0.231631	0.327038	0.435349	-0.949659	0.000495581	0.00366943	Not DE	Not DE
AT1G18740	5.22592	4.74291e-08	1.15533e-06	-0.0355215	0.934712	0.958225	Not DE	Proto Up
AT1G18750	0.453309	0.440981	0.548895	-0.761311	0.140436	0.241543	Not DE	Not DE
AT1G18773	0.305297	0.489322	0.59363	-1.06414	0.0120564	0.0374261	Not DE	Not DE
AT1G18800	-0.906674	0.0108563	0.0292732	-0.277734	0.241785	0.365347	Not DE	Proto Down
AT1G18810	-8.59923	1.60849e-07	2.93535e-06	-0.749767	0.00526156	0.0202266	Not DE	Proto Down
AT1G18840	-3.99615	0.000200577	0.00111221	-0.886675	0.0361822	0.0859228	Not DE	Proto Down
AT1G18850	-0.314255	0.529449	0.629339	0.213559	0.583105	0.695578	Not DE	Not DE
AT1G18880	-6.25711	0.00264152	0.00940298	-0.330761	0.566712	0.681451	Not DE	Proto Down
AT1G18890	2.20879	1.70198e-07	3.0723e-06	0.848526	0.000998629	0.00605704	Not DE	Proto Up
AT1G18900	0.491186	0.248391	0.352312	0.0144645	0.966461	0.979287	Not DE	Not DE
AT1G18940	-0.22267	0.763764	0.827221	0.727075	0.219011	0.340036	Not DE	Not DE
AT1G18950	0.726322	0.00669197	0.0199388	0.0770221	0.697947	0.791146	Not DE	Proto Up
AT1G19000	-0.546335	0.033899	0.0729566	-0.845995	0.000892392	0.00555981	Not DE	Not DE
AT1G19010	1.81356	3.05306e-05	0.000227282	0.373006	0.182225	0.294815	Not DE	Proto Up
AT1G19020	7.74332	1.02257e-10	1.36889e-08	0.175013	0.614973	0.722821	Not DE	Proto Up
AT1G19025	5.22096	5.76722e-08	1.336e-06	-1.91357	0.00249402	0.0115643	Not DE	Proto Up
AT1G19050	-1.90145	0.000529208	0.00249462	-2.2974	4.60755e-06	0.000181035	DC3000 Down	Proto Down
AT1G19080	-0.541855	0.384835	0.492837	-1.29843	0.0166566	0.0475425	Not DE	Not DE
AT1G19110	0.581957	0.0138718	0.0357112	-0.433929	0.031367	0.0769774	Not DE	Proto Up
AT1G19120	-0.478756	0.131014	0.213727	0.246023	0.31797	0.44848	Not DE	Not DE
AT1G19130	-0.830389	0.0317931	0.0695192	0.898628	0.00627363	0.0230265	Not DE	Not DE
AT1G19140	-0.696859	0.257817	0.362959	-0.671515	0.16509	0.272723	Not DE	Not DE
AT1G19150	0.305501	0.47604	0.581246	-2.16911	9.1642e-05	0.00116591	DC3000 Down	Not DE
AT1G19170	-0.587565	0.36748	0.475687	0.0975918	0.841018	0.89548	Not DE	Not DE
AT1G19180	4.42104	2.10083e-06	2.3909e-05	2.15822	0.00106363	0.00633942	DC3000 Up	Proto Up
AT1G19200	2.31412	0.000455874	0.0022039	-0.00266788	0.994567	0.997403	Not DE	Proto Up
AT1G19220	-2.11641	0.00246191	0.0088691	-1.14514	0.00681641	0.0244515	Not DE	Proto Down
AT1G19240	-0.519345	0.138477	0.223319	0.731202	0.0154961	0.0450615	Not DE	Not DE
AT1G19250	1.34469	0.143818	0.230038	7.46118	0.00040012	0.0031739	DC3000 Up	Not DE
AT1G19270	2.75183	1.2583e-05	0.000107236	1.59375	0.00125595	0.00707326	Not DE	Proto Up
AT1G19290	0.704621	0.202251	0.300436	0.42862	0.357642	0.488625	Not DE	Not DE
AT1G19300	0.774951	0.0147571	0.0376063	2.03706	2.8653e-06	0.000134607	DC3000 Up	Proto Up
AT1G19310	3.61621	7.93325e-10	5.22004e-08	-0.180926	0.401592	0.531858	Not DE	Proto Up
AT1G19330	-0.609619	0.200307	0.298556	0.410854	0.249195	0.373224	Not DE	Not DE
AT1G19350	-0.325816	0.149932	0.237807	-0.947839	0.000176942	0.00181587	Not DE	Not DE
AT1G19360	1.19224	0.000716349	0.00320124	0.731149	0.00987271	0.0322141	Not DE	Proto Up
AT1G19370	0.673092	0.419483	0.527519	-0.530076	0.456086	0.583789	Not DE	Not DE
AT1G19380	4.12043	2.94611e-09	1.36705e-07	-0.544675	0.0528017	0.114579	Not DE	Proto Up
AT1G19400	0.422919	0.0744676	0.13636	-0.405461	0.0538769	0.116545	Not DE	Not DE
AT1G19430	-1.21906	0.000483097	0.00230676	-0.178071	0.375204	0.506263	Not DE	Proto Down
AT1G19440	-0.03877	0.913279	0.939297	-0.434189	0.155505	0.260613	Not DE	Not DE
AT1G19450	-0.0615937	0.841435	0.886131	-1.89655	1.32716e-05	0.000356588	Not DE	Not DE
AT1G19480	0.228556	0.592699	0.685822	-0.187865	0.595884	0.707031	Not DE	Not DE
AT1G19485	-0.118389	0.737553	0.807072	-0.69414	0.0282819	0.0709839	Not DE	Not DE
AT1G19510	-6.63818	0.00043176	0.00210525	-0.803916	0.100062	0.186294	Not DE	Proto Down
AT1G19520	-1.21514	0.00367905	0.0122936	-0.114701	0.648419	0.750815	Not DE	Proto Down
AT1G19570	-0.932487	0.00340379	0.0116011	2.11697	5.67349e-07	6.08673e-05	DC3000 Up	Proto Down
AT1G19580	0.342873	0.220556	0.321143	0.422986	0.0863683	0.166751	Not DE	Not DE
AT1G19600	-0.196501	0.491586	0.595564	0.721373	0.00865725	0.0293168	Not DE	Not DE
AT1G19610	-1.30208	0.026279	0.0595986	-0.729467	0.0759699	0.151509	Not DE	Not DE
AT1G19640	-0.807248	0.103123	0.177106	3.06659	2.83002e-06	0.000133781	DC3000 Up	Not DE
AT1G19650	2.63665	7.96588e-07	1.07878e-05	0.0595646	0.834957	0.891285	Not DE	Proto Up
AT1G19660	1.06309	0.000111497	0.000683117	0.0807266	0.643373	0.746923	Not DE	Proto Up
AT1G19670	-1.3898	0.000206	0.00113812	3.5832	2.85743e-09	7.20405e-06	DC3000 Up	Proto Down
AT1G19680	-0.265362	0.271402	0.377656	2.40604	4.06266e-08	1.9205e-05	DC3000 Up	Not DE
AT1G19690	-0.157153	0.797204	0.852609	0.590687	0.240047	0.363629	Not DE	Not DE
AT1G19700	-0.380024	0.264778	0.370587	0.0549359	0.840183	0.895032	Not DE	Not DE
AT1G19710	-6.99309	0.000117749	0.000713333	0.421378	0.303719	0.433676	Not DE	Proto Down
AT1G19715	-0.528793	0.112401	0.189637	-0.740806	0.0102945	0.0332675	Not DE	Not DE
AT1G19720	-1.05165	0.00300919	0.0104596	-1.15923	0.000247003	0.00226312	Not DE	Proto Down
AT1G19730	-0.476573	0.128201	0.210313	0.435149	0.0841495	0.163448	Not DE	Not DE
AT1G19740	-0.177621	0.421033	0.528984	-0.693046	0.00254679	0.0117361	Not DE	Not DE
AT1G19770	2.83739	7.61144e-08	1.64917e-06	-0.771629	0.00594851	0.022129	Not DE	Proto Up
AT1G19800	-0.0426847	0.888174	0.920821	-0.705842	0.0161569	0.046454	Not DE	Not DE
AT1G19835	-1.28802	0.00107636	0.00447801	-0.90898	0.00218486	0.0104695	Not DE	Proto Down
AT1G19850	0.629907	0.168149	0.260055	0.746352	0.0713909	0.144539	Not DE	Not DE
AT1G19860	-0.260775	0.595941	0.688889	0.0690128	0.857139	0.906709	Not DE	Not DE
AT1G19870	-1.41111	0.000310356	0.00158767	-0.326828	0.138249	0.238623	Not DE	Proto Down
AT1G19880	0.542637	0.227537	0.32909	0.331905	0.37788	0.50883	Not DE	Not DE
AT1G19910	0.600442	0.00702131	0.0206919	0.279758	0.114935	0.206806	Not DE	Proto Up
AT1G19920	-1.22797	0.00721334	0.021132	-0.662665	0.0388423	0.0906459	Not DE	Proto Down
AT1G19940	-3.46328	0.00721395	0.021132	-1.38642	0.0272088	0.0688965	Not DE	Proto Down
AT1G19960	-2.70924	9.86639e-07	1.28441e-05	3.71241	1.06683e-09	5.37931e-06	DC3000 Up	Proto Down
AT1G19970	-1.53034	0.0766287	0.139373	-0.143033	0.790186	0.860559	Not DE	Not DE
AT1G19980	2.92998	0.000578403	0.00267569	-0.462577	0.488122	0.61307	Not DE	Proto Up
AT1G19990	-0.35441	0.314337	0.42274	-0.726938	0.0184638	0.051267	Not DE	Not DE
AT1G20010	0.734795	0.269186	0.375297	-1.17542	0.0544183	0.117447	Not DE	Not DE
AT1G20020	0.741232	0.0093096	0.0258575	-0.73282	0.00542297	0.0206955	Not DE	Proto Up
AT1G20030	1.04676	0.072437	0.133466	1.70008	0.004856	0.019045	Not DE	Not DE
AT1G20050	-0.474469	0.0692685	0.128696	1.24555	4.16004e-05	0.000700477	Not DE	Not DE
AT1G20070	1.13404	0.00147471	0.00583215	-0.748436	0.0113306	0.0357749	Not DE	Proto Up
AT1G20090	-0.742803	0.0132969	0.0344246	-0.672379	0.00724217	0.0255784	Not DE	Proto Down
AT1G20100	3.926	2.10824e-09	1.07741e-07	0.0381822	0.870641	0.915614	Not DE	Proto Up
AT1G20110	0.880719	0.0010137	0.00426545	0.473173	0.0239047	0.062303	Not DE	Proto Up
AT1G20120	1.31064	0.10461	0.179157	-1.64573	0.03674	0.0869471	Not DE	Not DE
AT1G20140	1.64298	0.00583303	0.0179087	-0.222167	0.635733	0.740945	Not DE	Proto Up
AT1G20160	-3.1964	0.000250593	0.00133242	0.814835	0.0367344	0.0869471	Not DE	Proto Down
AT1G20190	-3.40259	9.99909e-06	8.89225e-05	-2.75189	3.50215e-07	4.57599e-05	DC3000 Down	Proto Down
AT1G20200	-0.372824	0.237446	0.34017	0.444251	0.0878953	0.168889	Not DE	Not DE
AT1G20220	0.0513939	0.856513	0.897635	-0.818032	0.00464649	0.0184291	Not DE	Not DE
AT1G20225	0.0706439	0.788801	0.846735	-7.35977e-05	0.999698	0.999764	Not DE	Not DE
AT1G20260	-0.143937	0.48452	0.589506	-0.215791	0.226011	0.348091	Not DE	Not DE
AT1G20270	-0.430268	0.27028	0.376544	0.01655	0.955396	0.972497	Not DE	Not DE
AT1G20300	-1.48035	0.0269167	0.0607625	-0.935118	0.0384134	0.0899085	Not DE	Not DE
AT1G20310	3.40539	0.000224063	0.00121441	1.28234	0.0857887	0.16595	Not DE	Proto Up
AT1G20330	-1.26167	0.00450453	0.0145443	-0.541021	0.077607	0.153861	Not DE	Proto Down
AT1G20340	-0.465043	0.167944	0.259843	-0.97766	0.00359034	0.0151242	Not DE	Not DE
AT1G20370	-0.779055	0.128847	0.211148	-0.253511	0.487905	0.612951	Not DE	Not DE
AT1G20410	-0.610792	0.211979	0.311473	-0.360897	0.322627	0.452977	Not DE	Not DE
AT1G20430	-0.715251	0.0389651	0.0814912	0.497236	0.0621154	0.130015	Not DE	Not DE
AT1G20440	2.33313	9.16593e-07	1.20778e-05	-0.9884	0.00146769	0.00788001	Not DE	Proto Up
AT1G20450	2.99803	2.78246e-08	7.55661e-07	-0.909931	0.00163347	0.00849122	Not DE	Proto Up
AT1G20460	0.411799	0.126082	0.207513	1.22687	0.000114584	0.00136216	Not DE	Not DE
AT1G20510	3.01173	0.000160555	0.000926988	1.39838	0.022009	0.0584395	Not DE	Proto Up
AT1G20540	-1.18171	0.0191512	0.0462693	-0.191136	0.552657	0.670198	Not DE	Proto Down
AT1G20560	-0.365005	0.466472	0.573006	0.0905202	0.816776	0.87873	Not DE	Not DE
AT1G20575	0.60832	0.0636602	0.120298	0.2217	0.406138	0.536563	Not DE	Not DE
AT1G20580	-0.33748	0.186207	0.281788	0.470892	0.0330678	0.080163	Not DE	Not DE
AT1G20620	0.0233918	0.968908	0.977898	-0.0071779	0.988985	0.993451	Not DE	Not DE
AT1G20630	1.83733	0.000737832	0.00327981	0.337759	0.396299	0.526462	Not DE	Proto Up
AT1G20640	-1.35403	0.0161683	0.0403777	-0.370038	0.300595	0.430393	Not DE	Proto Down
AT1G20650	0.0521539	0.85223	0.894573	-1.24727	0.000169952	0.00177669	Not DE	Not DE
AT1G20670	1.66411	2.03584e-05	0.000161068	-0.512708	0.0445955	0.100596	Not DE	Proto Up
AT1G20693	0.805288	0.0359244	0.0763887	0.472301	0.146955	0.2495	Not DE	Not DE
AT1G20696	0.887719	0.00523119	0.0164005	0.716695	0.00997526	0.0324856	Not DE	Proto Up
AT1G20760	0.40105	0.270682	0.376897	0.472948	0.1415	0.242876	Not DE	Not DE
AT1G20770	-0.333971	0.351892	0.460116	0.879392	0.00803913	0.0277201	Not DE	Not DE
AT1G20780	1.05078	0.00846887	0.0239366	0.814202	0.0184316	0.0512056	Not DE	Proto Up
AT1G20810	0.314768	0.251554	0.356098	-1.40511	5.74282e-05	0.000865798	Not DE	Not DE
AT1G20816	0.452705	0.125423	0.206652	-0.365417	0.143689	0.245825	Not DE	Not DE
AT1G20823	2.99055	1.1347e-05	9.8534e-05	-2.49833	0.000102305	0.00125716	DC3000 Down	Proto Up
AT1G20830	-0.424318	0.24313	0.346387	-0.0620639	0.822492	0.882901	Not DE	Not DE
AT1G20840	0.405165	0.22545	0.326717	0.264742	0.344893	0.476326	Not DE	Not DE
AT1G20850	-4.77012	9.52663e-06	8.56624e-05	-0.328178	0.33799	0.469105	Not DE	Proto Down
AT1G20880	1.62809	8.88508e-05	0.000563852	0.49792	0.0809971	0.159102	Not DE	Proto Up
AT1G20890	-0.30101	0.406062	0.514448	1.41059	0.000383094	0.00309235	Not DE	Not DE
AT1G20910	0.59109	0.356724	0.464906	-0.362415	0.504964	0.628121	Not DE	Not DE
AT1G20920	0.75406	0.00241749	0.00872569	-0.11815	0.510858	0.63337	Not DE	Proto Up
AT1G20930	-2.13534	0.0884593	0.156341	0.415847	0.56354	0.679419	Not DE	Not DE
AT1G20950	-0.75792	0.0141054	0.0362077	-0.17606	0.400079	0.530435	Not DE	Proto Down
AT1G20960	-0.381444	0.077205	0.140185	0.040485	0.808381	0.87277	Not DE	Not DE
AT1G20970	0.486001	0.0231294	0.0537779	0.218249	0.209574	0.328526	Not DE	Not DE
AT1G20980	1.66256	2.3159e-06	2.57825e-05	0.320171	0.103995	0.191845	Not DE	Proto Up
AT1G21000	2.31236	3.91372e-08	9.81805e-07	0.556808	0.00835415	0.028546	Not DE	Proto Up
AT1G21010	4.15443	3.16731e-08	8.33251e-07	-0.730275	0.051509	0.112598	Not DE	Proto Up
AT1G21050	-2.84303	1.16902e-05	0.000100705	-0.683806	0.0131557	0.0397615	Not DE	Proto Down
AT1G21065	0.534752	0.0158875	0.0398211	-0.531849	0.00869232	0.0293895	Not DE	Proto Up
AT1G21070	0.835181	0.0735614	0.134979	-0.499418	0.203586	0.321332	Not DE	Not DE
AT1G21080	1.10602	0.000319388	0.00162508	0.0337951	0.86839	0.9142	Not DE	Proto Up
AT1G21120	2.98157	0.000150275	0.000874552	1.88261	0.00491627	0.0192415	Not DE	Proto Up
AT1G21130	-0.730951	0.287651	0.395536	-0.162913	0.773296	0.847225	Not DE	Not DE
AT1G21160	0.439533	0.122101	0.202325	0.170833	0.465747	0.593493	Not DE	Not DE
AT1G21170	-0.150159	0.723938	0.795698	0.259872	0.447085	0.575041	Not DE	Not DE
AT1G21190	-0.194725	0.4893	0.59363	0.0596969	0.792737	0.862157	Not DE	Not DE
AT1G21200	-0.192599	0.461467	0.568267	0.864631	0.00128176	0.00718118	Not DE	Not DE
AT1G21210	1.37659	0.0322264	0.0702192	-1.04069	0.0685854	0.140201	Not DE	Not DE
AT1G21240	2.3825	0.000487163	0.00232251	4.49414	9.84855e-06	0.00028928	DC3000 Up	Proto Up
AT1G21250	-1.79166	0.000117213	0.000710652	3.51231	1.78246e-08	1.51725e-05	DC3000 Up	Proto Down
AT1G21270	-1.64854	6.45693e-05	0.000428771	1.81935	1.98454e-06	0.000115197	Not DE	Proto Down
AT1G21280	0.606062	0.193731	0.290501	-0.370427	0.345	0.47643	Not DE	Not DE
AT1G21310	-0.288579	0.547907	0.646152	1.62537	0.00171891	0.0087993	Not DE	Not DE
AT1G21350	0.36913	0.207232	0.305886	-1.04966	0.00101435	0.00612291	Not DE	Not DE
AT1G21370	-0.431546	0.312446	0.420943	2.02956	5.61762e-05	0.00085042	DC3000 Up	Not DE
AT1G21380	2.77004	8.21254e-08	1.74727e-06	-0.0252292	0.917833	0.947006	Not DE	Proto Up
AT1G21390	1.86365	7.43638e-05	0.000486128	0.932552	0.00924781	0.0307117	Not DE	Proto Up
AT1G21400	0.340899	0.149451	0.237248	1.20362	4.60708e-05	0.000747761	Not DE	Not DE
AT1G21410	0.348313	0.189472	0.285658	0.37092	0.110386	0.200794	Not DE	Not DE
AT1G21440	-2.68928	2.96788e-05	0.000222143	-0.202676	0.460654	0.58844	Not DE	Proto Down
AT1G21450	2.93957	3.26114e-09	1.46384e-07	-0.127677	0.504338	0.627807	Not DE	Proto Up
AT1G21460	-6.83359	4.50546e-06	4.54417e-05	0.889746	0.0257013	0.0659739	Not DE	Proto Down
AT1G21480	-1.79736	0.0529548	0.103789	-0.832905	0.158723	0.264611	Not DE	Not DE
AT1G21500	-0.202269	0.489272	0.59363	-1.50021	6.3506e-05	0.000919287	Not DE	Not DE
AT1G21520	-0.979752	0.0126512	0.0330926	2.07241	6.51704e-06	0.000219562	DC3000 Up	Proto Down
AT1G21540	-6.38273	0.000615539	0.00282347	-0.808858	0.106692	0.195486	Not DE	Proto Down
AT1G21550	5.59641	4.9304e-10	3.89011e-08	1.48169	0.00106807	0.00634921	Not DE	Proto Up
AT1G21560	-2.27734	0.0116799	0.0310023	-1.52257	0.00751887	0.0263099	Not DE	Proto Down
AT1G21580	1.80732	4.49536e-07	6.73947e-06	-0.651914	0.00248238	0.0115258	Not DE	Proto Up
AT1G21590	-1.33012	0.000834244	0.00363363	0.0149172	0.948839	0.967907	Not DE	Proto Down
AT1G21600	-0.259323	0.399814	0.507679	-0.771737	0.00897832	0.0300512	Not DE	Not DE
AT1G21610	0.750012	0.0277856	0.0623147	-0.16362	0.543984	0.661909	Not DE	Not DE
AT1G21630	0.0858316	0.655713	0.739686	-0.135751	0.41311	0.543591	Not DE	Not DE
AT1G21640	0.963369	0.000316702	0.00161522	-0.620077	0.00393071	0.016256	Not DE	Proto Up
AT1G21650	0.287324	0.513403	0.615343	0.108098	0.764496	0.840567	Not DE	Not DE
AT1G21651	-1.13335	0.177206	0.271108	0.427667	0.464412	0.592046	Not DE	Not DE
AT1G21660	0.749757	0.0364349	0.0772568	0.0341787	0.904231	0.938636	Not DE	Not DE
AT1G21670	5.4653	9.77048e-12	4.16127e-09	-0.544234	0.0245792	0.0637097	Not DE	Proto Up
AT1G21680	3.06049	6.68646e-10	4.72645e-08	-0.210691	0.225759	0.347837	Not DE	Proto Up
AT1G21690	0.284807	0.303593	0.412397	0.123087	0.589209	0.701201	Not DE	Not DE
AT1G21700	0.653863	0.0592705	0.113698	-0.34831	0.224848	0.346821	Not DE	Not DE
AT1G21710	-0.441458	0.390313	0.498587	0.129914	0.738281	0.821658	Not DE	Not DE
AT1G21720	-0.101701	0.634917	0.722087	0.36569	0.0609987	0.128281	Not DE	Not DE
AT1G21730	-0.0912727	0.804305	0.857615	-0.514755	0.100026	0.186276	Not DE	Not DE
AT1G21750	-0.983845	0.0452887	0.091564	1.53388	0.000887482	0.00553378	Not DE	Not DE
AT1G21760	0.699831	0.00732341	0.0213863	0.214839	0.282592	0.410599	Not DE	Proto Up
AT1G21770	-0.200277	0.329812	0.438291	1.09604	3.30011e-05	0.000601456	Not DE	Not DE
AT1G21780	-0.201088	0.399948	0.507702	0.707789	0.00281502	0.0125985	Not DE	Not DE
AT1G21790	0.848195	0.0283731	0.0634066	-0.574453	0.0792508	0.156341	Not DE	Not DE
AT1G21830	2.70762	5.88418e-06	5.7213e-05	-0.838273	0.0322146	0.0786032	Not DE	Proto Up
AT1G21840	-0.661785	0.311041	0.419576	0.323204	0.509952	0.632402	Not DE	Not DE
AT1G21880	-2.11536	0.00639419	0.0192334	-2.0393	0.000408265	0.00322329	DC3000 Down	Proto Down
AT1G21900	0.0507739	0.829614	0.876367	0.736775	0.00287233	0.0127756	Not DE	Not DE
AT1G21910	0.845716	0.228293	0.329963	-2.92848	0.000607755	0.00423664	DC3000 Down	Not DE
AT1G21920	-1.927	6.73516e-05	0.000446072	-1.7763	4.50807e-06	0.000178517	Not DE	Proto Down
AT1G21930	0.0380436	0.892108	0.924056	0.815807	0.00413757	0.0168704	Not DE	Not DE
AT1G21980	4.22382	6.86064e-11	1.06991e-08	-0.0126681	0.948972	0.967977	Not DE	Proto Up
AT1G22020	1.82731	1.2228e-05	0.000104682	-0.42211	0.103723	0.191507	Not DE	Proto Up
AT1G22030	-0.913671	0.112361	0.189591	-0.241934	0.547968	0.665739	Not DE	Not DE
AT1G22040	-0.560956	0.180917	0.27563	0.0525394	0.864955	0.91268	Not DE	Not DE
AT1G22050	-0.288138	0.573108	0.668833	-1.09021	0.016432	0.0470772	Not DE	Not DE
AT1G22060	-0.820355	0.00295733	0.01031	-0.456244	0.0222577	0.0589963	Not DE	Proto Down
AT1G22070	-0.205045	0.459182	0.566007	1.41272	3.78955e-05	0.000658903	Not DE	Not DE
AT1G22140	-0.330451	0.172354	0.265228	-0.511445	0.0187246	0.0517914	Not DE	Not DE
AT1G22160	-0.446846	0.274848	0.381538	-0.517221	0.126547	0.22303	Not DE	Not DE
AT1G22180	1.78325	9.3168e-05	0.000586497	1.71342	0.000102525	0.00125884	Not DE	Proto Up
AT1G22190	2.29299	4.26222e-08	1.05523e-06	-0.984584	0.000155614	0.00168474	Not DE	Proto Up
AT1G22200	0.828976	0.00222324	0.0081569	0.51876	0.0179945	0.0502682	Not DE	Proto Up
AT1G22270	-0.564265	0.0387285	0.0811084	-0.0469078	0.811134	0.875055	Not DE	Not DE
AT1G22280	3.09247	1.40195e-07	2.62792e-06	0.996949	0.00298861	0.0131726	Not DE	Proto Up
AT1G22300	-0.492302	0.0524745	0.102995	0.330083	0.108405	0.197953	Not DE	Not DE
AT1G22310	1.38159	0.00125103	0.00507353	-0.564154	0.085043	0.164908	Not DE	Proto Up
AT1G22330	-0.216886	0.62902	0.717252	-2.18683	6.41712e-05	0.000922735	DC3000 Down	Not DE
AT1G22360	1.20661	0.0283481	0.0633696	-0.588817	0.202937	0.320513	Not DE	Not DE
AT1G22370	-0.754307	0.359399	0.467466	-0.528469	0.386028	0.51626	Not DE	Not DE
AT1G22400	5.60859	9.14559e-09	3.15137e-07	0.919558	0.0293534	0.0730552	Not DE	Proto Up
AT1G22410	0.597416	0.00571998	0.0176195	0.452483	0.0144	0.0426363	Not DE	Proto Up
AT1G22430	0.105123	0.689348	0.766974	-1.6026	1.23179e-05	0.000340023	Not DE	Not DE
AT1G22450	-0.0144748	0.963334	0.974549	0.482462	0.083698	0.162822	Not DE	Not DE
AT1G22500	0.975848	0.116363	0.19491	1.20061	0.0392679	0.0913996	Not DE	Not DE
AT1G22510	0.308976	0.311401	0.419967	0.705501	0.0147153	0.0433916	Not DE	Not DE
AT1G22520	0.155213	0.623471	0.71214	0.173316	0.51179	0.634162	Not DE	Not DE
AT1G22530	0.0302351	0.884501	0.917999	-1.04524	8.07121e-05	0.00107449	Not DE	Not DE
AT1G22540	-0.574717	0.18554	0.280891	-0.542825	0.108389	0.197947	Not DE	Not DE
AT1G22550	-1.80708	0.0330308	0.0715432	0.8256	0.124664	0.220509	Not DE	Not DE
AT1G22590	0.125152	0.6841	0.763212	-1.42453	0.000123666	0.00143303	Not DE	Not DE
AT1G22620	0.0495699	0.896611	0.926943	0.371834	0.254821	0.379509	Not DE	Not DE
AT1G22610	-1.42273	0.000144037	0.00084386	0.114646	0.566611	0.681451	Not DE	Proto Down
AT1G22630	-0.357499	0.191708	0.288153	-0.920516	0.00126465	0.00711194	Not DE	Not DE
AT1G22640	-3.77732	1.42827e-05	0.000119367	-0.759035	0.0182808	0.0508896	Not DE	Proto Down
AT1G22650	0.745473	0.0919335	0.161425	1.00256	0.0153619	0.0448178	Not DE	Not DE
AT1G22660	-2.18335	0.00609104	0.0185167	0.43342	0.308984	0.438637	Not DE	Proto Down
AT1G22690	-5.87159	4.45423e-06	4.50998e-05	-1.7014	0.000143612	0.00159028	Not DE	Proto Down
AT1G22700	0.380624	0.0674104	0.125977	-1.06862	3.6879e-05	0.00064718	Not DE	Not DE
AT1G22710	-2.78077	1.11007e-07	2.19946e-06	-0.0516728	0.76938	0.844403	Not DE	Proto Down
AT1G22730	0.706198	0.127786	0.209814	-0.309843	0.422004	0.551933	Not DE	Not DE
AT1G22740	-0.0636038	0.892643	0.924272	-0.911119	0.0314325	0.0771006	Not DE	Not DE
AT1G22750	-0.111867	0.706142	0.781234	0.0440099	0.860633	0.909115	Not DE	Not DE
AT1G22770	1.70052	0.000830218	0.00361922	0.302974	0.419043	0.5492	Not DE	Proto Up
AT1G22780	-0.220153	0.289064	0.397047	-0.334465	0.0673318	0.138218	Not DE	Not DE
AT1G22790	-1.97338	0.000822494	0.00359384	0.307687	0.306486	0.436226	Not DE	Proto Down
AT1G22800	0.316337	0.518298	0.619786	0.385076	0.348958	0.480667	Not DE	Not DE
AT1G22810	8.71493	8.43473e-13	3.0561e-09	-0.853666	0.0159249	0.0459724	Not DE	Proto Up
AT1G22830	5.88959	7.83185e-07	1.06253e-05	-1.32471	0.0723395	0.145852	Not DE	Proto Up
AT1G22840	0.762529	0.00265636	0.00944629	1.01564	0.000127645	0.00146326	Not DE	Proto Up
AT1G22850	-0.337921	0.20841	0.307243	-0.565292	0.0225523	0.0595893	Not DE	Not DE
AT1G22860	-0.328954	0.425087	0.532971	0.853878	0.019564	0.0534679	Not DE	Not DE
AT1G22870	0.747343	0.00628144	0.0189847	0.774586	0.00216162	0.0103938	Not DE	Proto Up
AT1G22882	0.330277	0.162479	0.253384	0.0324459	0.868008	0.914018	Not DE	Not DE
AT1G22885	-4.21412	9.25308e-07	1.21608e-05	-0.609325	0.0389596	0.0908497	Not DE	Proto Down
AT1G22890	-0.29624	0.690766	0.768017	-0.734613	0.243768	0.367572	Not DE	Not DE
AT1G22900	3.46272	2.70729e-05	0.000204868	1.34826	0.0373198	0.0880301	Not DE	Proto Up
AT1G22910	-3.8297	1.7837e-07	3.19313e-06	-0.406426	0.0670412	0.137846	Not DE	Proto Down
AT1G22920	-0.778688	0.00923863	0.025691	0.369996	0.0825382	0.16125	Not DE	Proto Down
AT1G22930	1.35887	1.0286e-05	9.0939e-05	0.229199	0.203627	0.321363	Not DE	Proto Up
AT1G22950	-0.646764	0.218326	0.318662	-4.77564e-05	0.99998	0.99998	Not DE	Not DE
AT1G22960	-0.336343	0.55758	0.655006	0.676169	0.146982	0.249512	Not DE	Not DE
AT1G22970	-1.554	0.00682121	0.0202322	-0.211119	0.527439	0.648295	Not DE	Proto Down
AT1G22985	4.22997	1.31174e-08	4.20271e-07	-0.522579	0.140007	0.241025	Not DE	Proto Up
AT1G23020	-0.758174	0.0589993	0.113281	0.253555	0.37452	0.50552	Not DE	Not DE
AT1G23030	-1.44191	0.00529046	0.0165178	-1.50763	0.000377896	0.0030684	Not DE	Proto Down
AT1G23040	0.729454	0.0420026	0.0863161	1.84872	3.80415e-05	0.000659924	Not DE	Not DE
AT1G23080	-1.41414	0.0192766	0.0465291	-1.27188	0.00504348	0.0196075	Not DE	Proto Down
AT1G23090	-3.08605	2.13751e-05	0.000167873	0.0891825	0.8919	0.930039	Not DE	Proto Down
AT1G23100	-2.15223	0.00372955	0.0124239	0.218835	0.56898	0.683526	Not DE	Proto Down
AT1G23130	-3.029	5.67925e-06	5.53564e-05	0.526404	0.0825191	0.161233	Not DE	Proto Down
AT1G23180	0.0213476	0.95633	0.969663	-0.366176	0.258929	0.384115	Not DE	Not DE
AT1G23190	-0.556696	0.0180039	0.0441043	-0.0786595	0.643368	0.746923	Not DE	Proto Down
AT1G23205	-1.22232	0.114393	0.192334	-1.93469	0.00351455	0.014892	Not DE	Not DE
AT1G23220	-0.360001	0.250279	0.354691	-0.695734	0.0125911	0.0386009	Not DE	Not DE
AT1G23230	-0.0650189	0.83564	0.881272	-0.24051	0.354048	0.48494	Not DE	Not DE
AT1G23260	0.0400414	0.862497	0.901907	0.040911	0.834323	0.890867	Not DE	Not DE
AT1G23280	-0.99202	0.0145046	0.0370627	-0.623287	0.0319694	0.0781119	Not DE	Proto Down
AT1G23290	-0.752934	0.00566396	0.0174855	-0.202621	0.283166	0.411198	Not DE	Proto Down
AT1G23310	0.150049	0.557258	0.654729	-0.370534	0.114153	0.205865	Not DE	Not DE
AT1G23330	0.08363	0.867814	0.905714	0.263769	0.521085	0.642519	Not DE	Not DE
AT1G23360	0.358136	0.22002	0.320577	-0.883344	0.00292618	0.0129503	Not DE	Not DE
AT1G23390	-2.52774	4.81394e-07	7.11833e-06	-1.22952	2.70832e-05	0.000535539	Not DE	Proto Down
AT1G23400	0.19795	0.355932	0.464074	-1.50135	2.81166e-06	0.000133748	Not DE	Not DE
AT1G23440	2.24336	2.12507e-07	3.6571e-06	0.311197	0.143751	0.245903	Not DE	Proto Up
AT1G23450	6.94122	3.51026e-07	5.50256e-06	-0.799076	0.289166	0.417984	Not DE	Proto Up
AT1G23460	2.67632	2.36768e-05	0.000182828	-0.930019	0.0396655	0.0920319	Not DE	Proto Up
AT1G23480	-4.03185	2.24562e-06	2.51626e-05	-2.02997	5.47511e-06	0.000197195	DC3000 Down	Proto Down
AT1G23490	1.99985	1.25614e-07	2.42678e-06	-0.154388	0.373657	0.504806	Not DE	Proto Up
AT1G23550	5.77869	5.27559e-11	9.571e-09	-0.00549867	0.984453	0.990675	Not DE	Proto Up
AT1G23710	6.11926	1.87519e-10	2.07051e-08	-0.373428	0.242278	0.365836	Not DE	Proto Up
AT1G23730	-0.935284	0.153293	0.242002	-0.123131	0.786627	0.858102	Not DE	Not DE
AT1G23740	-0.731042	0.0858555	0.152882	-0.949928	0.013142	0.0397293	Not DE	Not DE
AT1G23750	0.618125	0.153883	0.24273	-0.824347	0.0356029	0.0848402	Not DE	Not DE
AT1G23780	-0.291188	0.330212	0.438707	0.0282867	0.903882	0.938373	Not DE	Not DE
AT1G23800	1.58054	0.00191471	0.00719062	0.736222	0.0742323	0.148908	Not DE	Proto Up
AT1G23820	0.0511175	0.828989	0.876188	0.219762	0.281834	0.409933	Not DE	Not DE
AT1G23830	-7.12047	0.000241705	0.00129242	1.27467	0.0148528	0.0437203	Not DE	Proto Down
AT1G23840	-2.12804	0.000930667	0.0039724	3.78176	3.03775e-07	4.40221e-05	DC3000 Up	Proto Down
AT1G23850	-0.613476	0.157527	0.247344	4.40274	5.61499e-08	2.07344e-05	DC3000 Up	Not DE
AT1G23860	0.0679658	0.757005	0.821819	0.452517	0.0292447	0.0728564	Not DE	Not DE
AT1G23870	0.863878	0.0286964	0.0640345	-0.133388	0.669058	0.768136	Not DE	Not DE
AT1G23880	0.00252184	0.993874	0.995783	-0.695132	0.0297901	0.0738988	Not DE	Not DE
AT1G23900	0.0804055	0.763037	0.826851	0.911956	0.00138882	0.00761182	Not DE	Not DE
AT1G23935	-0.675105	0.313639	0.422139	-1.42162	0.0125931	0.0386009	Not DE	Not DE
AT1G23950	-0.266284	0.314849	0.423185	0.309171	0.161147	0.268024	Not DE	Not DE
AT1G23960	0.0904342	0.780234	0.840747	0.745523	0.0173272	0.048901	Not DE	Not DE
AT1G23970	0.0902152	0.753759	0.819235	-0.152445	0.522733	0.643924	Not DE	Not DE
AT1G24020	-5.59315	0.000189948	0.00106381	0.0515362	0.908277	0.941192	Not DE	Proto Down
AT1G24040	0.0552341	0.874248	0.91013	-0.537818	0.081066	0.159177	Not DE	Not DE
AT1G24050	-0.0958847	0.704434	0.779971	0.748535	0.0037073	0.0155132	Not DE	Not DE
AT1G24070	-0.423368	0.383442	0.491387	3.00982	5.38817e-06	0.000194993	DC3000 Up	Not DE
AT1G24095	-0.296867	0.68466	0.763611	1.14986	0.0661354	0.136373	Not DE	Not DE
AT1G24100	-1.36785	0.000399748	0.00197035	0.968607	0.000806768	0.0051976	Not DE	Proto Down
AT1G24120	-1.44198	0.00210023	0.0077849	-0.434773	0.117934	0.210799	Not DE	Proto Down
AT1G24140	4.18287	2.15643e-06	2.44099e-05	0.883737	0.121589	0.216156	Not DE	Proto Up
AT1G24145	1.90922	0.0265524	0.0601465	2.74651	0.00209205	0.0101561	Not DE	Not DE
AT1G24147	0.0846428	0.881304	0.915435	3.49572	1.53419e-05	0.000387859	DC3000 Up	Not DE
AT1G24148	-1.72038	1.16089e-05	0.000100119	1.93503	1.90973e-07	3.8518e-05	Not DE	Proto Down
AT1G24150	2.37962	9.46287e-06	8.52544e-05	1.20319	0.00235932	0.0110734	Not DE	Proto Up
AT1G24160	-1.00191	0.00277531	0.00978148	-0.791883	0.00297175	0.0131137	Not DE	Proto Down
AT1G24170	0.391445	0.172128	0.264936	-0.787234	0.00571531	0.0215305	Not DE	Not DE
AT1G24180	0.715078	0.0347785	0.0744333	0.341169	0.213758	0.333662	Not DE	Not DE
AT1G24190	0.0720716	0.727481	0.798255	0.518813	0.0103828	0.0335098	Not DE	Not DE
AT1G24210	-1.22713	0.186483	0.282093	2.05775	0.00818957	0.0281161	Not DE	Not DE
AT1G24267	0.161161	0.491026	0.595124	0.215817	0.28258	0.410599	Not DE	Not DE
AT1G24290	-1.74896	0.0592912	0.1137	-0.467945	0.407868	0.538288	Not DE	Not DE
AT1G24300	-0.391179	0.300479	0.409086	-0.207335	0.480134	0.605805	Not DE	Not DE
AT1G24310	-1.18343	0.0921656	0.16172	-0.298512	0.524662	0.645827	Not DE	Not DE
AT1G24330	2.32336	3.3466e-05	0.000246214	0.20208	0.574469	0.688316	Not DE	Proto Up
AT1G24340	0.419604	0.17777	0.271738	-0.71626	0.014226	0.0423034	Not DE	Not DE
AT1G24350	0.992623	0.00519635	0.0163081	0.679796	0.0233162	0.0611908	Not DE	Proto Up
AT1G24360	0.0307472	0.869558	0.907221	0.476527	0.0105687	0.0339228	Not DE	Not DE
AT1G24400	-1.57991	0.12462	0.20562	0.000897781	0.998831	0.999558	Not DE	Not DE
AT1G24440	0.833826	0.00732241	0.0213863	0.276854	0.247334	0.371283	Not DE	Proto Up
AT1G24450	-1.92632	0.000418806	0.00205691	-0.397833	0.154095	0.258705	Not DE	Proto Down
AT1G24460	-0.101843	0.626114	0.714432	0.188822	0.296888	0.426417	Not DE	Not DE
AT1G24470	-2.67613	0.0443509	0.0900773	0.82406	0.233728	0.356771	Not DE	Not DE
AT1G24490	0.361804	0.11943	0.198986	0.180532	0.350193	0.481711	Not DE	Not DE
AT1G24510	-0.47989	0.0480587	0.0959082	-0.253266	0.180317	0.292636	Not DE	Not DE
AT1G24530	-1.04202	0.155897	0.245293	0.375307	0.458497	0.586379	Not DE	Not DE
AT1G24560	-0.00250086	0.989787	0.992872	0.615789	0.00286224	0.0127419	Not DE	Not DE
AT1G24580	-2.86753	0.0288113	0.0641962	-0.0461607	0.94176	0.962497	Not DE	Not DE
AT1G24575	-2.66312	0.000245902	0.0013104	1.48016	0.000598169	0.00418912	Not DE	Proto Down
AT1G24577	-2.46022	0.0132545	0.0343385	-1.04746	0.0570931	0.121692	Not DE	Proto Down
AT1G24610	0.0295085	0.931555	0.951701	-1.03784	0.00278146	0.0125187	Not DE	Not DE
AT1G24625	-2.65658	7.98609e-05	0.000516714	0.934639	0.00611084	0.0225846	Not DE	Proto Down
AT1G24706	0.519396	0.0472667	0.094715	-0.258964	0.227925	0.350317	Not DE	Not DE
AT1G24764	-0.934635	0.0117757	0.0312183	-0.432183	0.0929365	0.176526	Not DE	Proto Down
AT1G24880	-2.30355	0.000335954	0.00169569	0.104792	0.734143	0.818592	Not DE	Proto Down
AT1G25220	1.92309	8.4758e-06	7.7611e-05	1.47758	6.50495e-05	0.000931822	Not DE	Proto Up
AT1G25230	-1.33578	0.0583213	0.11221	-2.19672	0.000481277	0.00361663	DC3000 Down	Not DE
AT1G25260	-0.505832	0.0482386	0.096191	-0.025375	0.891683	0.930039	Not DE	Not DE
AT1G25275	0.718739	0.0212136	0.0501855	-0.349198	0.174988	0.285468	Not DE	Not DE
AT1G25277	-1.33611	0.122518	0.202771	0.965818	0.113829	0.205427	Not DE	Not DE
AT1G25280	0.754411	0.0103928	0.0282147	0.429177	0.0734221	0.147556	Not DE	Proto Up
AT1G25290	0.597013	0.137533	0.222081	-0.293999	0.380341	0.510688	Not DE	Not DE
AT1G25320	-1.67929	0.0438503	0.0892765	-0.69153	0.175326	0.285947	Not DE	Not DE
AT1G25350	-0.0676687	0.801624	0.855703	-0.276863	0.239365	0.362849	Not DE	Not DE
AT1G25370	5.13036	4.01833e-11	8.31002e-09	0.928871	0.0029977	0.013199	Not DE	Proto Up
AT1G25375	0.212749	0.710682	0.784364	-1.10845	0.0347294	0.0832967	Not DE	Not DE
AT1G25380	-0.274763	0.403457	0.511447	0.933173	0.0034973	0.0148409	Not DE	Not DE
AT1G25390	1.9671	1.67512e-05	0.000137045	0.682164	0.0268483	0.0682463	Not DE	Proto Up
AT1G25400	5.65469	1.39693e-08	4.40237e-07	0.34679	0.418506	0.548661	Not DE	Proto Up
AT1G25420	-0.0244693	0.919177	0.943118	0.196945	0.333395	0.464273	Not DE	Not DE
AT1G25422	5.54614	2.66343e-06	2.90271e-05	1.11141	0.15265	0.256713	Not DE	Proto Up
AT1G25425	0.105497	0.790398	0.847908	0.761498	0.0360368	0.0856717	Not DE	Not DE
AT1G25440	-3.04655	8.23712e-08	1.74759e-06	-0.876261	0.000493929	0.00366408	Not DE	Proto Down
AT1G25450	-4.0034	0.020932	0.0497	-1.2361	0.116668	0.209062	Not DE	Proto Down
AT1G25470	-2.746	0.00996511	0.0272886	-1.20205	0.0370876	0.0876189	Not DE	Proto Down
AT1G25480	-2.7355	0.00208235	0.00772808	0.140595	0.735547	0.81958	Not DE	Proto Down
AT1G25490	-0.0409991	0.871996	0.909138	-0.188245	0.386694	0.516577	Not DE	Not DE
AT1G25500	0.560026	0.111101	0.187758	3.85147	7.08052e-08	2.27887e-05	DC3000 Up	Not DE
AT1G25520	-0.591282	0.140581	0.225894	0.546199	0.0885197	0.169871	Not DE	Not DE
AT1G25540	1.70364	0.000687547	0.00309171	0.405727	0.268237	0.394902	Not DE	Proto Up
AT1G25550	3.38463	1.25158e-09	7.11744e-08	0.0254303	0.898045	0.934237	Not DE	Proto Up
AT1G25560	2.00722	3.34431e-05	0.000246214	0.570269	0.0773971	0.153626	Not DE	Proto Up
AT1G25570	-0.242646	0.529042	0.628955	-0.778267	0.0232206	0.0609822	Not DE	Not DE
AT1G25580	-0.0712987	0.850077	0.892932	1.29842	0.00110619	0.00650599	Not DE	Not DE
AT1G25682	2.08767	2.89203e-07	4.68894e-06	0.164774	0.406701	0.536979	Not DE	Proto Up
AT1G26090	-0.4764	0.240284	0.343162	-0.367601	0.240971	0.364593	Not DE	Not DE
AT1G26100	-2.68591	0.016238	0.0404866	-1.88898	0.00604379	0.0223924	Not DE	Proto Down
AT1G26110	-0.449097	0.0845749	0.151058	-0.00239364	0.990592	0.994338	Not DE	Not DE
AT1G26120	0.285279	0.311842	0.420319	0.209094	0.376809	0.50793	Not DE	Not DE
AT1G26130	0.26054	0.355266	0.463525	1.48964	3.57698e-05	0.000635715	Not DE	Not DE
AT1G26150	0.0238576	0.932689	0.952571	-1.24002	0.000171705	0.00179043	Not DE	Not DE
AT1G26160	-0.130751	0.685599	0.76432	0.727027	0.00972449	0.0318408	Not DE	Not DE
AT1G26170	0.349189	0.398582	0.506498	-0.641714	0.0816629	0.160036	Not DE	Not DE
AT1G26180	-0.481969	0.157645	0.247478	-1.09549	0.00119846	0.00687489	Not DE	Not DE
AT1G26190	-0.593753	0.339482	0.447833	0.323409	0.486411	0.61148	Not DE	Not DE
AT1G26200	-1.199	0.191086	0.287418	2.09358	0.006654	0.0240124	Not DE	Not DE
AT1G26210	-3.01844	0.000948089	0.00403198	-0.400439	0.312394	0.442305	Not DE	Proto Down
AT1G26220	-1.71133	3.54549e-05	0.000257602	-0.976257	0.000274192	0.00243695	Not DE	Proto Down
AT1G26230	0.143742	0.742704	0.810831	-1.61808	0.000727565	0.00480682	Not DE	Not DE
AT1G26260	-1.10831	0.0570767	0.11031	0.429574	0.274162	0.401632	Not DE	Not DE
AT1G26270	0.861047	0.00109278	0.00453512	-0.365966	0.0658151	0.135914	Not DE	Proto Up
AT1G26300	-0.0846188	0.812838	0.86353	0.364713	0.225389	0.347408	Not DE	Not DE
AT1G26290	-3.58098	0.00493143	0.0156455	0.359912	0.506234	0.628907	Not DE	Proto Down
AT1G26340	-0.128697	0.696389	0.772931	0.399507	0.151205	0.254821	Not DE	Not DE
AT1G26370	-0.426588	0.308011	0.416491	0.284452	0.385452	0.515629	Not DE	Not DE
AT1G26380	5.60328	1.77643e-08	5.27939e-07	1.33153	0.0161722	0.0464736	Not DE	Proto Up
AT1G26390	3.3625	1.03283e-05	9.12191e-05	4.76742	8.34351e-06	0.000260769	DC3000 Up	Proto Up
AT1G26420	2.52413	0.000105279	0.000650553	2.67954	0.000101456	0.00125349	DC3000 Up	Proto Up
AT1G26440	0.161582	0.574995	0.670057	2.0441	2.68456e-06	0.000131422	DC3000 Up	Not DE
AT1G26460	-0.480419	0.23986	0.34282	-0.224818	0.468182	0.595598	Not DE	Not DE
AT1G26470	0.415718	0.121127	0.201041	0.966914	0.00076066	0.00497471	Not DE	Not DE
AT1G26550	-0.485591	0.0641379	0.121004	0.451564	0.0405991	0.0936336	Not DE	Not DE
AT1G26560	0.39961	0.0614123	0.116896	-0.976498	0.000101937	0.00125468	Not DE	Not DE
AT1G26570	-0.0852613	0.869191	0.906964	-1.71906	0.00123618	0.0070115	Not DE	Not DE
AT1G26580	2.35267	1.80862e-07	3.2301e-06	-0.309568	0.16176	0.268776	Not DE	Proto Up
AT1G26620	0.175645	0.463665	0.570375	0.480122	0.0306341	0.0755217	Not DE	Not DE
AT1G26630	-0.302788	0.153943	0.242776	-0.305662	0.096043	0.180837	Not DE	Not DE
AT1G26640	0.658447	0.0368097	0.0779467	-0.249257	0.32381	0.45404	Not DE	Not DE
AT1G26650	-2.80783	1.24408e-05	0.000106144	-0.674829	0.0154465	0.0449724	Not DE	Proto Down
AT1G26660	2.48912	0.000344248	0.00173292	1.38616	0.0175326	0.0492967	Not DE	Proto Up
AT1G26665	0.175185	0.624836	0.713297	2.3627	7.03131e-06	0.000232233	DC3000 Up	Not DE
AT1G26670	0.117057	0.555753	0.653316	1.10039	3.2935e-05	0.000600975	Not DE	Not DE
AT1G26690	0.592141	0.0621072	0.1179	1.36747	0.000182538	0.00185195	Not DE	Not DE
AT1G26730	0.793644	0.0704469	0.130387	0.371614	0.308257	0.438031	Not DE	Not DE
AT1G26740	-0.261393	0.52707	0.627004	0.49217	0.151009	0.25452	Not DE	Not DE
AT1G26750	-0.00513932	0.981729	0.987277	0.437872	0.0331948	0.080419	Not DE	Not DE
AT1G26761	-2.26725	0.000290885	0.00150127	-2.19837	2.6176e-05	0.000526549	DC3000 Down	Proto Down
AT1G26770	-1.18581	0.0088658	0.0248541	0.700807	0.035584	0.0848216	Not DE	Proto Down
AT1G26800	0.778048	0.00931088	0.0258575	-0.988677	0.00078799	0.00509834	Not DE	Proto Up
AT1G26820	-6.64488	0.00269425	0.00955365	-0.48804	0.416732	0.547151	Not DE	Proto Down
AT1G26830	0.515663	0.0288007	0.0641962	0.319667	0.103328	0.190941	Not DE	Not DE
AT1G26850	0.212796	0.331159	0.439398	-0.306937	0.118756	0.211992	Not DE	Not DE
AT1G26880	-0.584841	0.0309966	0.068142	-0.324193	0.125506	0.221635	Not DE	Not DE
AT1G26910	0.364196	0.468974	0.575152	-0.506857	0.238348	0.361888	Not DE	Not DE
AT1G26920	-1.15671	0.0209452	0.0497234	-0.654893	0.0722656	0.145774	Not DE	Proto Down
AT1G26930	-0.501834	0.339953	0.448181	3.16223	1.42955e-05	0.000374133	DC3000 Up	Not DE
AT1G26940	-0.471095	0.334253	0.442754	1.09347	0.0121269	0.0375754	Not DE	Not DE
AT1G26945	-6.94046	4.13038e-08	1.02764e-06	-0.0631213	0.785805	0.857515	Not DE	Proto Down
AT1G26960	-1.53418	0.00483663	0.0153964	1.3206	0.00111686	0.00653956	Not DE	Proto Down
AT1G27000	0.109343	0.579072	0.673144	0.520039	0.00862494	0.0292478	Not DE	Not DE
AT1G27030	-2.00806	0.000159	0.000919418	0.0397241	0.877866	0.920651	Not DE	Proto Down
AT1G27050	-3.63624	3.44595e-05	0.000252655	-1.37137	0.000794442	0.00513179	Not DE	Proto Down
AT1G27060	-0.145036	0.851649	0.894177	-0.939128	0.154432	0.259076	Not DE	Not DE
AT1G27070	-0.685049	0.191957	0.288334	-0.488277	0.212372	0.331807	Not DE	Not DE
AT1G27090	-0.235204	0.230132	0.331929	-0.397197	0.0260874	0.0666846	Not DE	Not DE
AT1G27100	2.1377	4.17951e-07	6.34137e-06	-0.235764	0.264483	0.390439	Not DE	Proto Up
AT1G27130	-1.55326	0.031112	0.0683262	-0.735886	0.133587	0.232299	Not DE	Not DE
AT1G27150	-0.977763	0.0602376	0.115081	-0.308798	0.387603	0.517363	Not DE	Not DE
AT1G27180	1.10737	0.0150324	0.0381153	-0.0244528	0.945175	0.96508	Not DE	Proto Up
AT1G27190	-1.29736	0.000147754	0.00086263	-0.91534	0.000230923	0.00216835	Not DE	Proto Down
AT1G27200	0.566186	0.165175	0.25653	-0.11444	0.731977	0.816866	Not DE	Not DE
AT1G27210	-1.21229	0.012144	0.0319983	-1.86823	6.66333e-05	0.000947681	Not DE	Proto Down
AT1G27290	1.72223	8.02215e-07	1.08446e-05	-0.242588	0.178922	0.290839	Not DE	Proto Up
AT1G27300	0.905448	0.00344961	0.0117184	0.286761	0.221462	0.342818	Not DE	Proto Up
AT1G27310	-0.496116	0.0611846	0.116567	0.620353	0.008866	0.0298036	Not DE	Not DE
AT1G27320	0.36233	0.0880149	0.155803	-0.0142592	0.934356	0.958225	Not DE	Not DE
AT1G27330	1.30568	0.00168958	0.00652164	0.832708	0.0157763	0.0456393	Not DE	Proto Up
AT1G27340	-0.258673	0.480913	0.586202	-0.134854	0.642671	0.746502	Not DE	Not DE
AT1G27350	0.708816	0.00691527	0.0204391	0.621827	0.0074415	0.0260996	Not DE	Proto Up
AT1G27360	-3.54366	0.0101059	0.0275644	0.730362	0.236907	0.360387	Not DE	Proto Down
AT1G27370	-5.40603	0.0327897	0.0711621	-1.07773	0.218184	0.33924	Not DE	Not DE
AT1G27385	0.537713	0.0130267	0.0338757	-0.281475	0.107729	0.196932	Not DE	Proto Up
AT1G27390	-0.0101824	0.973555	0.981209	0.013568	0.95721	0.973426	Not DE	Not DE
AT1G27400	-0.418869	0.0703028	0.130152	-0.70883	0.00172499	0.00882147	Not DE	Not DE
AT1G27410	-0.350424	0.596221	0.689131	0.159134	0.752165	0.83209	Not DE	Not DE
AT1G27430	0.329129	0.290607	0.398695	-0.288825	0.274335	0.401709	Not DE	Not DE
AT1G27435	-1.61852	0.000588179	0.00271399	-0.187273	0.46037	0.588177	Not DE	Proto Down
AT1G27440	-3.6429	0.00554894	0.0172006	0.462582	0.404921	0.535563	Not DE	Proto Down
AT1G27450	-0.133931	0.637077	0.723666	0.852327	0.00381198	0.0158504	Not DE	Not DE
AT1G27460	-0.985813	0.102669	0.176505	-2.04513	0.000354345	0.00294192	DC3000 Down	Not DE
AT1G27470	0.784499	0.0954306	0.166319	-0.163377	0.673463	0.771545	Not DE	Not DE
AT1G27480	-1.08714	0.0157995	0.0396415	-1.70845	8.48051e-05	0.00111069	Not DE	Proto Down
AT1G27500	1.17673	0.0629208	0.119139	-0.16201	0.756994	0.835294	Not DE	Not DE
AT1G27510	0.162147	0.413791	0.52214	-0.529531	0.00772301	0.0268072	Not DE	Not DE
AT1G27520	-0.625616	0.162332	0.253206	0.0148263	0.963678	0.977179	Not DE	Not DE
AT1G27530	-0.523532	0.0227904	0.0531613	0.463723	0.0148974	0.0438174	Not DE	Not DE
AT1G27540	-0.000103492	1	1	-0.455978	0.0694029	0.141281	Not DE	Not DE
AT1G27600	0.321821	0.209399	0.30849	0.276236	0.204032	0.321834	Not DE	Not DE
AT1G27630	1.72307	1.67736e-05	0.000137154	-0.0278644	0.905579	0.939489	Not DE	Proto Up
AT1G27650	0.595416	0.00692673	0.020461	0.914143	0.000124852	0.00144171	Not DE	Proto Up
AT1G27680	-0.705552	0.273864	0.380348	0.14717	0.750383	0.831111	Not DE	Not DE
AT1G27690	-0.823095	0.11487	0.192972	-0.823882	0.0428632	0.0976637	Not DE	Not DE
AT1G27695	-0.175567	0.429743	0.537916	0.285569	0.140177	0.241235	Not DE	Not DE
AT1G27700	0.815642	0.0259196	0.0590047	-0.314849	0.28477	0.413011	Not DE	Not DE
AT1G27720	4.93347	1.3113e-06	1.62325e-05	0.683772	0.281053	0.408994	Not DE	Proto Up
AT1G27730	5.23055	7.91123e-08	1.69509e-06	1.07809	0.0300138	0.0743631	Not DE	Proto Up
AT1G27750	0.491959	0.21806	0.318366	0.242192	0.469341	0.596365	Not DE	Not DE
AT1G27752	0.404131	0.203006	0.301244	0.370858	0.175459	0.286102	Not DE	Not DE
AT1G27760	3.69078	3.12913e-09	1.43285e-07	0.869305	0.00336227	0.0143716	Not DE	Proto Up
AT1G27770	1.96306	2.29672e-05	0.000178457	0.362349	0.210661	0.329814	Not DE	Proto Up
AT1G27840	-0.5774	0.156702	0.246253	-0.0565255	0.850816	0.902419	Not DE	Not DE
AT1G27850	-0.556362	0.0748565	0.136874	-0.187345	0.423624	0.553525	Not DE	Not DE
AT1G27910	1.19113	0.00104763	0.00438017	-0.519127	0.0603094	0.127208	Not DE	Proto Up
AT1G27920	-6.46334	0.000280347	0.00145734	-0.850153	0.0673587	0.138245	Not DE	Proto Down
AT1G27930	0.57448	0.00952559	0.0263377	0.242599	0.164713	0.272278	Not DE	Proto Up
AT1G27950	-6.28105	3.24678e-09	1.46173e-07	-1.45344	1.4658e-05	0.000380253	Not DE	Proto Down
AT1G27970	0.913017	0.000185476	0.0010443	0.307208	0.069552	0.141489	Not DE	Proto Up
AT1G27980	0.131905	0.667598	0.749388	1.59536	4.84209e-05	0.000774273	Not DE	Not DE
AT1G28010	-2.97363	0.00397801	0.0131101	-1.11124	0.0383436	0.0897982	Not DE	Proto Down
AT1G28050	4.59553	1.49876e-08	4.674e-07	0.336209	0.382641	0.512821	Not DE	Proto Up
AT1G28060	0.850626	0.00137431	0.00548672	-0.447962	0.0307958	0.0758587	Not DE	Proto Up
AT1G28070	0.481449	0.372536	0.480587	0.904935	0.063619	0.132552	Not DE	Not DE
AT1G28090	-0.0449741	0.919441	0.943134	-0.213463	0.553559	0.670808	Not DE	Not DE
AT1G28100	-0.576253	0.262413	0.368094	-1.64125	0.0010406	0.00623904	Not DE	Not DE
AT1G28110	-1.73208	0.0149345	0.0379624	0.253189	0.54249	0.660913	Not DE	Proto Down
AT1G28120	-0.654376	0.0223953	0.0524823	0.662139	0.00569828	0.0214904	Not DE	Not DE
AT1G28140	0.244751	0.274151	0.38071	0.305735	0.125346	0.221404	Not DE	Not DE
AT1G28150	0.612869	0.0338631	0.0729324	-0.0848053	0.710899	0.801443	Not DE	Not DE
AT1G28190	4.67159	2.68631e-09	1.26987e-07	1.52084	0.000424766	0.00330952	Not DE	Proto Up
AT1G28200	2.66566	3.18651e-09	1.44471e-07	0.0836187	0.619205	0.726722	Not DE	Proto Up
AT1G28210	2.94374	4.19302e-06	4.30019e-05	-0.144483	0.707639	0.798661	Not DE	Proto Up
AT1G28230	-2.16532	0.00192064	0.00720574	0.902228	0.0270867	0.0686909	Not DE	Proto Down
AT1G28240	2.11854	2.25296e-06	2.52262e-05	0.0285966	0.906087	0.939823	Not DE	Proto Up
AT1G28250	-0.0443673	0.880595	0.914824	0.0761947	0.753419	0.832929	Not DE	Not DE
AT1G28260	-0.888032	0.10894	0.184995	0.771254	0.0710407	0.143975	Not DE	Not DE
AT1G28280	1.08103	0.0011223	0.00464234	0.279575	0.243816	0.367607	Not DE	Proto Up
AT1G28290	-2.91423	0.0134103	0.0346705	-1.55116	0.0205237	0.0553705	Not DE	Proto Down
AT1G28310	-0.800576	0.203185	0.301449	-0.485252	0.283949	0.412097	Not DE	Not DE
AT1G28320	0.161785	0.581721	0.675652	-0.0425563	0.860101	0.908762	Not DE	Not DE
AT1G28330	3.86119	2.11494e-07	3.64382e-06	-1.44216	0.00206012	0.0100527	Not DE	Proto Up
AT1G28340	-0.202806	0.46562	0.572265	-0.147141	0.512646	0.634914	Not DE	Not DE
AT1G28350	-0.399462	0.488377	0.592912	0.544386	0.228939	0.351178	Not DE	Not DE
AT1G28370	3.39394	0.00206046	0.00766566	0.662554	0.475342	0.601641	Not DE	Proto Up
AT1G28380	3.40363	1.75022e-07	3.13837e-06	0.185904	0.550962	0.668463	Not DE	Proto Up
AT1G28395	-0.180119	0.613582	0.703684	-0.504675	0.0951371	0.179725	Not DE	Not DE
AT1G28400	-5.83466	2.52364e-07	4.18586e-06	-1.08771	0.00182407	0.00919758	Not DE	Proto Down
AT1G28410	-0.411017	0.372072	0.480152	0.127555	0.719256	0.807494	Not DE	Not DE
AT1G28420	-0.663324	0.0060981	0.0185345	0.000333811	0.998326	0.999317	Not DE	Proto Down
AT1G28440	-0.792368	0.0338046	0.0728331	-0.284385	0.275211	0.402584	Not DE	Not DE
AT1G28480	5.7723	1.58182e-05	0.000130399	3.29477	0.00260309	0.0119035	Not DE	Proto Up
AT1G28490	0.46419	0.0463011	0.093175	0.185055	0.32214	0.452419	Not DE	Not DE
AT1G28510	-0.230692	0.587471	0.680815	0.951834	0.0154829	0.0450489	Not DE	Not DE
AT1G28520	-0.85584	0.0269375	0.0607714	0.83798	0.00820979	0.0281673	Not DE	Not DE
AT1G28540	-0.0668866	0.888047	0.920796	0.753699	0.0716131	0.144786	Not DE	Not DE
AT1G28560	0.795709	0.110724	0.187307	-0.660545	0.124655	0.220509	Not DE	Not DE
AT1G28570	-0.884469	0.148679	0.236247	-0.203066	0.636629	0.741647	Not DE	Not DE
AT1G28580	-0.422874	0.181709	0.276392	1.18905	0.000468243	0.00354747	Not DE	Not DE
AT1G28600	0.534538	0.0469235	0.0941519	0.526171	0.0274909	0.0694133	Not DE	Not DE
AT1G28610	-1.50152	0.00452339	0.0145834	0.0484933	0.875095	0.918637	Not DE	Proto Down
AT1G28660	-6.92432	0.000363104	0.00181336	0.827417	0.0944845	0.178815	Not DE	Proto Down
AT1G28670	-5.44881	1.11088e-06	1.40976e-05	-0.967683	0.00239228	0.0111829	Not DE	Proto Down
AT1G28680	-1.73437	0.00865095	0.0243466	0.672667	0.0914883	0.174388	Not DE	Proto Down
AT1G28760	3.70028	5.09449e-08	1.21495e-06	-0.561847	0.109381	0.199374	Not DE	Proto Up
AT1G28960	0.685151	0.0165959	0.0412431	1.1751	0.000174217	0.00180012	Not DE	Proto Up
AT1G29040	-0.239872	0.461057	0.567948	1.0829	0.00145435	0.00782915	Not DE	Not DE
AT1G29050	-1.59388	0.000600011	0.00275961	0.887948	0.00310752	0.0135694	Not DE	Proto Down
AT1G29060	0.15864	0.661111	0.744094	0.291517	0.338485	0.469662	Not DE	Not DE
AT1G29070	0.293543	0.29245	0.400534	-1.11587	0.000542768	0.00391533	Not DE	Not DE
AT1G29120	1.47021	0.000155358	0.000900074	-0.824406	0.00646074	0.0235433	Not DE	Proto Up
AT1G29150	-0.229558	0.364891	0.473104	0.439177	0.0542573	0.1172	Not DE	Not DE
AT1G29160	-3.21039	0.00588692	0.018033	0.437555	0.3986	0.528904	Not DE	Proto Down
AT1G29170	-1.81597	0.00957054	0.0264378	-1.03888	0.0213659	0.0570826	Not DE	Proto Down
AT1G29195	1.2343	0.0908644	0.159919	1.35802	0.0507308	0.111299	Not DE	Not DE
AT1G29220	0.484489	0.087459	0.155171	-0.00407198	0.98562	0.991453	Not DE	Not DE
AT1G29240	-1.87214	0.013166	0.0341675	3.15202	2.59967e-05	0.000525737	DC3000 Up	Proto Down
AT1G29250	-0.354552	0.200518	0.298761	-0.407101	0.0758787	0.151367	Not DE	Not DE
AT1G29260	-0.0645875	0.767372	0.830451	0.593341	0.00449119	0.0179351	Not DE	Not DE
AT1G29300	3.62617	1.40725e-07	2.63459e-06	0.151975	0.671618	0.770248	Not DE	Proto Up
AT1G29310	-0.228169	0.630716	0.71855	0.66869	0.0980355	0.183447	Not DE	Not DE
AT1G29320	0.0175024	0.971929	0.980028	-0.117693	0.766425	0.842076	Not DE	Not DE
AT1G29330	2.27385	0.00149793	0.00590853	1.38362	0.0239265	0.062306	Not DE	Proto Up
AT1G29340	3.13263	5.18929e-09	2.01278e-07	0.222709	0.289505	0.418355	Not DE	Proto Up
AT1G29350	0.8243	0.0489647	0.097395	0.13681	0.686074	0.782199	Not DE	Not DE
AT1G29370	1.49775	0.000253984	0.00134652	0.773971	0.0143661	0.0425777	Not DE	Proto Up
AT1G29390	0.612086	0.0115231	0.0306559	-0.309197	0.111662	0.202556	Not DE	Proto Up
AT1G29395	1.55345	0.00378347	0.0125648	0.816769	0.0643031	0.133504	Not DE	Proto Up
AT1G29400	0.221974	0.291332	0.399292	0.362426	0.0576645	0.122663	Not DE	Not DE
AT1G29418	-0.951553	0.010032	0.0274173	-0.801396	0.00560273	0.0212146	Not DE	Proto Down
AT1G29430	-5.39824	9.32379e-05	0.000586693	-2.74898	2.82629e-05	0.000545961	DC3000 Down	Proto Down
AT1G29440	-7.69298	6.80617e-05	0.000450183	-2.49232	7.05726e-05	0.000977611	DC3000 Down	Proto Down
AT1G29450	-7.90243	9.26354e-06	8.37094e-05	-2.91316	2.99812e-06	0.000137856	DC3000 Down	Proto Down
AT1G29460	-8.43091	3.89505e-06	4.02736e-05	-2.64452	4.0729e-06	0.000166602	DC3000 Down	Proto Down
AT1G29465	-0.794294	0.0404918	0.0838607	-0.987083	0.00300801	0.0132312	Not DE	Not DE
AT1G29470	-2.07168	3.31834e-06	3.51372e-05	-0.344708	0.0915482	0.174458	Not DE	Proto Down
AT1G29500	-7.9846	0.00011556	0.000703736	-2.07998	0.000526258	0.00383463	DC3000 Down	Proto Down
AT1G29510	-7.09984	7.81332e-05	0.000507698	-1.87609	0.000488716	0.00364357	Not DE	Proto Down
AT1G29520	-2.46922	0.00539537	0.0168003	-0.911732	0.0625263	0.130658	Not DE	Proto Down
AT1G29530	-0.195993	0.583186	0.677042	-2.1582	1.03517e-05	0.00029875	DC3000 Down	Not DE
AT1G29550	-0.528651	0.412944	0.521432	-0.100857	0.834367	0.890867	Not DE	Not DE
AT1G29640	4.73611	5.13077e-06	5.06283e-05	0.918038	0.194908	0.311239	Not DE	Proto Up
AT1G29660	-11.5094	1.1566e-07	2.26631e-06	-2.31469	1.85743e-05	0.000432266	DC3000 Down	Proto Down
AT1G29670	-10.0204	8.90245e-08	1.86005e-06	-2.46561	1.22135e-06	9.45898e-05	DC3000 Down	Proto Down
AT1G29690	4.00326	2.6057e-08	7.16513e-07	0.243291	0.448215	0.576054	Not DE	Proto Up
AT1G29700	0.310815	0.371632	0.479911	-1.04659	0.00399624	0.0164464	Not DE	Not DE
AT1G29710	-0.252838	0.619472	0.708663	0.0429559	0.914266	0.944566	Not DE	Not DE
AT1G29720	-0.205512	0.59535	0.688363	-0.807173	0.0235466	0.06171	Not DE	Not DE
AT1G29750	0.620365	0.0476753	0.095294	-0.612758	0.0269972	0.0684982	Not DE	Not DE
AT1G29760	2.2023	1.2049e-05	0.000103442	-0.146766	0.629248	0.735484	Not DE	Proto Up
AT1G29790	-1.62918	0.00281336	0.00990864	-0.55798	0.0970768	0.182216	Not DE	Proto Down
AT1G29800	0.708078	0.0916935	0.161116	-0.0285408	0.933347	0.957528	Not DE	Not DE
AT1G29810	0.70983	0.306945	0.415662	-0.127448	0.82802	0.886507	Not DE	Not DE
AT1G29840	0.197408	0.668243	0.749945	-0.549081	0.162606	0.269739	Not DE	Not DE
AT1G29850	0.437925	0.0772052	0.140185	0.459712	0.0394042	0.0916297	Not DE	Not DE
AT1G29880	-0.197506	0.376903	0.484586	-0.232028	0.220621	0.341834	Not DE	Not DE
AT1G29890	-1.60729	0.000232057	0.00124923	-0.34277	0.136097	0.235392	Not DE	Proto Down
AT1G29900	-1.04235	0.000368012	0.00183364	-0.294215	0.0995327	0.185582	Not DE	Proto Down
AT1G29910	0.089412	0.791412	0.848695	-1.20404	0.00147009	0.00788501	Not DE	Not DE
AT1G29920	0.342072	0.282632	0.390071	-1.11549	0.00152643	0.00810904	Not DE	Not DE
AT1G29930	0.625863	0.0370646	0.0783614	-0.642803	0.0201792	0.0547045	Not DE	Not DE
AT1G29940	0.0643366	0.887509	0.920427	-0.415245	0.274626	0.401907	Not DE	Not DE
AT1G29950	-0.314872	0.287191	0.394976	0.126088	0.585752	0.698075	Not DE	Not DE
AT1G29960	-0.831223	0.244037	0.347375	-0.22709	0.654257	0.755608	Not DE	Not DE
AT1G29970	1.6652	6.52571e-06	6.23591e-05	0.718068	0.00416757	0.0169515	Not DE	Proto Up
AT1G29980	0.0299135	0.951007	0.965755	-1.27225	0.0075379	0.0263334	Not DE	Not DE
AT1G29990	-0.369	0.105854	0.180812	0.544265	0.00860986	0.0292086	Not DE	Not DE
AT1G30000	0.841651	0.00219853	0.00809375	0.754448	0.00207387	0.0101035	Not DE	Proto Up
AT1G30040	3.46929	1.77707e-06	2.09033e-05	0.423545	0.332899	0.463827	Not DE	Proto Up
AT1G30070	0.950752	0.00402993	0.0132581	0.788997	0.00638394	0.0233274	Not DE	Proto Up
AT1G30090	-1.30924	0.000270043	0.00141498	0.112949	0.557661	0.674834	Not DE	Proto Down
AT1G30120	-0.22449	0.44225	0.549977	-0.714983	0.0114623	0.0360701	Not DE	Not DE
AT1G30130	0.0208566	0.937912	0.956115	-0.511879	0.0353108	0.0843704	Not DE	Not DE
AT1G30135	4.66107	6.16083e-10	4.4717e-08	0.626205	0.0495558	0.109196	Not DE	Proto Up
AT1G30200	0.177824	0.543416	0.642458	-0.208323	0.400734	0.531033	Not DE	Not DE
AT1G30210	-2.75042	3.06576e-05	0.000228115	-0.341231	0.210027	0.328925	Not DE	Proto Down
AT1G30230	-0.416698	0.0577465	0.111377	0.421651	0.0271081	0.0687219	Not DE	Not DE
AT1G30240	0.11991	0.835194	0.881092	0.521416	0.274669	0.401907	Not DE	Not DE
AT1G30250	-3.27899	9.89985e-07	1.28766e-05	0.354861	0.130255	0.227894	Not DE	Proto Down
AT1G30260	-0.342804	0.130384	0.213003	0.964845	0.000159747	0.0017114	Not DE	Not DE
AT1G30270	0.812161	0.00825876	0.0235141	1.15144	0.000317093	0.00270539	Not DE	Proto Up
AT1G30280	-2.42815	0.00174776	0.00669836	1.21208	0.00759961	0.0264883	Not DE	Proto Down
AT1G30290	-1.00677	0.187164	0.282763	-0.826288	0.137674	0.237793	Not DE	Not DE
AT1G30300	0.118122	0.786421	0.84502	0.411857	0.265309	0.39143	Not DE	Not DE
AT1G30320	2.37222	1.51117e-06	1.82875e-05	0.726743	0.0154752	0.0450351	Not DE	Proto Up
AT1G30330	-2.25613	0.00013485	0.0007987	-1.26576	0.000486368	0.00363423	Not DE	Proto Down
AT1G30360	0.540303	0.012713	0.0332312	-1.10506	2.59687e-05	0.000525737	Not DE	Proto Up
AT1G30380	0.118064	0.680039	0.759913	-1.04585	0.0011976	0.00687257	Not DE	Not DE
AT1G30400	1.27003	1.84901e-05	0.000149094	0.284409	0.117556	0.210198	Not DE	Proto Up
AT1G30410	-0.0478396	0.902083	0.93082	1.14093	0.00372596	0.0155655	Not DE	Not DE
AT1G30440	-1.32781	0.0133281	0.0344874	-1.2515	0.00322279	0.0139147	Not DE	Proto Down
AT1G30450	1.90671	9.98773e-06	8.89225e-05	-0.190509	0.455317	0.582938	Not DE	Proto Up
AT1G30460	0.170456	0.704351	0.779936	0.238131	0.521001	0.64247	Not DE	Not DE
AT1G30470	0.0416847	0.877052	0.911958	0.196314	0.390048	0.519846	Not DE	Not DE
AT1G30480	-0.993323	0.0160329	0.0401141	0.430072	0.124103	0.219835	Not DE	Proto Down
AT1G30490	-0.991897	0.0301817	0.0666314	-0.216199	0.479094	0.604895	Not DE	Not DE
AT1G30500	0.28963	0.31303	0.421544	1.17394	0.000329734	0.00279121	Not DE	Not DE
AT1G30510	-2.64046	0.00361487	0.0121204	0.54032	0.233598	0.35668	Not DE	Proto Down
AT1G30520	-0.107831	0.79695	0.852519	-2.4369	1.49897e-05	0.000384321	DC3000 Down	Not DE
AT1G30530	-9.87	2.8802e-07	4.67477e-06	0.454424	0.119038	0.21242	Not DE	Proto Down
AT1G30540	0.514266	0.0769853	0.13992	0.43296	0.0840249	0.163289	Not DE	Not DE
AT1G30545	-1.87865	0.0413625	0.0852439	1.04883	0.0732903	0.14735	Not DE	Not DE
AT1G30570	-0.911373	0.0922164	0.161791	-0.978363	0.0198055	0.0539426	Not DE	Not DE
AT1G30580	0.105911	0.624831	0.713297	0.302846	0.12179	0.216412	Not DE	Not DE
AT1G30590	-0.698538	0.0595704	0.114037	0.548076	0.0555963	0.119461	Not DE	Not DE
AT1G30610	-1.43225	0.000552609	0.00258642	-0.299046	0.196232	0.312661	Not DE	Proto Down
AT1G30620	4.92441	1.36031e-09	7.56521e-08	0.754212	0.0380784	0.0894013	Not DE	Proto Up
AT1G30630	-0.0663475	0.791629	0.848808	-0.0232895	0.911954	0.943257	Not DE	Not DE
AT1G30640	1.93466	4.92078e-06	4.90037e-05	0.442279	0.0817209	0.160087	Not DE	Proto Up
AT1G30680	0.0410499	0.88223	0.916146	-0.528636	0.0376891	0.0887074	Not DE	Not DE
AT1G30690	0.994837	0.00528024	0.0165064	-2.15581	3.98082e-06	0.000164866	DC3000 Down	Proto Up
AT1G30700	7.06788	4.76595e-13	2.8209e-09	0.322401	0.200618	0.317742	Not DE	Proto Up
AT1G30720	3.5866	5.53175e-06	5.4161e-05	-1.03675	0.0555188	0.119345	Not DE	Proto Up
AT1G30755	4.08923	3.95513e-09	1.64366e-07	0.968951	0.00433435	0.0174511	Not DE	Proto Up
AT1G30757	3.986	2.35792e-07	3.98083e-06	0.946904	0.038518	0.0900699	Not DE	Proto Up
AT1G30810	1.6692	7.06853e-06	6.66618e-05	-0.331344	0.132021	0.230259	Not DE	Proto Up
AT1G30820	0.950871	0.0301259	0.0665414	-2.44478	1.64789e-05	0.000405327	DC3000 Down	Not DE
AT1G30825	-0.788005	0.1872	0.282782	0.346785	0.418523	0.548661	Not DE	Not DE
AT1G30845	-0.826242	0.220586	0.321155	-0.0554323	0.907896	0.941173	Not DE	Not DE
AT1G30850	-0.150256	0.88529	0.918629	6.48504	0.000991313	0.006027	DC3000 Up	Not DE
AT1G30860	4.03203	5.71529e-07	8.21037e-06	0.856702	0.0819813	0.16041	Not DE	Proto Up
AT1G30880	0.127788	0.514729	0.616493	0.416416	0.0270297	0.0685691	Not DE	Not DE
AT1G30890	-0.848415	0.0220905	0.0519047	0.0634042	0.799371	0.866941	Not DE	Not DE
AT1G30900	-1.37555	0.0450453	0.0911329	3.96834	6.1263e-06	0.000212223	DC3000 Up	Not DE
AT1G30910	0.217505	0.491128	0.595127	0.212263	0.423318	0.553265	Not DE	Not DE
AT1G30970	0.0294586	0.933224	0.952813	-0.0398796	0.889518	0.929007	Not DE	Not DE
AT1G31010	-0.179932	0.726964	0.797939	1.54253	0.00263105	0.0119879	Not DE	Not DE
AT1G31020	-0.878449	0.0428268	0.0875934	0.282275	0.350583	0.482203	Not DE	Not DE
AT1G31070	-0.652767	0.16228	0.253151	-1.08752	0.00699835	0.0249069	Not DE	Not DE
AT1G31120	-2.33401	0.00393013	0.0129834	1.12878	0.0188816	0.0521399	Not DE	Proto Down
AT1G31130	1.30531	0.000119716	0.000722932	0.841665	0.00205909	0.0100509	Not DE	Proto Up
AT1G31150	-1.47933	0.0399152	0.0830419	-0.966534	0.0457898	0.102465	Not DE	Not DE
AT1G31160	0.502229	0.156447	0.246006	-0.856567	0.0122576	0.0378693	Not DE	Not DE
AT1G31170	0.370639	0.104449	0.178975	-0.163098	0.395284	0.525436	Not DE	Not DE
AT1G31175	0.238319	0.653442	0.737768	-0.975837	0.0428695	0.0976637	Not DE	Not DE
AT1G31180	-0.186026	0.510702	0.612965	-0.650502	0.0138042	0.0412354	Not DE	Not DE
AT1G31190	0.317292	0.129511	0.21198	-0.808521	0.000447424	0.00342542	Not DE	Not DE
AT1G31220	-0.724104	0.135414	0.219293	1.1935	0.00522541	0.0201183	Not DE	Not DE
AT1G31230	-0.602186	0.0470531	0.094387	-0.125715	0.570845	0.685198	Not DE	Not DE
AT1G31280	-0.417009	0.358573	0.466632	1.39999	0.00135093	0.00746641	Not DE	Not DE
AT1G31300	-0.89245	0.00522285	0.0163811	-0.85204	0.00134003	0.00742493	Not DE	Proto Down
AT1G31330	0.102858	0.669425	0.750709	-1.01788	0.000386062	0.00310636	Not DE	Not DE
AT1G31335	0.595286	0.380608	0.488417	-1.74689	0.0108871	0.0347008	Not DE	Not DE
AT1G31340	-0.317387	0.107847	0.183489	-0.345779	0.0431368	0.0980805	Not DE	Not DE
AT1G31350	2.16127	0.000214709	0.0011766	-0.236188	0.566174	0.681129	Not DE	Proto Up
AT1G31360	0.280668	0.666547	0.748431	-0.0519343	0.922769	0.950608	Not DE	Not DE
AT1G31410	-0.923082	0.00597337	0.0182455	-0.694987	0.00616404	0.0227201	Not DE	Proto Down
AT1G31420	-2.40657	5.02208e-06	4.97831e-05	-0.903984	0.00155646	0.00823492	Not DE	Proto Down
AT1G31440	-0.335147	0.364883	0.473104	-0.250677	0.398523	0.5289	Not DE	Not DE
AT1G31460	-0.231352	0.775679	0.837582	3.15278	0.00106546	0.00634289	DC3000 Up	Not DE
AT1G31480	-0.503069	0.319293	0.427808	-0.0850673	0.822609	0.882901	Not DE	Not DE
AT1G31500	-0.960398	0.0793412	0.143479	0.295325	0.437864	0.566139	Not DE	Not DE
AT1G31540	0.342267	0.262206	0.367838	1.56591	5.60804e-05	0.00085042	Not DE	Not DE
AT1G31550	-1.31754	0.000196666	0.00109414	3.28455	1.67476e-09	6.33352e-06	DC3000 Up	Proto Down
AT1G31580	-1.38739	0.000678953	0.00306126	1.52399	5.21916e-05	0.000808818	Not DE	Proto Down
AT1G31600	-0.0366163	0.901419	0.930452	0.297452	0.232229	0.355128	Not DE	Not DE
AT1G31650	-0.609509	0.0662478	0.124241	-0.699286	0.0115292	0.0362054	Not DE	Not DE
AT1G31660	-0.758402	0.106457	0.181613	-0.278198	0.412258	0.542705	Not DE	Not DE
AT1G31710	-4.54246	0.00021269	0.00116825	-0.520914	0.20704	0.325527	Not DE	Proto Down
AT1G31730	-0.566098	0.0427939	0.087538	0.550763	0.016999	0.0482174	Not DE	Not DE
AT1G31780	-0.36746	0.473175	0.57887	-0.202345	0.611098	0.719338	Not DE	Not DE
AT1G31800	-0.015017	0.962613	0.97402	-1.04448	0.0023615	0.0110776	Not DE	Not DE
AT1G31810	0.477424	0.194462	0.291336	-0.900838	0.0101934	0.0330041	Not DE	Not DE
AT1G31812	-1.11342	0.000312025	0.00159567	-0.103243	0.570678	0.685112	Not DE	Proto Down
AT1G31814	1.69539	0.0158305	0.0397127	0.112847	0.845362	0.899092	Not DE	Proto Up
AT1G31817	-0.264489	0.312532	0.420986	0.0914754	0.658388	0.759026	Not DE	Not DE
AT1G31820	-1.27013	0.0818496	0.14731	0.852415	0.0949641	0.179476	Not DE	Not DE
AT1G31830	-1.77809	0.00836398	0.0237199	0.884096	0.0401148	0.0927996	Not DE	Proto Down
AT1G31835	-0.337531	0.539446	0.638514	-1.9028	0.000917626	0.00568658	Not DE	Not DE
AT1G31860	-1.12278	0.00379943	0.0126095	-0.614312	0.0237698	0.062077	Not DE	Proto Down
AT1G31870	1.04208	0.000238946	0.00127948	0.306995	0.115202	0.207068	Not DE	Proto Up
AT1G31910	-0.653016	0.00830547	0.0236015	0.169352	0.334634	0.465686	Not DE	Proto Down
AT1G31920	-2.50271	2.464e-05	0.000189107	-1.10407	0.000608811	0.00424038	Not DE	Proto Down
AT1G31930	2.37367	3.20585e-08	8.36118e-07	-0.0998224	0.589093	0.701119	Not DE	Proto Up
AT1G31940	-0.727698	0.0290738	0.0646668	0.209765	0.372572	0.503969	Not DE	Not DE
AT1G31970	-0.954647	0.00103449	0.00433962	-0.578068	0.00672652	0.0242151	Not DE	Proto Down
AT1G32050	-0.801838	0.00222395	0.00815755	-0.184539	0.290317	0.419168	Not DE	Proto Down
AT1G32060	-0.525627	0.062178	0.117984	-1.37696	4.33836e-05	0.000720377	Not DE	Not DE
AT1G32070	-0.00436066	0.981191	0.987129	-0.0947532	0.552858	0.67028	Not DE	Not DE
AT1G32080	0.212081	0.48638	0.590772	-1.88056	1.46982e-05	0.000380253	Not DE	Not DE
AT1G32090	0.00390706	0.993405	0.995511	-0.492935	0.23853	0.362091	Not DE	Not DE
AT1G32100	-3.09783	0.00262607	0.00935797	-1.02475	0.0473955	0.105341	Not DE	Proto Down
AT1G32127	1.42531	0.00717926	0.021063	1.97454	0.000424724	0.00330952	Not DE	Proto Up
AT1G32130	0.429393	0.0397881	0.0828002	0.643903	0.00211166	0.0102382	Not DE	Not DE
AT1G32150	-0.276667	0.558285	0.655698	-0.16771	0.654228	0.755608	Not DE	Not DE
AT1G32160	-0.00940721	0.963473	0.974549	-0.25482	0.160929	0.267749	Not DE	Not DE
AT1G32170	3.04353	3.5922e-06	3.7553e-05	-0.346755	0.380912	0.511319	Not DE	Proto Up
AT1G32190	-1.66161	0.045673	0.0921686	1.45849	0.0129386	0.0393169	Not DE	Not DE
AT1G32200	0.325341	0.237585	0.340271	-1.36489	7.87835e-05	0.00105821	Not DE	Not DE
AT1G32210	-0.108358	0.709461	0.783245	1.25006	0.000238007	0.00221738	Not DE	Not DE
AT1G32220	0.484856	0.0540687	0.105467	-0.964045	0.000501734	0.0037005	Not DE	Not DE
AT1G32230	1.34332	0.000111214	0.000681657	0.583824	0.0204755	0.0552897	Not DE	Proto Up
AT1G32240	-0.568911	0.355213	0.463496	-0.838018	0.0864832	0.166851	Not DE	Not DE
AT1G32260	-0.976083	0.0653219	0.122908	1.14748	0.00769168	0.0267292	Not DE	Not DE
AT1G32310	-0.00504533	0.983997	0.98899	0.431126	0.0557288	0.119678	Not DE	Not DE
AT1G32330	1.27275	0.0251429	0.0576007	0.668865	0.162982	0.270243	Not DE	Not DE
AT1G32340	0.43524	0.149581	0.23743	0.724636	0.0116039	0.0363647	Not DE	Not DE
AT1G32360	-0.319562	0.288585	0.396568	-0.812308	0.00475362	0.0187554	Not DE	Not DE
AT1G32370	0.818907	0.0213187	0.0503966	0.200643	0.474079	0.600619	Not DE	Not DE
AT1G32380	-0.704564	0.077517	0.140633	0.630601	0.0419567	0.0961488	Not DE	Not DE
AT1G32400	0.479184	0.0182862	0.0446534	-0.307736	0.0689949	0.140867	Not DE	Not DE
AT1G32410	0.0498029	0.900015	0.929469	-0.0614978	0.850362	0.902316	Not DE	Not DE
AT1G32440	0.128666	0.753535	0.819129	-0.818807	0.0327536	0.0796555	Not DE	Not DE
AT1G32450	-5.51907	2.69599e-05	0.000204218	0.119291	0.737093	0.821	Not DE	Proto Down
AT1G32460	1.56102	8.56083e-07	1.13996e-05	0.271929	0.103533	0.19125	Not DE	Proto Up
AT1G32470	-0.174429	0.503076	0.606232	-1.13694	0.000238506	0.00221738	Not DE	Not DE
AT1G32490	0.228438	0.280984	0.388239	0.202969	0.264164	0.390045	Not DE	Not DE
AT1G32500	-0.293388	0.167064	0.2588	-0.631727	0.00260997	0.0119278	Not DE	Not DE
AT1G32520	-0.400223	0.166865	0.258571	-0.913672	0.00170919	0.00876141	Not DE	Not DE
AT1G32530	0.560777	0.0194223	0.0467465	-0.2621	0.174861	0.285373	Not DE	Proto Up
AT1G32540	-1.77638	0.00011203	0.000685272	-1.4266	5.82011e-05	0.000871599	Not DE	Proto Down
AT1G32550	0.413461	0.125919	0.207334	-0.976247	0.000857919	0.00541886	Not DE	Not DE
AT1G32580	-0.485794	0.0939891	0.16431	-0.259483	0.246468	0.370462	Not DE	Not DE
AT1G32630	-1.08869	0.007905	0.0226991	1.33372	0.000226336	0.0021372	Not DE	Proto Down
AT1G32640	1.61861	0.0179216	0.043974	2.31951	0.0013209	0.00735414	DC3000 Up	Proto Up
AT1G32700	-0.28579	0.162436	0.253343	0.741223	0.00069014	0.00462818	Not DE	Not DE
AT1G32730	-0.698413	0.377777	0.485425	-0.0553892	0.922755	0.950608	Not DE	Not DE
AT1G32740	-1.15907	0.112216	0.18941	-1.47001	0.00945343	0.0311959	Not DE	Not DE
AT1G32750	1.49122	1.58702e-06	1.90228e-05	0.135358	0.402099	0.532437	Not DE	Proto Up
AT1G32790	0.387971	0.0653978	0.122998	0.825341	0.000378494	0.00307161	Not DE	Not DE
AT1G32810	-0.0956223	0.655987	0.739868	0.408109	0.0381983	0.0895667	Not DE	Not DE
AT1G32860	7.8717	1.62765e-11	5.12515e-09	-0.825457	0.0372112	0.0878697	Not DE	Proto Up
AT1G32870	2.61942	2.63503e-05	0.000200201	1.39476	0.00460376	0.0182929	Not DE	Proto Up
AT1G32900	-0.240951	0.721525	0.793955	-0.34818	0.541904	0.660579	Not DE	Not DE
AT1G32920	6.83899	1.3847e-08	4.37294e-07	0.275039	0.563613	0.679453	Not DE	Proto Up
AT1G32928	5.57904	2.77162e-10	2.77657e-08	-0.53834	0.10618	0.194739	Not DE	Proto Up
AT1G32940	2.94049	2.98862e-07	4.80946e-06	1.24696	0.00103565	0.00622419	Not DE	Proto Up
AT1G32950	7.43112	7.55802e-08	1.6409e-06	-0.577167	0.383407	0.513484	Not DE	Proto Up
AT1G32960	3.45116	0.00013648	0.000806771	2.48058	0.00318042	0.0138002	Not DE	Proto Up
AT1G32990	0.427733	0.0888608	0.156977	-1.23162	7.44994e-05	0.00101761	Not DE	Not DE
AT1G33040	-0.705067	0.00890862	0.0249557	-1.04566	8.4296e-05	0.00110786	Not DE	Proto Down
AT1G33050	0.73999	0.0151277	0.0383376	0.144796	0.542725	0.660994	Not DE	Proto Up
AT1G33060	-1.1859	0.00173221	0.00665205	-0.93915	0.00106038	0.00632507	Not DE	Proto Down
AT1G33110	1.6798	1.76924e-05	0.000143812	1.74857	7.28696e-06	0.000238077	Not DE	Proto Up
AT1G33120	-0.246269	0.216722	0.316964	0.346246	0.0514477	0.112496	Not DE	Not DE
AT1G33140	-0.321533	0.137866	0.2225	0.404592	0.036116	0.0858086	Not DE	Not DE
AT1G33170	-0.242404	0.689008	0.766744	-1.22979	0.0257781	0.0661037	Not DE	Not DE
AT1G33230	0.275496	0.203616	0.301852	0.191818	0.292688	0.421628	Not DE	Not DE
AT1G33240	-1.33695	0.000256555	0.00135744	-1.3508	2.83661e-05	0.000545961	Not DE	Proto Down
AT1G33250	-0.252393	0.316097	0.424465	0.454519	0.0411057	0.0945742	Not DE	Not DE
AT1G33260	-2.01923	0.00020565	0.00113728	-0.0716923	0.784216	0.856337	Not DE	Proto Down
AT1G33265	-0.397574	0.395164	0.503465	1.37624	0.00236642	0.0110895	Not DE	Not DE
AT1G33270	-0.76727	0.0340157	0.0731214	-0.0848393	0.734021	0.818544	Not DE	Not DE
AT1G33290	0.0784918	0.775835	0.837686	-0.257122	0.275332	0.402649	Not DE	Not DE
AT1G33330	0.3677	0.134499	0.218138	-0.417708	0.0535013	0.115831	Not DE	Not DE
AT1G33340	-0.174667	0.809984	0.861179	-2.35819	0.00142902	0.00776189	DC3000 Down	Not DE
AT1G33360	-0.208257	0.657362	0.740987	0.542571	0.164452	0.272054	Not DE	Not DE
AT1G33390	-0.194345	0.614604	0.704647	0.273984	0.378167	0.509004	Not DE	Not DE
AT1G33400	-0.39813	0.458793	0.565666	-0.921299	0.040956	0.0943415	Not DE	Not DE
AT1G33410	-0.637126	0.0882672	0.156129	0.140789	0.603525	0.713216	Not DE	Not DE
AT1G33420	0.141188	0.726219	0.797459	1.9301	8.91729e-05	0.00114509	Not DE	Not DE
AT1G33470	-0.857765	0.0214329	0.0506348	-0.407063	0.132369	0.230628	Not DE	Not DE
AT1G33475	-0.569215	0.375285	0.48302	-0.503449	0.301582	0.431427	Not DE	Not DE
AT1G33490	-0.10646	0.647975	0.733019	-0.278721	0.161681	0.268675	Not DE	Not DE
AT1G33520	-0.210405	0.36135	0.46968	0.153662	0.422052	0.551948	Not DE	Not DE
AT1G33560	-1.32453	0.00843222	0.0238731	1.71976	0.000155699	0.00168474	Not DE	Proto Down
AT1G33590	2.1845	9.20567e-08	1.89719e-06	-0.649203	0.00362906	0.0152355	Not DE	Proto Up
AT1G33600	4.10314	1.54229e-10	1.84296e-08	-0.741799	0.00281467	0.0125985	Not DE	Proto Up
AT1G33610	-1.52635	0.0117225	0.0310825	1.19358	0.00589072	0.0220022	Not DE	Proto Down
AT1G33680	-0.665554	0.0391175	0.0817306	0.204341	0.386466	0.516574	Not DE	Not DE
AT1G33700	1.01466	0.074888	0.136886	0.113478	0.81159	0.875235	Not DE	Not DE
AT1G33720	-1.6005	0.0654186	0.123009	2.87716	0.000444761	0.00341345	DC3000 Up	Not DE
AT1G33770	2.5402	0.00139678	0.00556321	-2.01747	0.00654422	0.0237372	Not DE	Proto Up
AT1G33780	-0.88914	0.00868134	0.0244185	-0.591644	0.0220577	0.0585483	Not DE	Proto Down
AT1G33800	-6.94225	0.000121631	0.000731283	0.510035	0.219268	0.340366	Not DE	Proto Down
AT1G33810	0.349457	0.124683	0.205679	-1.06246	0.0001042	0.00127527	Not DE	Not DE
AT1G33811	-8.7647	0.000462768	0.00223224	-1.10652	0.0623438	0.130367	Not DE	Proto Down
AT1G33950	-0.915027	0.310321	0.41879	2.24899	0.00651672	0.0236683	Not DE	Not DE
AT1G33960	0.247408	0.595423	0.688389	3.91587	1.28967e-06	9.70592e-05	DC3000 Up	Not DE
AT1G33970	0.472011	0.124092	0.204928	0.852986	0.00500205	0.019489	Not DE	Not DE
AT1G33980	1.05663	0.000246318	0.00131199	0.531231	0.014222	0.0423034	Not DE	Proto Up
AT1G33990	-0.150147	0.443611	0.551483	0.022338	0.890083	0.929347	Not DE	Not DE
AT1G34000	-0.267179	0.373337	0.481414	-0.685399	0.0171311	0.0485195	Not DE	Not DE
AT1G34010	-0.893381	0.112057	0.189184	-1.16817	0.0113849	0.0358716	Not DE	Not DE
AT1G34020	-0.822704	0.0549942	0.10693	0.0476758	0.871561	0.916262	Not DE	Not DE
AT1G34030	-0.450638	0.0360036	0.0765141	-0.0139663	0.930823	0.955651	Not DE	Not DE
AT1G34120	-0.286743	0.546125	0.644548	0.592948	0.129872	0.227407	Not DE	Not DE
AT1G34130	-0.780871	0.0682771	0.12729	1.20287	0.00196855	0.00973463	Not DE	Not DE
AT1G34150	0.0882671	0.815901	0.86569	0.7889	0.0242733	0.0630789	Not DE	Not DE
AT1G34180	0.188659	0.780124	0.840702	2.21129	0.0026525	0.0120587	Not DE	Not DE
AT1G34190	0.290752	0.206445	0.305075	0.76405	0.00165329	0.0085608	Not DE	Not DE
AT1G34200	-1.7691	0.000527394	0.00248687	-0.189284	0.467382	0.595026	Not DE	Proto Down
AT1G34210	-1.62537	0.00978657	0.0268775	-0.548362	0.15291	0.257008	Not DE	Proto Down
AT1G34220	1.16881	0.000169929	0.000973585	0.0920163	0.647598	0.750093	Not DE	Proto Up
AT1G34260	3.56367	2.31653e-09	1.14892e-07	-0.215378	0.340525	0.471584	Not DE	Proto Up
AT1G34270	-0.088377	0.876861	0.911958	-0.524426	0.255012	0.379593	Not DE	Not DE
AT1G34300	1.46208	3.51355e-06	3.68326e-05	0.925195	0.000133328	0.00150849	Not DE	Proto Up
AT1G34320	-1.49865	0.00104554	0.00437263	-0.0537007	0.995658	0.997889	Not DE	Proto Down
AT1G34340	-0.615335	0.205895	0.304454	0.107394	0.763546	0.839767	Not DE	Not DE
AT1G34350	-0.180152	0.570595	0.666671	-0.189279	0.458961	0.586773	Not DE	Not DE
AT1G34360	0.446349	0.393037	0.501516	0.939575	0.0466128	0.103876	Not DE	Not DE
AT1G34370	2.24925	2.87083e-08	7.72724e-07	-0.17507	0.312936	0.442864	Not DE	Proto Up
AT1G34380	-0.083522	0.898602	0.928494	1.93556	0.00391252	0.0162017	Not DE	Not DE
AT1G34420	-0.568903	0.216389	0.316629	4.20706	3.23327e-07	4.48713e-05	DC3000 Up	Not DE
AT1G34430	-0.114063	0.704768	0.780171	-0.941654	0.00245262	0.0114227	Not DE	Not DE
AT1G34460	-0.256341	0.683021	0.762599	-0.046887	0.92284	0.950617	Not DE	Not DE
AT1G34470	-1.10271	0.0751618	0.137233	-0.0480925	0.908005	0.941173	Not DE	Not DE
AT1G34550	-0.212644	0.446998	0.554787	-0.49196	0.0462748	0.103245	Not DE	Not DE
AT1G34570	-0.559779	0.191244	0.287598	0.0171996	0.956386	0.972937	Not DE	Not DE
AT1G34580	-5.53084	0.0512945	0.101099	-1.5657	0.128591	0.225818	Not DE	Not DE
AT1G34630	0.626314	0.186568	0.282137	-0.601119	0.143096	0.245082	Not DE	Not DE
AT1G34640	-4.81251	1.5874e-05	0.000130788	-1.09769	0.00538679	0.0205825	Not DE	Proto Down
AT1G34750	0.113007	0.726072	0.797393	1.94628	1.17332e-05	0.000328488	Not DE	Not DE
AT1G34760	-0.463608	0.317528	0.425971	-0.366788	0.303765	0.433701	Not DE	Not DE
AT1G34780	0.292943	0.308976	0.417422	0.115072	0.627627	0.733816	Not DE	Not DE
AT1G35140	3.09005	1.62525e-05	0.000133688	-1.86217	0.0015965	0.00838339	Not DE	Proto Up
AT1G35160	0.511385	0.0205583	0.0489663	0.355359	0.0568915	0.121399	Not DE	Proto Up
AT1G35180	-6.34916	0.00366798	0.0122647	-2.1302	0.00557801	0.0211531	Not DE	Proto Down
AT1G35190	-1.19111	0.0212094	0.0501855	0.562627	0.108237	0.197766	Not DE	Not DE
AT1G35210	1.22464	0.0154147	0.0388984	2.02023	0.000290332	0.00254305	DC3000 Up	Proto Up
AT1G35220	-0.67068	0.0807031	0.145662	0.366266	0.201842	0.319178	Not DE	Not DE
AT1G35230	0.204726	0.653728	0.73798	3.40149	2.94456e-06	0.000136633	DC3000 Up	Not DE
AT1G35340	-0.212744	0.403123	0.511067	-0.458774	0.0440421	0.0996	Not DE	Not DE
AT1G35350	0.830656	0.00553472	0.0171635	-0.02555	0.909613	0.941865	Not DE	Proto Up
AT1G35420	0.0379697	0.86684	0.90501	-0.496525	0.0209734	0.0562425	Not DE	Not DE
AT1G35430	0.254684	0.568627	0.66504	0.278015	0.455076	0.582693	Not DE	Not DE
AT1G35460	0.312991	0.309869	0.41831	-0.669488	0.0203593	0.0550546	Not DE	Not DE
AT1G35470	-0.131866	0.598336	0.690971	0.390798	0.0746313	0.14947	Not DE	Not DE
AT1G35510	-0.710297	0.0319611	0.0698362	-0.350527	0.146212	0.248573	Not DE	Not DE
AT1G35516	-0.417363	0.120992	0.200904	0.838666	0.00161338	0.00843315	Not DE	Not DE
AT1G35560	-1.16003	0.00996406	0.0272886	0.206486	0.474428	0.60091	Not DE	Proto Down
AT1G35580	-0.0178621	0.930244	0.950926	0.951425	0.000144508	0.0015956	Not DE	Not DE
AT1G35620	-1.20922	0.00142916	0.00567723	0.272215	0.241209	0.364754	Not DE	Proto Down
AT1G35660	-0.916936	0.0409599	0.0845756	0.288097	0.350106	0.481635	Not DE	Not DE
AT1G35670	1.77905	7.7004e-06	7.16824e-05	-0.972833	0.000980646	0.00598637	Not DE	Proto Up
AT1G35680	0.204431	0.464577	0.571169	-1.27626	0.000200136	0.00197228	Not DE	Not DE
AT1G35710	-1.17441	0.0194492	0.0467839	3.71196	3.86296e-07	4.85765e-05	DC3000 Up	Proto Down
AT1G35720	-2.41138	0.000144477	0.000846108	0.608585	0.0780969	0.154589	Not DE	Proto Down
AT1G35780	-2.36912	0.00250028	0.00898165	-0.864984	0.0424188	0.0969729	Not DE	Proto Down
AT1G36050	0.139166	0.550227	0.648534	0.400404	0.060631	0.127739	Not DE	Not DE
AT1G36070	0.430474	0.145267	0.231849	0.331723	0.187135	0.301309	Not DE	Not DE
AT1G36160	-1.21775	0.00352643	0.0119099	-0.988893	0.00303739	0.0133411	Not DE	Proto Down
AT1G36280	-1.30301	0.0271282	0.0611121	-0.094754	0.799146	0.866883	Not DE	Not DE
AT1G36310	-0.626679	0.0636806	0.120322	-0.488102	0.0631173	0.131678	Not DE	Not DE
AT1G36320	0.41097	0.0533904	0.104481	-0.0877027	0.611155	0.719338	Not DE	Not DE
AT1G36370	3.86846	2.12437e-09	1.07837e-07	0.0724756	0.775408	0.849106	Not DE	Proto Up
AT1G36380	-0.860161	0.0334072	0.0721518	0.492826	0.0899474	0.172036	Not DE	Not DE
AT1G36390	-0.0979135	0.757736	0.822435	-1.17697	0.000731238	0.004824	Not DE	Not DE
AT1G36622	5.00115	6.56484e-09	2.42735e-07	2.29866	8.5566e-05	0.00111882	DC3000 Up	Proto Up
[truncated: 13,129 more rows]

## Sheet: Table S1B
Immunity and susceptibility genes used to calculate pathogen response score. Related to Figure 2.
Gene ID	Gene Symbol	Group
AT5G13320	PBS3	Immunity
AT5G26920	CBP60g	Immunity
AT4G04490	CRK36	Immunity
AT4G23150	CRK7	Immunity
AT4G39030	EDS5	Immunity
AT2G19190	FRK1	Immunity
AT4G11170	RMG1	Immunity
AT5G52810	SARD4	Immunity
AT3G11340	UGT76B1	Immunity
AT2G14610	PR1	Immunity
AT4G31800	WRKY18	Immunity
AT2G13790	SERK4	Immunity
AT2G39200	MLO12	Immunity
AT2G37710	LECRK-IV.1	Immunity
AT2G29100	GLR2.9	Immunity
AT5G05190	EDR4	Immunity
AT2G39660	BIK1	Immunity
AT3G03640	BGLU25	Immunity
AT4G22470	DHYPRP1	Immunity
AT3G51660	MDL3	Immunity
AT5G44390	ATBBE25	Immunity
AT2G42360	ATL41	Immunity
AT3G07390	AIR12	Immunity
AT2G39530	CASPL4D1	Immunity
AT3G52450	PUB22	Immunity
AT5G23820	ML3	Susceptibility
AT5G45110	NPR3	Susceptibility
AT1G26770	EXPA10	Susceptibility
AT3G53420	PIP2A	Susceptibility
AT3G61430	PIP1A	Susceptibility
AT3G46510	PUB13	Susceptibility
AT1G19670	CORI1	Susceptibility
AT4G23600	CORI3	Susceptibility
AT5G24530	DMR6	Susceptibility
AT3G28007	SWEET4	Susceptibility
AT2G34070	TBL37	Susceptibility
AT1G32640	JIN1/MYC2	Susceptibility
AT4G12720	NUDT7	Susceptibility
AT4G26080	ABI1	Susceptibility
AT5G57050	ABI2	Susceptibility
AT5G39670	CML46	Susceptibility
AT4G20380	LSD1	Susceptibility
AT4G24240	WRKY7	Susceptibility
AT4G34590	bzip11	Susceptibility
At5G59320	LTP3	Susceptibility
AT5G59310	LTP4	Susceptibility

## Sheet: Table S1C
Additional clusters of genes identified with pseudotime. Related to Figure 2 and S5. Scores, including spatial autocorrelation score (Moran’s I), returned by Monocle3 for all genes in relation to Pseudotime. Genes with an associated module number (1-7) were identified as significantly correlated with Pseudotime.
Locus	p_value	morans_test_statistic	morans_I	q_value	Module
PDH-E1 ALPHA	0	53.0221	0.209356	0	1
AT1G05190	0	94.3062	0.372356	0	1
AT1G07050	0	104.195	0.411448	0	1
AT1G10360	0	50.8133	0.200623	0	1
AT1G12845	0	112.752	0.445332	0	1
AT1G19050	0	68.3012	0.269613	0	1
AT1G20010	0	125.888	0.497287	0	1
AT1G22700	0	53.5044	0.21126	0	1
PDH-E1 BETA	0	52.4167	0.20696	0	1
AT1G32200	0	52.4308	0.206983	0	1
AT1G32470	0	77.9596	0.307877	0	1
AT1G32550	0	56.1379	0.221667	0	1
AT1G34000	0	72.9357	0.288039	0	1
AT1G53520	0	54.1866	0.213763	0	1
AT1G55330	0	77.5557	0.306283	0	1
AT1G55490	0	97.4348	0.384853	0	1
AT1G64510	0	83.0724	0.328109	0	1
AT1G64980	0	52.7748	0.208344	0	1
AT1G68590	0	87.616	0.346067	0	1
AT1G72610	0	131.134	0.518035	0	1
AT1G74890	0	62.0741	0.24482	0	1
AT1G74970	0	69.9379	0.276117	0	1
AT1G75690	0	93.3412	0.368625	0	1
AT1G78850	0	52.3595	0.206696	0	1
AT1G78995	0	62.1252	0.245302	0	1
AT1G02150	0	65.7045	0.259441	0	1
POR C	0	98.7578	0.390102	0	1
AT1G07320	0	80.1702	0.316629	0	1
AT1G09340	0	92.2512	0.364302	0	1
AT1G09750	0	60.7838	0.239882	0	1
AT1G11860	0	94.1881	0.371994	0	1
AT1G14150	0	87.8705	0.34705	0	1
AT1G19150	0	83.8928	0.33127	0	1
AT1G19350	0	66.3488	0.261997	0	1
AT1G20620	0	67.5378	0.266698	0	1
AT1G20823	0	82.6676	0.326448	0	1
AT1G22430	0	54.4793	0.215015	0	1
AT1G29070	0	82.8919	0.3271	0	1
AT1G32990	0	96.5298	0.381284	0	1
AT1G35680	0	88.3043	0.348734	0	1
AT1G48350	0	97.8435	0.386383	0	1
AT1G50732	0	70.2277	0.277325	0	1
AT1G64355	0	64.8009	0.25585	0	1
AT1G68190	0	58.8943	0.232436	0	1
AT1G69040	0	96.7478	0.381948	0	1
AT1G71720	0	53.3164	0.210474	0	1
AT1G74670	0	61.8911	0.244189	0	1
AT1G75350	0	83.622	0.330265	0	1
AT2G06050	0	55.1198	0.217433	0	1
AT2G10940	0	162.91	0.643459	0	1
AT2G32180	0	62.2317	0.245662	0	1
AT2G33800	0	87.7739	0.34667	0	1
AT2G34510	0	81.5001	0.321806	0	1
AT2G34590	0	78.7487	0.311024	0	1
AT2G36990	0	59.5083	0.234927	0	1
AT2G37220	0	80.0045	0.315972	0	1
AT2G37660	0	62.2426	0.245794	0	1
AT2G38465	0	57.5936	0.227331	0	1
AT2G43360	0	57.3891	0.226384	0	1
AT2G47930	0	59.7066	0.235663	0	1
AT2G02100	0	60.594	0.239204	0	1
AT2G05790	0	63.5241	0.25069	0	1
AT2G05990	0	112.038	0.442484	0	1
AT2G06850	0	116.953	0.46192	0	1
AT2G20890	0	87.3263	0.344921	0	1
AT2G22230	0	63.3548	0.250131	0	1
AT2G23690	0	87.1561	0.343963	0	1
AT2G24060	0	87.564	0.345843	0	1
AT2G24090	0	89.3653	0.352863	0	1
AT2G28000	0	84.7577	0.334749	0	1
AT2G29290	0	62.7414	0.247715	0	1
AT2G29310	0	68.8322	0.271762	0	1
AT2G32090	0	56.2839	0.222242	0	1
AT2G33450	0	68.3086	0.269714	0	1
AT2G34430	0	119.329	0.471301	0	1
AT2G38140	0	93.4733	0.369126	0	1
AT2G39670	0	57.4866	0.226954	0	1
AT2G43030	0	105.205	0.415523	0	1
AT2G45180	0	143.429	0.566629	0	1
AT3G03150	0	89.867	0.354888	0	1
AT3G06750	0	53.6847	0.211819	0	1
AT3G08740	0	50.9697	0.201245	0	1
AT3G10520	0	114.709	0.45307	0	1
AT3G13120	0	65.6083	0.259086	0	1
AT3G14110	0	89.46	0.353357	0	1
AT3G15520	0	65.3147	0.257909	0	1
AT3G16250	0	99.6682	0.393647	0	1
AT3G17170	0	57.5174	0.226947	0	1
AT3G17390	0	68.7021	0.271303	0	1
AT3G23700	0	56.9157	0.224728	0	1
AT3G24430	0	75.87	0.299638	0	1
AT3G25920	0	95.4509	0.376955	0	1
AT3G29185	0	72.3931	0.285874	0	1
AT3G51820	0	69.3161	0.273748	0	1
AT3G53460	0	107.834	0.425948	0	1
AT3G54210	0	79.7124	0.3147	0	1
AT3G55330	0	71.5625	0.282625	0	1
AT3G56910	0	89.7909	0.354505	0	1
AT3G62910	0	56.8869	0.224604	0	1
AT3G63140	0	88.0178	0.347635	0	1
AT3G63160	0	122.374	0.483366	0	1
AT3G63190	0	64.0883	0.253088	0	1
AT3G63410	0	83.537	0.329896	0	1
AT3G01480	0	75.9657	0.299999	0	1
AT3G04550	0	89.7653	0.354509	0	1
AT3G08030	0	83.101	0.328212	0	1
AT3G08920	0	83.1083	0.328242	0	1
AT3G11630	0	77.6427	0.306546	0	1
AT3G14210	0	128.609	0.508028	0	1
AT3G14930	0	68.7869	0.271658	0	1
AT3G15190	0	95.8556	0.378613	0	1
AT3G15450	0	86.0018	0.33969	0	1
AT3G16240	0	142.952	0.564693	0	1
AT3G18050	0	126.105	0.498084	0	1
AT3G22960	0	68.2921	0.269697	0	1
AT3G25860	0	55.0149	0.217173	0	1
AT3G26060	0	94.6143	0.373726	0	1
AT3G27160	0	56.2945	0.222268	0	1
AT3G27850	0	96.0074	0.379188	0	1
AT3G44890	0	96.1973	0.379983	0	1
AT3G48730	0	62.747	0.247758	0	1
AT3G52150	0	99.0244	0.391152	0	1
AT3G52380	0	68.6289	0.271024	0	1
AT3G52960	0	67.8409	0.267912	0	1
AT3G54050	0	111.083	0.438813	0	1
AT3G55440	0	75.5844	0.298102	0	1
AT3G56130	0	65.6063	0.25904	0	1
AT3G62030	0	64.9447	0.256343	0	1
AT4G01310	0	91.0175	0.359483	0	1
AT4G09010	0	90.6161	0.35789	0	1
AT4G09040	0	51.6743	0.204015	0	1
AT4G10030	0	61.2056	0.241671	0	1
AT4G12970	0	73.8341	0.2914	0	1
AT4G13640	0	55.2749	0.218256	0	1
AT4G18480	0	106.712	0.421531	0	1
AT4G24750	0	66.3204	0.261908	0	1
AT4G24770	0	84.0825	0.331727	0	1
AT4G24930	0	51.4463	0.203121	0	1
AT4G26370	0	62.1654	0.24546	0	1
AT4G26555	0	54.6746	0.215887	0	1
AT4G30620	0	55.3918	0.218704	0	1
AT4G34090	0	51.8037	0.204526	0	1
AT4G34620	0	112.422	0.443083	0	1
AT4G39040	0	82.4423	0.325618	0	1
AT4G01050	0	65.0866	0.25703	0	1
AT4G02790	0	58.5958	0.231337	0	1
AT4G04340	0	92.2166	0.364199	0	1
AT4G17560	0	89.1652	0.352183	0	1
AT4G17600	0	106.979	0.422559	0	1
AT4G17810	0	51.7742	0.204327	0	1
AT4G23400	0	104.741	0.41367	0	1
AT4G26530	0	100.193	0.395758	0	1
AT4G27440	0	127.914	0.50527	0	1
AT4G27720	0	105.915	0.418244	0	1
AT4G28660	0	71.8334	0.28369	0	1
AT4G29060	0	75.9562	0.299973	0	1
AT4G30660	0	89.4417	0.353276	0	1
AT4G30690	0	82.7075	0.326672	0	1
AT4G35730	0	60.867	0.240135	0	1
AT4G37080	0	51.4427	0.202902	0	1
AT5G03940	0	76.5689	0.302407	0	1
AT5G05690	0	74.3192	0.293519	0	1
AT5G11480	0	54.5994	0.215574	0	1
AT5G13120	0	52.0762	0.205618	0	1
AT5G13140	0	55.3384	0.218374	0	1
AT5G14320	0	101.408	0.400404	0	1
AT5G16400	0	58.304	0.230228	0	1
AT5G18660	0	94.8908	0.374686	0	1
AT5G20630	0	78.2587	0.308716	0	1
AT5G21920	0	89.9915	0.355446	0	1
AT5G30510	0	79.5052	0.313911	0	1
AT5G36170	0	51.8097	0.204546	0	1
AT5G42070	0	57.1961	0.225822	0	1
AT5G45040	0	51.8909	0.204814	0	1
AT5G46290	0	68.8292	0.271741	0	1
AT5G47190	0	77.5446	0.306246	0	1
AT5G53490	0	97.3396	0.384489	0	1
AT5G58090	0	61.2833	0.241955	0	1
AT5G58260	0	54.2398	0.214155	0	1
AT5G63310	0	79.3943	0.313569	0	1
AT5G66530	0	53.7417	0.212192	0	1
AT5G02160	0	133.901	0.528986	0	1
2-Cys Prx B	0	51.5337	0.203471	0	1
AT5G07090	0	53.8204	0.212508	0	1
AT5G08050	0	84.0902	0.332132	0	1
AT5G13510	0	63.6195	0.251225	0	1
AT5G16030	0	141.171	0.557692	0	1
AT5G16130	0	60.7842	0.240032	0	1
AT5G17870	0	96.6764	0.381825	0	1
AT5G18100	0	67.2929	0.265744	0	1
AT5G19190	0	55.7277	0.219996	0	1
AT5G22920	0	51.7378	0.204233	0	1
AT5G24165	0	71.572	0.28266	0	1
AT5G24314	0	90.67	0.358136	0	1
AT5G35360	0	59.4876	0.234896	0	1
AT5G40950	0	64.7627	0.255713	0	1
AT5G45680	0	99.7224	0.39391	0	1
AT5G45930	0	59.9617	0.236699	0	1
AT5G51545	0	51.1469	0.201921	0	1
AT5G52100	0	80.7532	0.318884	0	1
AT5G52920	0	80.1079	0.316359	0	1
AT5G52970	0	92.9639	0.367204	0	1
AT5G54600	0	85.016	0.335641	0	1
AT5G55220	0	82.7018	0.326602	0	1
AT5G57930	0	59.4098	0.234586	0	1
AT5G65220	0	91.0054	0.359347	0	1
ATCG00650	0	51.1418	0.201915	0	1
AT1G01170	0	77.4223	0.305571	0	2
AT1G01490	0	52.516	0.207354	0	2
AT1G16730	0	58.4164	0.230619	0	2
AT1G19570	0	70.8094	0.279543	0	2
AT1G19670	0	123.834	0.4892	0	2
AT1G23740	0	55.2564	0.218171	0	2
AT1G25500	0	66.113	0.261075	0	2
AT1G31550	0	64.5098	0.254755	0	2
AT1G53580	0	52.423	0.206988	0	2
AT1G64970	0	64.5029	0.254721	0	2
AT1G75220	0	51.8045	0.204543	0	2
AT1G75380	0	82.4358	0.325234	0	2
AT1G19960	0	89.3713	0.352993	0	2
AT1G20030	0	97.542	0.385265	0	2
AT1G51780	0	78.8011	0.311166	0	2
AT1G52400	0	61.0063	0.240863	0	2
AT1G52410	0	61.8365	0.244151	0	2
AT1G52870	0	70.4018	0.277974	0	2
AT1G54030	0	51.6436	0.203904	0	2
AT1G59700	0	81.7688	0.322949	0	2
AT1G64660	0	103.313	0.408053	0	2
AT1G68490	0	54.4908	0.215156	0	2
AT1G68600	0	51.6166	0.203762	0	2
AT1G69370	0	75.7776	0.299218	0	2
AT1G80160	0	92.2589	0.364411	0	2
AT2G23760	0	52.9504	0.209049	0	2
AT2G34070	0	84.1282	0.332286	0	2
AT2G35940	0	66.8806	0.264114	0	2
AT2G36080	0	56.7552	0.224033	0	2
AT2G47180	0	53.9274	0.212918	0	2
AT2G06255	0	93.6255	0.369792	0	2
AT2G25625	0	67.7201	0.267416	0	2
AT2G34460	0	69.8103	0.2757	0	2
AT2G34560	0	51.6763	0.204037	0	2
AT2G35950	0	95.7496	0.378038	0	2
AT2G39030	0	139.854	0.552435	0	2
AT2G43535	0	85.4406	0.337471	0	2
AT3G03480	0	93.691	0.370015	0	2
AT3G11580	0	53.4743	0.211087	0	2
AT3G21670	0	89.3737	0.352942	0	2
AT3G56290	0	62.7752	0.247892	0	2
AT3G59060	0	61.7085	0.243684	0	2
AT3G03990	0	54.5476	0.21538	0	2
AT3G04000	0	103.314	0.408095	0	2
AT3G15780	0	65.0575	0.256882	0	2
AT3G28220	0	75.058	0.296427	0	2
AT3G45140	0	102.401	0.404231	0	2
AT3G55290	0	97.1944	0.383911	0	2
AT3G59940	0	84.1691	0.332447	0	2
AT3G62650	0	85.4362	0.337453	0	2
AT4G00430	0	80.4844	0.317874	0	2
AT4G08870	0	124.661	0.49234	0	2
AT4G10290	0	69.1744	0.27308	0	2
AT4G17840	0	62.1567	0.245455	0	2
AT4G18440	0	86.1704	0.340326	0	2
AT4G21910	0	53.6249	0.211715	0	2
AT4G27450	0	63.4866	0.250703	0	2
AT4G35090	0	99.6384	0.393517	0	2
AT4G36780	0	51.6994	0.204127	0	2
AT4G37150	0	62.1941	0.24555	0	2
AT4G11360	0	55.1395	0.217719	0	2
AT4G16190	0	66.7971	0.263271	0	2
AT4G23600	0	98.9798	0.390811	0	2
AT4G32770	0	50.8738	0.200829	0	2
AT4G34650	0	65.1306	0.256975	0	2
AT5G02600	0	93.8947	0.370866	0	2
AT5G03200	0	64.24	0.253659	0	2
AT5G05590	0	80.2868	0.317105	0	2
AT5G07010	0	106.284	0.41982	0	2
AT5G24770	0	71.1923	0.281161	0	2
AT5G24780	0	60.9149	0.240494	0	2
AT5G36160	0	54.538	0.215346	0	2
AT5G59080	0	80.8237	0.319158	0	2
AT5G64570	0	55.4806	0.218996	0	2
AT5G65380	0	84.4316	0.33348	0	2
AT5G65660	0	72.296	0.285521	0	2
AT5G67480	0	95.1896	0.376	0	2
AT5G13330	0	65.2185	0.257538	0	2
AT5G13740	0	83.2305	0.328729	0	2
AT5G16450	0	60.6303	0.239411	0	2
AT5G19140	0	110.027	0.434043	0	2
AT5G43150	0	135.421	0.53497	0	2
AT5G53200	0	52.6026	0.207576	0	2
AT5G53420	0	56.3045	0.222296	0	2
AT5G54390	0	74.8253	0.295457	0	2
AT1G01680	0	118.646	0.468603	0	3
AT1G13310	0	75.4331	0.297337	0	3
AT1G13470	0	64.2697	0.25372	0	3
AT1G34750	0	55.7944	0.220288	0	3
AT1G53620	0	108.983	0.430242	0	3
AT1G65845	0	58.6875	0.231714	0	3
AT1G77810	0	56.5018	0.223028	0	3
AT1G80460	0	51.5846	0.203651	0	3
AT1G07900	0	88.9559	0.350299	0	3
AT1G26630	0	63.1312	0.248882	0	3
AT1G33960	0	120.192	0.474717	0	3
AT1G35230	0	109.136	0.431004	0	3
AT1G57560	0	70.0311	0.276152	0	3
AT1G69620	0	53.0883	0.20932	0	3
AT1G74710	0	112.331	0.443606	0	3
AT1G75040	0	54.948	0.216643	0	3
AT1G75170	0	73.9224	0.291838	0	3
AT2G24285	0	81.9824	0.323113	0	3
AT2G45760	0	101.102	0.399333	0	3
AT2G46400	0	50.7537	0.200389	0	3
AT2G47130	0	67.0597	0.26482	0	3
AT2G04430	0	73.5106	0.290192	0	3
AT3G02520	0	57.7404	0.228	0	3
AT3G21080	0	108.789	0.429596	0	3
AT3G22910	0	72.5247	0.286295	0	3
AT3G44350	0	57.5272	0.226781	0	3
AT3G48090	0	51.1408	0.20188	0	3
AT3G28510	0	60.0859	0.237159	0	3
AT3G28540	0	54.9306	0.216836	0	3
AT3G28580	0	55.4693	0.218844	0	3
AT3G52590	0	80.0759	0.315785	0	3
AT4G17670	0	87.524	0.345608	0	3
AT4G18253	0	93.6782	0.369854	0	3
AT4G21840	0	128.039	0.505596	0	3
AT4G21850	0	106.925	0.422282	0	3
AT4G28390	0	74.5638	0.294456	0	3
AT4G00700	0	80.2368	0.316772	0	3
AT4G04500	0	73.0647	0.28819	0	3
AT4G04540	0	59.5016	0.234658	0	3
AT4G21610	0	53.135	0.209789	0	3
AT4G23150	0	78.5691	0.310143	0	3
AT4G23885	0	92.2198	0.364248	0	3
AT4G39030	0	98.6701	0.389703	0	3
AT5G02490	0	95.2653	0.376182	0	3
AT5G10760	0	55.054	0.217309	0	3
AT5G15200	0	59.1637	0.233161	0	3
AT5G17760	0	54.3766	0.214662	0	3
GSR 1	0	71.5161	0.282439	0	3
AT5G43650	0	71.5026	0.282204	0	3
AT5G43910	0	81.7352	0.32273	0	3
AT5G51465	0	117.644	0.464462	0	3
AT5G64870	0	61.7529	0.243586	0	3
AT5G66890	0	70.7406	0.278955	0	3
AT5G06610	0	55.0004	0.216605	0	3
AT5G13320	0	105.63	0.417094	0	3
AT5G17330	0	56.5002	0.22267	0	3
AT5G22530	0	63.0976	0.248984	0	3
AT5G24200	0	68.7392	0.271251	0	3
AT5G26920	0	75.8152	0.299394	0	3
AT5G44567	0	74.2048	0.292824	0	3
AT5G47130	0	57.4914	0.226394	0	3
AT5G52810	0	51.7851	0.204438	0	3
AT5G55460	0	65.2946	0.257777	0	3
AT5G64000	0	64.5781	0.254678	0	3
AT5G64810	0	76.7481	0.303085	0	3
AT1G44130	0	54.6818	0.215322	0	3
AT1G65483	0	61.2346	0.240859	0	3
AT3G13610	0	121.201	0.478555	0	3
AT3G57950	0	102.79	0.405414	0	3
AT4G05030	0	99.8909	0.394011	0	3
AT5G63225	0	67.2009	0.264517	0	3
AT1G02450	0	58.9614	0.232825	0	4
AT1G06570	0	70.5012	0.278427	0	4
AT1G23840	0	65.8272	0.259902	0	4
AT1G48320	0	95.3464	0.376613	0	4
AT1G54100	0	71.3258	0.281691	0	4
AT1G72680	0	81.5894	0.32225	0	4
AT1G77760	0	75.9953	0.300127	0	4
AT1G78190	0	76.4953	0.302096	0	4
AT1G17745	0	91.3312	0.360743	0	4
AT1G21400	0	59.003	0.232986	0	4
AT1G24147	0	74.0326	0.292388	0	4
AT1G35710	0	65.9618	0.260474	0	4
AT1G43160	0	112.225	0.443264	0	4
AT1G70810	0	51.9558	0.205132	0	4
AT2G44290	0	60.4563	0.238735	0	4
AT2G46680	0	104.21	0.41163	0	4
AT2G02390	0	58.9986	0.232973	0	4
AT2G14560	0	97.1517	0.383752	0	4
AT2G30140	0	70.5536	0.278621	0	4
AT2G37760	0	69.0407	0.272661	0	4
AT2G45330	0	52.3723	0.206787	0	4
AT3G03470	0	111.054	0.438697	0	4
AT3G16990	0	75.9738	0.300049	0	4
AT3G29575	0	79.2864	0.313151	0	4
AT3G55970	0	138.566	0.547357	0	4
AT3G56400	0	107.831	0.425958	0	4
AT3G60180	0	53.8566	0.212651	0	4
AT3G61860	0	52.624	0.207783	0	4
AT3G11480	0	53.9719	0.213046	0	4
AT3G50770	0	65.1546	0.257227	0	4
AT4G15765	0	84.0745	0.332066	0	4
AT4G15780	0	52.6902	0.208038	0	4
AT4G27410	0	96.1357	0.379698	0	4
AT4G30270	0	83.3979	0.329398	0	4
AT4G02360	0	77.9913	0.308024	0	4
AT4G15520	0	51.9257	0.205017	0	4
AT4G21580	0	51.4447	0.203122	0	4
AT5G03350	0	114.109	0.450748	0	4
AT5G11600	0	52.7081	0.208111	0	4
AT5G26170	0	53.7423	0.212143	0	4
AT5G01210	0	64.9755	0.25657	0	4
AT5G22545	0	63.426	0.250436	0	4
AT5G24210	0	98.6569	0.389702	0	4
AT5G24530	0	87.9618	0.347436	0	4
AT5G26690	0	110.161	0.435154	0	4
AT5G45490	0	68.8066	0.271707	0	4
AT5G60360	0	90.9458	0.358765	0	4
AT1G02920	0	85.1647	0.336338	0	5
AT1G02930	0	111.975	0.442331	0	5
AT1G07590	0	153.441	0.605612	0	5
AT1G08050	0	80.0721	0.316246	0	5
AT1G14870	0	106.7	0.421458	0	5
AT1G15520	0	114.448	0.452106	0	5
AT1G21310	0	92.9778	0.367118	0	5
AT1G26420	0	74.0658	0.292307	0	5
AT1G32350	0	97.4953	0.384992	0	5
AT1G35210	0	57.333	0.226339	0	5
AT1G36622	0	52.867	0.208658	0	5
AT1G45145	0	148.634	0.586737	0	5
AT1G48850	0	51.0843	0.201693	0	5
AT1G51890	0	63.3654	0.250044	0	5
AT1G52890	0	103.871	0.410225	0	5
AT1G53625	0	128.452	0.507426	0	5
AT1G55210	0	57.8654	0.228466	0	5
AT1G60730	0	79.5761	0.314279	0	5
AT1G65690	0	127.057	0.50192	0	5
AT1G69930	0	98.8574	0.390488	0	5
AT1G70490	0	82.7196	0.326495	0	5
AT1G73810	0	51.3107	0.202552	0	5
AT1G74590	0	91.587	0.361567	0	5
AT1G79680	0	54.1403	0.213668	0	5
LRR XI-23	0	52.9074	0.208898	0	5
AT1G15670	0	51.3465	0.202715	0	5
AT1G19180	0	56.0156	0.220984	0	5
AT1G21240	0	79.1027	0.3123	0	5
AT1G22890	0	75.5909	0.298349	0	5
AT1G51760	0	120.115	0.474242	0	5
AT1G57630	0	154.818	0.61165	0	5
AT1G61800	0	93.7708	0.370343	0	5
RBOH F	0	62.3872	0.246195	0	5
AT1G67980	0	63.0086	0.248648	0	5
AT1G68620	0	90.1348	0.356004	0	5
AT1G76040	0	63.9265	0.252421	0	5
AT2G02310	0	57.5473	0.227088	0	5
AT2G15390	0	60.3629	0.238336	0	5
AT2G23090	0	86.9577	0.343162	0	5
AT2G26560	0	64.7269	0.255602	0	5
AT2G29460	0	141.228	0.557866	0	5
AT2G29470	0	90.5093	0.357465	0	5
AT2G30395	0	88.2513	0.348477	0	5
AT2G30750	0	67.4267	0.266025	0	5
AT2G34500	0	121.99	0.481911	0	5
AT2G35730	0	68.5518	0.270612	0	5
AT2G38860	0	70.7783	0.279487	0	5
AT2G39530	0	57.3194	0.226149	0	5
AT2G43000	0	54.0189	0.212876	0	5
AT2G43570	0	123.603	0.488278	0	5
AT2G45220	0	81.7467	0.322762	0	5
PI4K GAMMA 4	0	57.0988	0.225465	0	5
AT2G18690	0	133.189	0.526169	0	5
AT2G29350	0	78.3221	0.30929	0	5
AT2G30400	0	90.6031	0.357763	0	5
AT2G30550	0	87.8553	0.347014	0	5
AT2G35980	0	101.526	0.400991	0	5
AT2G39050	0	59.2999	0.234165	0	5
AT2G43510	0	94.3489	0.372658	0	5
AT2G47190	0	59.4598	0.234782	0	5
AT3G01970	0	53.0506	0.209439	0	5
AT3G18250	0	134.328	0.530626	0	5
AT3G21230	0	57.6544	0.227615	0	5
AT3G22600	0	120.488	0.475959	0	5
AT3G28930	0	60.4218	0.238592	0	5
AT3G54640	0	53.4554	0.211055	0	5
AT3G56710	0	69.1281	0.272957	0	5
AT3G04300	0	71.8966	0.28387	0	5
AT3G13950	0	92.9843	0.367186	0	5
AT3G21305	0	106.51	0.420642	0	5
AT3G23250	0	76.0819	0.300485	0	5
AT3G25780	0	104.383	0.412241	0	5
AT3G26830	0	84.6575	0.334341	0	5
AT3G48020	0	97.0917	0.383474	0	5
AT3G50480	0	117.542	0.464315	0	5
AT3G59700	0	59.6217	0.235358	0	5
AT4G00860	0	61.3691	0.242291	0	5
AT4G02380	0	175.585	0.693217	0	5
AT4G04620	0	60.7901	0.240045	0	5
AT4G22980	0	55.3055	0.218353	0	5
AT4G23700	0	72.462	0.28606	0	5
AT4G35180	0	65.1342	0.257212	0	5
AT4G01895	0	68.7384	0.271448	0	5
AT4G21120	0	86.8427	0.342978	0	5
AT4G25900	0	58.7028	0.231792	0	5
AT4G26970	0	54.5184	0.215232	0	5
AT4G36990	0	120.674	0.476631	0	5
AT5G13080	0	104.462	0.412627	0	5
AT5G13420	0	53.5414	0.211342	0	5
AT5G22250	0	62.2144	0.245667	0	5
AT5G22270	0	65.6958	0.259361	0	5
AT5G26340	0	123.222	0.486649	0	5
AT5G38900	0	111.726	0.441234	0	5
AT5G39610	0	65.5972	0.258926	0	5
AT5G47730	0	71.7363	0.283297	0	5
AT5G48657	0	85.356	0.337135	0	5
AT5G48930	0	51.4342	0.203077	0	5
AT5G49690	0	51.553	0.203333	0	5
AT5G55560	0	64.205	0.25343	0	5
AT5G67600	0	67.0339	0.264682	0	5
AT5G02780	0	59.2855	0.233863	0	5
AT5G17280	0	80.4029	0.317538	0	5
AT5G21090	0	81.8853	0.323304	0	5
AT5G25250	0	140.387	0.554613	0	5
AT5G39670	0	52.7704	0.208349	0	5
AT5G43760	0	51.5181	0.203371	0	5
AT5G48400	0	68.7217	0.27127	0	5
AT5G48410	0	60.7937	0.239894	0	5
AT5G57150	0	57.031	0.225188	0	5
AT5G62150	0	55.5459	0.219185	0	5
AT5G67340	0	81.1554	0.320479	0	5
AT1G19250	0	70.1596	0.27669	0	5
AT1G08380	0	130.154	0.513425	0	6
AT1G12090	0	121.677	0.480664	0	6
AT1G12900	0	121.336	0.479283	0	6
AT1G15820	0	127.581	0.503395	0	6
AT1G18060	0	57.9602	0.228871	0	6
AT1G20340	0	133.71	0.527308	0	6
AT1G21500	0	107.389	0.423951	0	6
AT1G29910	0	128.652	0.50782	0	6
AT1G29920	0	142.223	0.561401	0	6
AT1G31330	0	166.854	0.658559	0	6
AT1G44920	0	67.5605	0.266808	0	6
AT1G49130	0	54.8652	0.216616	0	6
AT1G52220	0	53.4102	0.21084	0	6
AT1G52510	0	56.2118	0.221958	0	6
AT1G55670	0	124.155	0.489661	0	6
AT1G64720	0	130.748	0.515566	0	6
AT1G67090	0	176.012	0.695124	0	6
AT1G67740	0	95.0121	0.375274	0	6
AT1G73655	0	75.808	0.299366	0	6
AT1G76100	0	112.035	0.442576	0	6
AT1G03600	0	104.6	0.413167	0	6
AT1G04420	0	70.4562	0.278248	0	6
AT1G06680	0	142.825	0.563475	0	6
AT1G14345	0	85.2909	0.336829	0	6
AT1G18730	0	68.4819	0.270452	0	6
AT1G19740	0	53.2431	0.210229	0	6
AT1G22630	0	55.4017	0.218755	0	6
AT1G30380	0	102.747	0.405311	0	6
AT1G32060	0	105.915	0.418376	0	6
AT1G35420	0	73.6446	0.290855	0	6
AT1G42970	0	94.1037	0.371517	0	6
AT1G44575	0	97.2302	0.383752	0	6
AT1G45474	0	73.9007	0.291791	0	6
AT1G54780	0	100.986	0.39881	0	6
FED A	0	104.848	0.413984	0	6
AT1G61520	0	168.423	0.664554	0	6
AT1G64680	0	72.8428	0.287683	0	6
AT1G68010	0	97.5912	0.385162	0	6
AT1G70760	0	82.2115	0.324671	0	6
AT1G71500	0	74.2861	0.293283	0	6
AT1G74470	0	117.448	0.463773	0	6
AT1G75800	0	90.179	0.356199	0	6
AT1G76450	0	62.6914	0.247568	0	6
AT1G78680	0	59.9032	0.23655	0	6
AT1G79040	0	181.499	0.716921	0	6
AT2G05100	0	93.8493	0.370695	0	6
AT2G05310	0	61.3276	0.242168	0	6
AT2G05620	0	56.0118	0.221094	0	6
AT2G13360	0	115.43	0.455727	0	6
AT2G30570	0	141.486	0.557896	0	6
AT2G34420	0	177.651	0.7013	0	6
AT2G39730	0	115.496	0.455831	0	6
AT2G39920	0	62.1249	0.245242	0	6
AT2G20260	0	134.861	0.531853	0	6
AT2G26500	0	56.7345	0.223988	0	6
AT2G29180	0	64.629	0.255217	0	6
AT2G34860	0	54.048	0.213344	0	6
AT2G35370	0	72.0136	0.284227	0	6
AT2G38230	0	57.1672	0.22571	0	6
AT2G39470	0	61.6675	0.243511	0	6
AT2G42220	0	99.57	0.393271	0	6
AT2G46100	0	65.914	0.260303	0	6
AT2G46820	0	99.9519	0.394213	0	6
AT2G47400	0	109.494	0.431637	0	6
AT2G48020	0	62.1167	0.245267	0	6
AT3G01500	0	77.0179	0.304181	0	6
AT3G02730	0	82.6778	0.326477	0	6
AT3G12120	0	59.6851	0.235498	0	6
AT3G12345	0	84.1458	0.332356	0	6
AT3G12780	0	88.2132	0.348061	0	6
AT3G16140	0	94.7698	0.373803	0	6
AT3G17930	0	64.2607	0.25377	0	6
AT3G20230	0	63.1264	0.249288	0	6
AT3G23080	0	52.5723	0.207559	0	6
AT3G47470	0	180.121	0.711062	0	6
AT3G50820	0	81.9019	0.323485	0	6
AT3G54890	0	160.961	0.635072	0	6
AT3G55240	0	53.3954	0.210782	0	6
AT3G02690	0	55.5317	0.21927	0	6
AT3G08010	0	50.7135	0.200221	0	6
AT3G14415	0	97.7972	0.386187	0	6
AT3G14420	0	100.347	0.395551	0	6
AT3G15850	0	71.6079	0.282803	0	6
AT3G26070	0	69.5892	0.274754	0	6
AT3G26650	0	105.084	0.413998	0	6
AT3G27690	0	142.937	0.564677	0	6
AT3G27830	0	67.8925	0.268103	0	6
AT3G46780	0	100.086	0.395236	0	6
AT3G47650	0	60.6241	0.239367	0	6
AT3G48420	0	52.5346	0.207429	0	6
AT3G51510	0	97.8544	0.386508	0	6
AT3G55250	0	57.1118	0.225511	0	6
AT3G55800	0	67.8996	0.268148	0	6
AT3G56010	0	73.6533	0.29089	0	6
AT3G56940	0	99.0554	0.391224	0	6
AT3G61470	0	177.424	0.700369	0	6
AT3G61870	0	51.3809	0.202862	0	6
AT3G62410	0	101.804	0.402107	0	6
AT4G02770	0	131.659	0.519675	0	6
AT4G03520	0	66.1676	0.261028	0	6
AT4G04640	0	101.881	0.402378	0	6
AT4G05180	0	122.876	0.484676	0	6
AT4G16410	0	69.9972	0.27644	0	6
AT4G23890	0	91.4517	0.361156	0	6
AT4G28025	0	56.7758	0.224093	0	6
AT4G28750	0	161.445	0.637282	0	6
AT4G30950	0	60.8643	0.240292	0	6
AT4G32260	0	94.3259	0.372087	0	6
AT4G33670	0	55.2763	0.218263	0	6
AT4G34350	0	66.9718	0.264309	0	6
AT4G35250	0	71.4023	0.281993	0	6
AT4G37200	0	65.3364	0.25802	0	6
AT4G37930	0	79.9397	0.31539	0	6
AT4G38970	0	102.137	0.402759	0	6
AT4G01150	0	122.873	0.48426	0	6
AT4G03280	0	107.815	0.424986	0	6
AT4G10300	0	58.2066	0.229773	0	6
AT4G10340	0	160.164	0.631934	0	6
AT4G12800	0	123.528	0.48715	0	6
AT4G13830	0	68.242	0.2695	0	6
AT4G14270	0	87.765	0.346659	0	6
AT4G14870	0	66.7143	0.263466	0	6
AT4G15560	0	54.1274	0.213722	0	6
AT4G18370	0	68.1288	0.269052	0	6
AT4G21280	0	112.41	0.443597	0	6
PGR5-LIKE A	0	99.8134	0.394144	0	6
AT4G25050	0	51.3692	0.202744	0	6
AT4G25080	0	91.8506	0.362764	0	6
AT5G06060	0	58.9478	0.232759	0	6
AT5G07020	0	87.2871	0.344703	0	6
AT5G09660	0	83.7791	0.330784	0	6
AT5G23060	0	59.888	0.236484	0	6
AT5G38410	0	124.093	0.489605	0	6
AT5G38420	0	133.196	0.52616	0	6
AT5G43750	0	73.882	0.291793	0	6
AT5G47110	0	81.7822	0.32301	0	6
AT5G51110	0	50.7848	0.20051	0	6
AT5G57040	0	72.5137	0.286337	0	6
AT5G57345	0	77.7992	0.30726	0	6
AT5G64040	0	127.962	0.505169	0	6
AT5G64460	0	65.2834	0.257813	0	6
AT5G66190	0	74.9916	0.296025	0	6
AT5G01530	0	166.079	0.655243	0	6
AT5G01920	0	72.6103	0.286765	0	6
AT5G14740	0	86.7707	0.342388	0	6
AT5G17670	0	63.7914	0.251913	0	6
AT5G18140	0	78.2683	0.309126	0	6
AT5G19940	0	74.4944	0.294205	0	6
AT5G23120	0	70.9378	0.280097	0	6
AT5G35630	0	60.7117	0.239503	0	6
AT5G38520	0	77.4992	0.306081	0	6
AT5G46110	0	69.5188	0.274484	0	6
AT5G50950	0	51.976	0.205221	0	6
AT5G51010	0	60.6379	0.239453	0	6
AT5G54270	0	141.106	0.557061	0	6
AT5G54770	0	123.505	0.48721	0	6
AT5G66052	0	71.246	0.281375	0	6
AT5G66570	0	164.801	0.65043	0	6
AT1G13340	0	109.969	0.434407	0	7
AT1G14880	0	107.534	0.424723	0	7
AT1G15270	0	70.9186	0.279827	0	7
AT1G15790	0	92.7458	0.366341	0	7
AT1G16890	0	81.1604	0.32032	0	7
AT1G21770	0	85.8208	0.338732	0	7
AT1G32210	0	72.1124	0.284726	0	7
AT1G43910	0	85.4195	0.337292	0	7
AT1G56280	0	133.426	0.526855	0	7
AT1G65980	0	81.7474	0.322575	0	7
AT1G74100	0	76.0289	0.300275	0	7
AT1G76960	0	74.4615	0.294075	0	7
AT1G13990	0	143.529	0.566889	0	7
AT1G15120	0	72.8226	0.287251	0	7
AT1G21250	0	55.2313	0.218084	0	7
AT1G51650	0	51.3439	0.202578	0	7
AT1G64230	0	95.3733	0.376168	0	7
AT1G65820	0	85.1073	0.336007	0	7
AT1G67810	0	74.362	0.293672	0	7
AT1G75630	0	51.5227	0.203263	0	7
AT1G77710	0	52.4906	0.207101	0	7
AT2G14610	0	70.3206	0.277708	0	7
AT2G18660	0	97.0647	0.383341	0	7
AT2G24850	0	145.75	0.575722	0	7
AT2G29400	0	63.8374	0.252021	0	7
AT2G40600	0	55.297	0.218313	0	7
AT2G41410	0	109.284	0.43165	0	7
SEC61 BETA	0	109.926	0.433838	0	7
AT2G04450	0	101.831	0.402217	0	7
AT2G04900	0	58.1584	0.229592	0	7
AT2G17420	0	51.601	0.203734	0	7
AT2G20820	0	62.4666	0.246585	0	7
AT2G22425	0	53.4558	0.211033	0	7
AT2G25510	0	159.287	0.62882	0	7
AT2G47380	0	64.1286	0.253222	0	7
AT3G01290	0	72.0231	0.284445	0	7
AT3G02190	0	55.398	0.218744	0	7
AT3G08580	0	51.6839	0.203735	0	7
AT3G08610	0	76.0419	0.299853	0	7
AT3G09735	0	75.3042	0.297257	0	7
AT3G13080	0	52.8904	0.208758	0	7
AT3G16640	0	185.004	0.730864	0	7
AT3G22235	0	52.8221	0.208566	0	7
AT3G42790	0	56.8348	0.224265	0	7
AT3G47480	0	63.1541	0.249373	0	7
AT3G61200	0	61.6281	0.243231	0	7
AT3G07480	0	52.8767	0.208685	0	7
AT3G07720	0	69.5442	0.274647	0	7
AT3G11340	0	57.9443	0.228748	0	7
AT3G22890	0	79.819	0.315084	0	7
AT3G23600	0	92.6516	0.365599	0	7
AT3G45620	0	52.2939	0.206468	0	7
AT3G48140	0	126.637	0.499575	0	7
AT3G52430	0	89.104	0.351947	0	7
AT3G60415	0	126.843	0.501068	0	7
AT3G60450	0	87.465	0.345469	0	7
AT3G62290	0	53.3442	0.210524	0	7
AT4G00330	0	56.1163	0.221584	0	7
AT4G02520	0	99.4184	0.392659	0	7
AT4G22305	0	54.0897	0.213573	0	7
AT4G26060	0	71.6994	0.283167	0	7
AT4G27130	0	79.2651	0.312644	0	7
AT4G28060	0	59.8206	0.236168	0	7
AT4G32470	0	91.8879	0.362402	0	7
AT4G37830	0	77.5195	0.305756	0	7
AT4G38260	0	70.4893	0.278382	0	7
AT4G10100	0	69.869	0.275898	0	7
AT4G11890	0	114.22	0.451206	0	7
AT4G20110	0	68.006	0.268564	0	7
AT4G21980	0	112.191	0.443089	0	7
AT4G24026	0	59.8017	0.23612	0	7
AT4G26710	0	69.8896	0.275719	0	7
AT4G37010	0	71.7104	0.283194	0	7
AT5G42530	0	102.997	0.406598	0	7
AT5G42790	0	56.0051	0.22108	0	7
AT5G44568	0	84.2344	0.332673	0	7
AT5G53300	0	195.449	0.77213	0	7
AT5G58220	0	60.0002	0.23691	0	7
AT5G59613	0	57.1279	0.225244	0	7
AT5G60800	0	87.1139	0.344076	0	7
AT5G60950	0	54.0804	0.213529	0	7
AT5G01800	0	75.2882	0.297294	0	7
AT5G03455	0	70.9582	0.280047	0	7
AT5G04750	0	72.4672	0.286021	0	7
AT5G10380	0	107.139	0.423223	0	7
AT5G16470	0	50.8743	0.200716	0	7
AT5G20500	0	64.6826	0.255282	0	7
AT5G25260	0	115.476	0.4561	0	7
AT5G52760	0	87.8768	0.347092	0	7
AT5G53120	0	61.9345	0.244555	0	7
AT5G53650	0	58.4487	0.230768	0	7
AT5G55450	0	90.7498	0.358416	0	7
AT5G58110	0	58.4494	0.230732	0	7
AT5G59880	0	51.6909	0.203926	0	7
AT2G26400	0	72.0619	0.284565	0	7
AT5G52720	0	84.018	0.331586	0	7
0.0280624	OK	4.30384e-13	7.15111
0.226339	OK	0	57.333
0.00237431	OK	0.247195	0.683342
-0.00172989	OK	0.660978	-0.415135
0.0691111	OK	3.57328e-69	17.5396
0.0199169	OK	1.77171e-07	5.09198
0.164528	OK	0	41.6791
0.00219524	OK	0.263374	0.632978
0.00537905	OK	0.0751527	1.43845
NA	FAIL	NA	NA
0.0207574	OK	5.67483e-08	5.30367
0.0216802	OK	1.47612e-08	5.54425
0.208658	OK	0	52.867
0.0518337	OK	9.6691e-41	13.3134
0.0186935	OK	8.41714e-07	4.78813
NA	FAIL	NA	NA
0.0184852	OK	1.13433e-06	4.72789
0.126773	OK	9.73304e-227	32.1254
0.0104027	OK	0.00355514	2.69164
0.170502	OK	0	43.1907
NA	FAIL	NA	NA
0.00898258	OK	0.0101162	2.32201
0.0326568	OK	4.68229e-17	8.31258
0.337292	OK	0	85.4195
0.00729269	OK	0.0231275	1.99306
NA	FAIL	NA	NA
0.0849207	OK	3.35138e-103	21.5391
-0.000845747	OK	0.574146	-0.18694
0.0371325	OK	1.81125e-21	9.443
0.0673903	OK	7.50762e-66	17.0993
0.266808	OK	0	67.5605
0.586737	OK	0	148.634
0.0133231	OK	0.000311415	3.42147
0.0115214	OK	0.00150784	2.96614
0.141399	OK	1.44959e-281	35.8373
0.0422381	OK	3.34132e-27	10.7389
0.0662696	OK	4.28156e-64	16.862
7.87389e-06	OK	0.480457	0.0490077
-0.00210794	OK	0.695338	-0.511038
0.0151941	OK	4.78391e-05	3.9013
0.00423329	OK	0.126158	1.14474
-3.68428e-05	OK	0.00328844	2.71754
0.014913	OK	6.51719e-05	3.82581
0.0617399	OK	1.12844e-55	15.6746
0.0965703	OK	1.09991e-132	24.4838
0.0117215	OK	0.00125507	3.02212
0.0588338	OK	9.87137e-51	14.9342
-0.00247214	OK	0.720165	-0.583331
0.0782482	OK	5.39261e-88	19.8511
0.0155524	OK	3.39663e-05	3.98341
0.074284	OK	1.46515e-79	18.8501
0.0857753	OK	3.3106e-105	21.7519
0.115617	OK	2.24002e-189	29.3286
0.104265	OK	3.09049e-154	26.4301
0.0353392	OK	1.17529e-19	8.99555
0.00472626	OK	0.105299	1.25192
0.0461363	OK	4.79045e-32	11.7242
0.0174082	OK	3.92275e-06	4.46936
0.0165667	OK	1.04337e-05	4.2554
0.376613	OK	0	95.3464
0.0267826	OK	4.30273e-12	6.82809
0.00213202	OK	0.275277	0.596931
0.00326157	OK	0.18813	0.88481
0.00562779	OK	0.0705217	1.47192
0.029681	OK	2.05651e-14	7.55737
0.000493958	OK	0.431654	0.172165
0.079258	OK	3.38892e-90	20.1042
0.0504372	OK	5.2717e-38	12.8342
0.00382317	OK	0.13887	1.08541
0.0980938	OK	3.48195e-137	24.9027
0.179457	OK	0	45.4817
0.0119815	OK	0.00102578	3.08266
0.0661457	OK	1.55378e-63	16.7857
0.119231	OK	7.00867e-201	30.2173
0.201693	OK	0	51.0843
0.0119947	OK	0.000639018	3.22087
0.0478846	OK	2.33973e-34	12.1666
0.0365224	OK	7.37157e-21	9.29484
0.0710378	OK	5.06285e-73	18.0362
0.0377572	OK	3.70755e-22	9.60775
0.216616	OK	0	54.8652
0.06136	OK	5.4799e-55	15.5739
0.00139949	OK	0.339224	0.414582
0.0438741	OK	3.44936e-29	11.1533
0.0103133	OK	0.00359999	2.68745
NA	FAIL	NA	NA
-0.000199472	OK	0.601641	-0.257596
0.0186577	OK	7.93335e-07	4.8
-0.00304176	OK	0.772738	-0.747895
0.010455	OK	0.00329329	2.71705
0.076255	OK	1.16835e-83	19.343
0.0119951	OK	0.000998753	3.0906
0.0754669	OK	4.89909e-82	19.1494
-0.00118538	OK	0.609241	-0.277341
0.00808172	OK	0.0169512	2.12123
0.0699512	OK	8.00152e-71	17.7542
0.154226	OK	0	39.0998
0.0512453	OK	3.79171e-39	13.0365
0.0326797	OK	3.49842e-17	8.34708
0.00920152	OK	0.00858276	2.38314
0.136765	OK	1.91596e-263	34.6544
0.00489073	OK	0.099039	1.28705
0.00406178	OK	0.131656	1.1186
0.0239062	OK	5.28671e-10	6.1005
0.0211562	OK	3.32163e-08	5.40056
0.10703	OK	2.17402e-162	27.1301
0.0127115	OK	0.000477401	3.30352
0.0365705	OK	6.8792e-21	9.30219
0.0402432	OK	6.94276e-25	10.2345
0.119757	OK	3.52339e-203	30.3918
0.180504	OK	0	45.7258
0.027026	OK	2.81919e-12	6.8885
0.00578557	OK	0.0651932	1.51258
0.0691348	OK	2.60411e-69	17.5575
0.0083931	OK	0.0134323	2.21348
0.00554423	OK	0.0726324	1.45646
0.0505283	OK	5.35006e-38	12.8331
-0.000686591	OK	0.558393	-0.146896
-0.00125991	OK	0.609596	-0.278266
0.00941758	OK	0.00710597	2.45186
0.00423209	OK	0.123802	1.15619
0.0348904	OK	3.29561e-19	8.88159
0.0285225	OK	1.36613e-13	7.30697
0.0108832	OK	0.00248789	2.8086
0.0245332	OK	1.70001e-10	6.27934
0.0119135	OK	0.00108743	3.06525
0.042864	OK	5.78942e-28	10.8996
0.0295349	OK	2.65023e-14	7.5243
0.019711	OK	2.35409e-07	5.03784
0.0618448	OK	7.80098e-56	15.698
0.0892938	OK	8.4204e-114	22.6417
0.00800704	OK	0.0176037	2.10596
0.0138878	OK	0.000165824	3.58924
0.250044	OK	0	63.3654
0.103	OK	4.33492e-151	26.1549
0.00929875	OK	0.00760687	2.42725
0.0787697	OK	4.15551e-89	19.9795
0.106857	OK	4.53223e-162	27.103
0.0843858	OK	5.29797e-102	21.4108
NA	FAIL	NA	NA
0.0147269	OK	7.5172e-05	3.7905
0.00758905	OK	0.0230592	1.99431
0.21084	OK	0	53.4102
0.0315734	OK	8.76256e-17	8.23791
0.018612	OK	6.88657e-07	4.82826
0.0366032	OK	6.32503e-21	9.31111
0.151918	OK	0	38.4955
-0.00172999	OK	0.661008	-0.415217
0.221958	OK	0	56.2118
0.0095031	OK	0.0070099	2.45676
0.0359468	OK	2.98372e-20	9.14492
0.00800492	OK	0.0179401	2.09828
0.163136	OK	0	41.341
0.0963622	OK	4.03763e-132	24.4307
0.00681402	OK	0.0377696	1.77718
-0.00358137	OK	0.811065	-0.881827
0.0930824	OK	1.87646e-123	23.6011
NA	FAIL	NA	NA
0.101396	OK	4.33439e-146	25.7116
0.410225	OK	0	103.871
0.0756149	OK	1.28203e-82	19.2191
0.0060894	OK	0.0544174	1.60345
0.109452	OK	1.01989e-169	27.7443
0.00635839	OK	0.0462501	1.68235
0.159112	OK	0	40.3086
0.0111956	OK	0.00178493	2.91386
0.00872478	OK	0.0109684	2.29146
-0.00222642	OK	0.701087	-0.527528
0.00898886	OK	0.00992231	2.32927
0.0789637	OK	1.50564e-89	20.0301
0.0562159	OK	1.63033e-46	14.2722
0.0332682	OK	1.13204e-17	8.47937
0.0141922	OK	0.00013067	3.65088
0.0128214	OK	0.000492575	3.29473
0.0330201	OK	1.80749e-17	8.42476
0.213763	OK	0	54.1866
0.206988	OK	0	52.423
0.430242	OK	0	108.983
0.507426	OK	0	128.452
0.120363	OK	4.54388e-205	30.5345
0.030713	OK	2.37347e-15	7.83344
0.000136339	OK	0.467479	0.0816076
0.012135	OK	0.00021726	3.51818
0.0238104	OK	6.151e-10	6.07626
0.153436	OK	0	38.8723
0.0160277	OK	2.0054e-05	4.10686
0.00213023	OK	0.273822	0.601296
0.0109591	OK	0.00210023	2.8627
-0.00283794	OK	0.756671	-0.695634
0.0806359	OK	3.26146e-94	20.558
0.00236996	OK	0.256327	0.654712
0.0434278	OK	8.99212e-29	11.0678
0.0756754	OK	1.54476e-82	19.2094
0.281691	OK	0	71.3258
-0.000547471	OK	0.537057	-0.0930214
0.0527883	OK	2.34006e-41	13.419
-5.10701e-05	OK	0.486269	0.0344243
0.0117616	OK	0.00123999	3.02577
0.00653903	OK	0.0421326	1.72646
0.00510388	OK	0.0742706	1.4447
0.0315055	OK	5.15108e-16	8.0232
0.0186201	OK	9.3312e-07	4.76739
0.0519684	OK	4.28251e-40	13.2018
0.0607167	OK	5.17397e-54	15.4296
0.0462231	OK	3.59482e-32	11.7485
-0.000965652	OK	0.585961	-0.217168
0.228466	OK	0	57.8654
0.0179972	OK	2.03346e-06	4.60793
-0.00190258	OK	0.677869	-0.461749
0.306283	OK	0	77.5557
0.0657595	OK	6.43694e-63	16.7011
0.384853	OK	0	97.4348
0.00791197	OK	0.0197916	2.05807
0.0266201	OK	5.79056e-12	6.78534
0.0364402	OK	5.92384e-21	9.31807
-0.000646392	OK	0.546747	-0.117448
0.000219207	OK	0.458887	0.103239
0.489661	OK	0	124.155
0.0941544	OK	3.00402e-126	23.8718
0.0675053	OK	4.54874e-66	17.1285
0.0261923	OK	1.02614e-11	6.70225
0.00465065	OK	0.110034	1.22635
-0.00128882	OK	0.620173	-0.305936
0.156649	OK	0	39.824
0.0329616	OK	2.3489e-17	8.39402
0.00410583	OK	0.129099	1.13066
0.046337	OK	2.57615e-32	11.7766
0.0664221	OK	4.27405e-64	16.8621
-0.00347737	OK	0.803766	-0.855151
-0.00207399	OK	0.691979	-0.501469
0.0829384	OK	1.30498e-98	21.0437
0.00589184	OK	0.0559677	1.58955
0.0825816	OK	9.94092e-98	20.9472
0.00455454	OK	0.113153	1.20993
-0.00267818	OK	0.740744	-0.645641
0.0698255	OK	1.00826e-70	17.7412
0.0552238	OK	5.46745e-45	14.0252
0.0114623	OK	0.00125936	3.02108
-0.00143253	OK	0.63187	-0.33681
0.526855	OK	0	133.426
0.00905501	OK	0.0070558	2.45441
0.0112842	OK	0.00176005	2.91824
0.0267316	OK	4.63167e-12	6.81751
0.0641214	OK	5.43608e-60	16.2941
0.0479342	OK	1.95797e-34	12.1812
0.0804238	OK	5.97511e-93	20.4164
0.0909762	OK	1.32037e-118	23.1242
0.0271363	OK	2.36252e-12	6.9136
0.00216971	OK	0.272278	0.605937
-0.000701677	OK	0.552085	-0.130932
0.133845	OK	1.87148e-252	33.917
0.0528354	OK	1.96412e-41	13.432
0.0142683	OK	0.000114973	3.68362
-0.000827685	OK	0.573522	-0.185347
0.0102338	OK	0.00400379	2.65175
0.0168828	OK	7.68987e-06	4.32318
-0.000385808	OK	0.520259	-0.0508047
0.0497271	OK	6.95043e-37	12.6329
0.0945512	OK	2.58983e-127	23.9741
0.0455962	OK	2.39677e-31	11.5871
0.0123114	OK	0.000763709	3.16942
0.182738	OK	0	46.2887
0.161937	OK	0	41.1035
0.073629	OK	2.142e-78	18.7077
0.00614475	OK	0.0540331	1.60695
-0.00112276	OK	0.595819	-0.24254
0.00686077	OK	0.0371814	1.78438
0.0595397	OK	6.49366e-52	15.1145
0.0149393	OK	5.39314e-05	3.87219
-0.00213436	OK	0.697725	-0.517867
0.0134384	OK	9.73978e-05	3.72567
0.00253201	OK	0.234657	0.723596
0.0808728	OK	5.26682e-94	20.5348
NA	FAIL	NA	NA
0.00592573	OK	0.0604648	1.55088
0.00719815	OK	0.0307723	1.86956
0.0823411	OK	2.65494e-97	20.9004
0.0409382	OK	1.12601e-25	10.4092
0.0229468	OK	2.3871e-09	5.85486
0.135505	OK	7.58502e-259	34.3478
0.00577299	OK	0.0600152	1.55465
0.0297624	OK	1.36941e-14	7.6101
0.0036288	OK	0.166427	0.968379
0.00843307	OK	0.0118645	2.26149
0.0474036	OK	9.41252e-34	12.0525
0.0513961	OK	2.10181e-39	13.0814
0.314279	OK	0	79.5761
0.121587	OK	7.88279e-209	30.8165
0.0932105	OK	3.53453e-124	23.6716
0.0488854	OK	6.18288e-36	12.4598
0.0187752	OK	5.64028e-07	4.86787
0.00790941	OK	0.0198196	2.05749
0.0047203	OK	0.102179	1.26923
0.0273696	OK	1.22032e-12	7.00667
0.0185117	OK	1.01801e-06	4.74982
-0.00560377	OK	0.916709	-1.38327
0.00702748	OK	0.0335633	1.83083
0.0950979	OK	8.15574e-129	24.1177
0.0399583	OK	1.42979e-24	10.1644
0.0084416	OK	0.0134105	2.21411
0.0134332	OK	0.000276001	3.45416
0.00425999	OK	0.129077	1.13076
0.148304	OK	0	37.619
0.0903025	OK	1.80261e-116	22.9111
-0.000397651	OK	0.521781	-0.0546243
-0.00329852	OK	0.791989	-0.813341
0.0217297	OK	1.34338e-08	5.56071
-0.000924035	OK	0.574357	-0.187478
0.00541425	OK	0.0714742	1.4649
0.00065348	OK	0.414169	0.216833
0.0243258	OK	1.91821e-10	6.26054
0.00184846	OK	0.29951	0.525811
0.0114238	OK	0.00141568	2.98548
0.135375	OK	3.61856e-258	34.3024
0.0381772	OK	9.67361e-23	9.74516
0.0901586	OK	1.97219e-116	22.9071
0.0178754	OK	2.39585e-06	4.57371
0.0412939	OK	4.39562e-26	10.4983
-0.00116645	OK	0.607315	-0.272327
0.0938005	OK	2.52861e-125	23.7826
-0.00100288	OK	0.584893	-0.214427
0.0157086	OK	2.58903e-05	4.04744
0.000414189	OK	0.438963	0.153599
-0.00144596	OK	0.632504	-0.338492
0.00316609	OK	0.194339	0.862019
-0.00255037	OK	0.727148	-0.604209
0.000800429	OK	0.400378	0.252368
0.013868	OK	0.000184543	3.56126
0.0132426	OK	0.000328396	3.40701
0.00246166	OK	0.239322	0.708487
0.0186888	OK	8.60513e-07	4.78369
0.0160863	OK	1.41589e-05	4.18659
0.0258726	OK	2.13368e-11	6.59448
0.00846185	OK	0.0133755	2.21513
0.0161491	OK	1.76901e-05	4.13575
0.0261689	OK	1.06138e-11	6.69732
NA	FAIL	NA	NA
0.00784954	OK	0.0204389	2.04477
-0.00257617	OK	0.735552	-0.629693
-0.000811338	OK	0.564676	-0.162837
0.033639	OK	4.69525e-18	8.58118
0.0323123	OK	9.20218e-17	8.23205
0.145578	OK	4.12718e-298	36.8843
0.198975	OK	0	50.4033
0.00871251	OK	0.0106565	2.30239
0.0393761	OK	6.48257e-24	10.016
NA	FAIL	NA	NA
-0.000645103	OK	0.55924	-0.149043
-0.00370069	OK	0.820281	-0.916437
0.0265368	OK	6.55433e-12	6.76743
0.0145935	OK	7.04642e-05	3.80653
0.0385911	OK	3.44273e-23	9.84955
0.00386503	OK	0.150579	1.03395
0.00937126	OK	0.00681545	2.46685
0.0492005	OK	2.68411e-36	12.5262
0.0328487	OK	3.05507e-17	8.36308
0.0493997	OK	2.05815e-36	12.5472
-0.000971983	OK	0.580564	-0.203337
-0.00312329	OK	0.779244	-0.769643
0.00291887	OK	0.211334	0.801801
0.0299736	OK	8.62223e-15	7.66967
0.00235303	OK	0.258982	0.646487
0.0446054	OK	4.21611e-30	11.3388
0.0224381	OK	4.5699e-09	5.74597
0.0475971	OK	5.86884e-34	12.0913
0.0392016	OK	9.93572e-24	9.97369
0.0577669	OK	5.02567e-49	14.6699
0.00626403	OK	0.0498133	1.64667
0.00164032	OK	0.316493	0.477527
0.000947305	OK	0.386763	0.287765
0.0110492	OK	0.00222453	2.84443
0.140129	OK	2.01095e-276	35.5056
0.0130998	OK	0.000334358	3.40209
0.167507	OK	0	42.4488
0.00326909	OK	0.185205	0.895705
0.0144751	OK	8.98789e-05	3.74589
0.000600574	OK	0.418268	0.206326
-0.00104416	OK	0.59519	-0.240917
0.328109	OK	0	83.0724
0.00884506	OK	0.00665724	2.47524
-0.00657259	OK	0.948571	-1.63115
0.00303577	OK	0.197845	0.849345
0.155497	OK	0	39.4019
0.033076	OK	1.05521e-17	8.48755
0.515566	OK	0	130.748
0.0927957	OK	9.7277e-123	23.5314
0.0263702	OK	7.28496e-12	6.75212
0.0044567	OK	0.11973	1.17634
0.135609	OK	4.6667e-259	34.362
0.254721	OK	0	64.5029
0.208344	OK	0	52.7748
0.0650418	OK	1.65325e-61	16.5063
0.0190152	OK	5.81041e-07	4.862
0.0148278	OK	7.13124e-05	3.80357
-0.0039043	OK	0.829811	-0.95342
NA	FAIL	NA	NA
-0.000815577	OK	0.573144	-0.184384
-0.00117335	OK	0.606412	-0.269981
0.0178106	OK	2.60949e-06	4.55579
0.0329805	OK	1.78094e-17	8.42649
0.0520813	OK	3.06849e-40	13.2269
0.0706458	OK	9.11498e-74	18.1307
0.0333994	OK	9.02522e-18	8.5057
0.0510135	OK	1.06522e-38	12.9575
0.0202179	OK	1.1658e-07	5.17075
0.0888599	OK	4.9588e-113	22.5634
0.0600152	OK	1.04085e-52	15.2347
0.50192	OK	0	127.057
0.0725173	OK	6.70142e-76	18.3989
NA	FAIL	NA	NA
0.231714	OK	0	58.6875
0.0171028	OK	5.17288e-06	4.40982
0.0179266	OK	1.79506e-06	4.6338
NA	FAIL	NA	NA
0.00204807	OK	0.279074	0.585595
0.0148388	OK	6.70488e-05	3.81881
0.161459	OK	0	40.9279
0.322575	OK	0	81.7474
0.00458479	OK	0.112139	1.21523
0.016043	OK	1.88902e-05	4.12065
0.0438268	OK	4.14831e-29	11.1369
0.0467602	OK	7.28726e-33	11.8826
0.035433	OK	8.45175e-20	9.03169
0.124952	OK	1.60608e-220	31.6771
0.0278392	OK	4.3962e-13	7.1482
0.0227489	OK	2.90021e-09	5.82241
0.0309379	OK	1.58238e-15	7.88423
0.0431404	OK	6.89499e-29	11.0915
0.0420902	OK	1.79357e-27	10.7962
0.00742911	OK	0.0252277	1.95608
0.026869	OK	3.5896e-12	6.85404
0.0130092	OK	0.000164269	3.59169
-0.00134396	OK	0.624619	-0.317635
-0.00129257	OK	0.618952	-0.302729
-0.00165419	OK	0.645569	-0.373384
0.124266	OK	2.75577e-218	31.5144
0.00206201	OK	0.284403	0.569809
0.0298566	OK	9.36328e-15	7.65908
-0.00116051	OK	0.60536	-0.267246
0.0768224	OK	4.14256e-85	19.5144
0.695124	OK	0	176.012
0.0110515	OK	0.00219923	2.84808
0.0758823	OK	7.32077e-83	19.2481
0.191794	OK	0	48.6367
0.0642426	OK	4.55377e-60	16.3049
0.0105512	OK	0.00324299	2.72214
0.021404	OK	2.13176e-08	5.47957
0.0460132	OK	6.78317e-32	11.6947
0.0108004	OK	0.00231431	2.8318
0.00647643	OK	0.0448227	1.69727
0.0551583	OK	5.75609e-45	14.0215
-0.000931697	OK	0.583618	-0.211159
-0.00196052	OK	0.67369	-0.450126
-0.000462036	OK	0.528019	-0.0702901
0.029751	OK	1.33816e-14	7.61308
0.0449907	OK	8.21336e-31	11.4811
0.0497271	OK	3.39246e-37	12.6892
-0.000758978	OK	0.558075	-0.146089
0.0290369	OK	4.90122e-14	7.44354
0.0225853	OK	3.26621e-09	5.80252
0.375274	OK	0	95.0121
0.0543756	OK	1.05986e-43	13.8133
0.0196668	OK	2.13295e-07	5.05669
0.00114722	OK	0.364376	0.346786
0.00892117	OK	0.0104117	2.31117
0.051055	OK	8.44204e-39	12.9753
0.0238011	OK	6.07003e-10	6.07838
0.00390144	OK	0.145937	1.05402
0.0795854	OK	5.38316e-91	20.1953
0.110298	OK	2.72705e-172	27.9568
0.0130974	OK	0.000356138	3.38481
0.0279156	OK	5.52334e-13	7.11679
0.142662	OK	2.09209e-286	36.1468
-0.00224409	OK	0.702036	-0.530266
-0.000929821	OK	0.583769	-0.211545
0.0862641	OK	3.412e-107	21.9608
0.0459729	OK	6.34145e-32	11.7004
0.346067	OK	0	87.616
0.0982816	OK	2.4485e-137	24.9168
0.0257657	OK	2.23929e-11	6.58731
NA	FAIL	NA	NA
0.0384829	OK	6.35012e-23	9.78782
0.0912512	OK	4.88257e-121	23.3647
0.0170127	OK	3.25475e-06	4.50913
0.07847	OK	1.83944e-88	19.9051
0.0362679	OK	8.99524e-21	9.27364
0.0218829	OK	1.16144e-08	5.58605
-0.00207468	OK	0.693048	-0.504509
0.000543042	OK	0.426206	0.186041
0.009519	OK	0.00684455	2.46532
0.0733536	OK	1.29176e-77	18.6117
-0.000558347	OK	0.543473	-0.109187
NA	FAIL	NA	NA
0.00683286	OK	0.0358413	1.80113
0.0194697	OK	3.14793e-07	4.98191
0.108822	OK	6.83131e-168	27.5926
0.00710115	OK	0.0321868	1.84958
0.0105998	OK	0.00302288	2.74529
0.0494489	OK	1.15488e-36	12.5929
0.0116155	OK	0.0012897	3.01387
0.000826483	OK	0.393648	0.269823
0.0260291	OK	1.5173e-11	6.64488
0.0115017	OK	0.00154086	2.95947
0.0192457	OK	4.09304e-07	4.93088
0.034397	OK	8.33782e-19	8.77776
0.029066	OK	1.95825e-14	7.56374
0.0472935	OK	1.34104e-33	12.0233
0.390488	OK	0	98.8574
0.0536447	OK	1.44699e-42	13.6237
NA	FAIL	NA	NA
0.0755273	OK	4.06273e-82	19.1591
0.04483	OK	1.43982e-30	11.4324
0.0117958	OK	0.000731421	3.18196
-0.000541188	OK	0.550646	-0.127294
0.198869	OK	0	50.3721
-0.000494295	OK	0.531712	-0.0795733
0.0117458	OK	0.00109643	3.06279
0.326495	OK	0	82.7196
0.0547578	OK	2.97425e-44	13.9045
0.00456932	OK	0.112508	1.2133
0.0364872	OK	7.66917e-21	9.29063
0.115901	OK	5.37711e-190	29.3772
0.00528362	OK	0.0761287	1.4316
0.00312461	OK	0.199013	0.845151
0.145258	OK	8.13197e-297	36.8034
0.0269549	OK	3.20463e-12	6.87024
0.0670185	OK	3.58914e-65	17.0079
-0.000935344	OK	0.575924	-0.191477
0.0813408	OK	7.32712e-95	20.6304
0.0101621	OK	0.00436206	2.62268
0.0049105	OK	0.0982849	1.29139
-0.001407	OK	0.63083	-0.334053
0.0100544	OK	0.00455936	2.60757
0.0128112	OK	0.000426304	3.33513
0.0444489	OK	7.00505e-30	11.2942
0.0246903	OK	1.52569e-10	6.29615
0.00639568	OK	0.0448003	1.69751
-0.00502171	OK	0.890256	-1.22789
-0.000435497	OK	0.535752	-0.089738
0.116519	OK	5.00693e-192	29.5357
0.0156489	OK	2.99795e-05	4.01297
0.00884698	OK	0.0103789	2.31236
0.0211439	OK	1.44952e-08	5.54743
0.0656888	OK	8.69255e-63	16.6831
0.175824	OK	0	44.5399
0.0136047	OK	0.000239359	3.49239
0.0729222	OK	8.11084e-77	18.513
0.017142	OK	5.68096e-06	4.38949
0.0215068	OK	1.95123e-08	5.49521
0.0278715	OK	6.12806e-13	7.10245
2.79891e-05	OK	0.478343	0.0543128
0.518035	OK	0	131.134
0.151662	OK	0	38.4296
0.0233634	OK	5.55216e-10	6.09267
0.32225	OK	0	81.5894
NA	FAIL	NA	NA
0.0173574	OK	4.24731e-06	4.45232
0.0108889	OK	0.00236982	2.82422
0.00599754	OK	0.055732	1.59165
-0.00208629	OK	0.6933	-0.505225
0.0355112	OK	6.40161e-20	9.06204
-0.000746719	OK	0.565637	-0.165276
NA	FAIL	NA	NA
-0.00161299	OK	0.649767	-0.384691
0.158931	OK	0	40.2834
-0.000155729	OK	0.293686	0.542647
-0.00109592	OK	0.599926	-0.253155
0.0166937	OK	9.22885e-06	4.28277
0.0149166	OK	6.398e-05	3.83035
0.0141135	OK	0.000146624	3.62119
0.0326034	OK	3.2167e-17	8.357
0.0779733	OK	2.16363e-87	19.7811
-0.00385615	OK	0.825036	-0.93473
0.00507444	OK	0.0875775	1.35582
0.0112998	OK	0.00174996	2.92003
0.138045	OK	1.02861e-268	35.0026
-0.00106955	OK	0.598933	-0.250587
0.00748325	OK	0.024038	1.9767
0.0401876	OK	8.3288e-25	10.2169
0.160915	OK	0	40.7688
0.0476164	OK	3.80129e-34	12.127
0.00832861	OK	0.0115184	2.27282
0.0110175	OK	0.00227943	2.83666
0.299366	OK	0	75.808
0.0361643	OK	1.65726e-20	9.20826
-0.000404749	OK	0.527126	-0.0680474
0.0979971	OK	1.18976e-136	24.8533
0.166898	OK	0	42.2864
0.202552	OK	0	51.3107
0.102898	OK	2.45884e-150	26.0885
0.0349716	OK	2.77142e-19	8.90083
0.081498	OK	2.70619e-95	20.6785
-0.00114527	OK	0.596073	-0.243195
0.0135939	OK	0.000241941	3.48952
0.0435851	OK	4.28616e-29	11.134
0.00964678	OK	0.00561154	2.53568
0.125287	OK	1.5706e-221	31.7503
0.0975131	OK	3.14157e-135	24.7215
0.191217	OK	0	48.4567
0.300275	OK	0	76.0289
0.00174564	OK	0.30935	0.497695
0.0117982	OK	0.000862602	3.13386
-0.00465526	OK	0.876428	-1.15732
0.016652	OK	1.01267e-05	4.26208
0.0809898	OK	4.22712e-94	20.5454
0.153826	OK	0	38.9854
0.00442558	OK	0.113354	1.20888
0.0542367	OK	1.8428e-43	13.7734
0.100243	OK	9.08276e-143	25.4129
0.361567	OK	0	91.587
NA	FAIL	NA	NA
0.0137224	OK	0.00020847	3.52912
0.0155074	OK	3.29947e-05	3.9903
-0.00074898	OK	0.558145	-0.146269
0.24482	OK	0	62.0741
0.131197	OK	1.18595e-242	33.2455
0.0592128	OK	2.21242e-51	15.0336
-0.00235033	OK	0.710403	-0.554562
0.0901892	OK	4.31516e-116	22.873
0.276117	OK	0	69.9379
-0.00123239	OK	0.614813	-0.291886
0.0115717	OK	0.00141479	2.98567
0.048698	OK	5.13476e-36	12.4746
-0.000519134	OK	0.544598	-0.112024
0.0877528	OK	4.67951e-110	22.2584
-0.00128108	OK	0.619574	-0.304362
0.00443702	OK	0.112923	1.21113
0.0297711	OK	1.27825e-14	7.619
0.0492329	OK	3.29472e-36	12.5099
0.0125561	OK	0.00052188	3.27846
0.204543	OK	0	51.8045
-0.00185595	OK	0.672103	-0.445727
0.0988824	OK	5.5544e-139	25.068
0.0118215	OK	0.00115942	3.04603
0.0581364	OK	1.30811e-49	14.7609
0.325234	OK	0	82.4358
0.138369	OK	1.24762e-269	35.0627
0.148331	OK	0	37.5822
-0.00101983	OK	0.59583	-0.242568
0.0802211	OK	2.47419e-92	20.3469
0.000286702	OK	0.451323	0.12232
0.0417871	OK	1.06074e-26	10.6317
0.368625	OK	0	93.3412
0.0053636	OK	0.0734886	1.45029
0.0321163	OK	1.45013e-16	8.1774
0.0256651	OK	2.9469e-11	6.54641
0.0434175	OK	1.20505e-28	11.0415
0.0809516	OK	5.68747e-94	20.531
0.0677763	OK	1.38692e-66	17.1975
0.0905103	OK	6.39051e-117	22.9562
0.106215	OK	5.54855e-160	26.9253
0.442576	OK	0	112.035
0.0471875	OK	1.81237e-33	11.9983
0.0362958	OK	1.19915e-20	9.24293
-0.000981307	OK	0.589488	-0.226228
NA	FAIL	NA	NA
0.00927986	OK	0.00791318	2.4129
0.0175252	OK	2.93808e-06	4.5308
NA	FAIL	NA	NA
0.0337266	OK	4.14261e-18	8.59557
0.0592053	OK	2.16437e-51	15.035
0.0165341	OK	1.13666e-05	4.2362
0.0111425	OK	0.00205754	2.8692
0.00659608	OK	0.0422296	1.72538
-0.000665302	OK	0.559213	-0.148975
0.0469103	OK	4.25666e-33	11.9275
0.0167685	OK	8.79969e-06	4.29335
0.00568227	OK	0.0670781	1.49791
0.104315	OK	2.22152e-154	26.4426
0.0108245	OK	0.00259818	2.7946
0.126409	OK	1.2657e-225	32.0456
0.0647639	OK	5.39023e-61	16.4348
0.178008	OK	0	45.0956
0.0723848	OK	1.10099e-75	18.372
0.0479152	OK	2.16941e-34	12.1728
-0.00177261	OK	0.665957	-0.428776
0.294075	OK	0	74.4615
-0.000822146	OK	0.57397	-0.186491
0.0174829	OK	3.75057e-06	4.47895
0.169316	OK	0	42.8951
0.0548127	OK	2.88282e-45	14.0705
0.0083313	OK	0.0149331	2.17186
0.00271392	OK	0.230658	0.73668
0.0264488	OK	7.04247e-12	6.75703
0.030394	OK	3.35757e-15	7.78973
0.0338367	OK	3.28723e-18	8.62209
0.107203	OK	6.6192e-163	27.1738
0.00316494	OK	0.196578	0.853907
0.0146919	OK	6.76023e-05	3.81678
0.0709241	OK	7.79076e-73	18.0124
-0.000500249	OK	0.531887	-0.0800149
0.00949008	OK	0.00700709	2.4569
0.019623	OK	2.18407e-07	5.05217
0.0184047	OK	1.2537e-06	4.70753
NA	FAIL	NA	NA
0.300127	OK	0	75.9953
0.223028	OK	0	56.5018
NA	FAIL	NA	NA
0.00106156	OK	0.374914	0.318867
0.193919	OK	0	49.1174
0.0582031	OK	8.26895e-51	14.946
0.302096	OK	0	76.4953
0.0806937	OK	5.39581e-94	20.5336
0.0105517	OK	0.00319471	2.7271
-0.000369514	OK	0.52642	-0.0662738
0.0352683	OK	7.07158e-20	9.05118
0.0371469	OK	6.55519e-22	9.54888
0.00451318	OK	0.111985	1.21604
0.0558608	OK	5.43166e-46	14.1881
-0.000268343	OK	0.50842	-0.0211084
0.0427476	OK	7.84418e-28	10.8719
0.0676041	OK	2.79099e-66	17.1569
0.0585502	OK	2.88966e-50	14.8624
0.00954182	OK	0.00582561	2.52254
0.0105981	OK	0.00300315	2.74744
0.0806742	OK	1.6593e-94	20.5908
0.0199808	OK	1.6619e-07	5.1041
0.0285021	OK	1.86205e-13	7.26523
0.00231268	OK	0.263001	0.634122
-0.000345534	OK	0.523638	-0.0592852
0.206696	OK	0	52.3595
-0.00292835	OK	0.763577	-0.717857
0.171499	OK	0	43.4479
NA	FAIL	NA	NA
-0.00142313	OK	0.625547	-0.320084
0.00381381	OK	0.146059	1.05348
0.00470185	OK	0.0903512	1.3386
-0.00180356	OK	0.667912	-0.434155
-0.000317158	OK	0.513647	-0.0342154
0.245302	OK	0	62.1252
0.0595233	OK	6.99845e-52	15.1096
0.0246725	OK	1.53779e-10	6.29492
0.0198431	OK	1.98852e-07	5.07005
-0.00221756	OK	0.704534	-0.537486
0.0158509	OK	2.2887e-05	4.07622
0.0208191	OK	5.12083e-08	5.32238
-0.00211574	OK	0.696041	-0.513049
0.0897167	OK	7.36751e-115	22.7488
0.0598378	OK	2.02621e-52	15.1911
0.00608705	OK	0.047713	1.66744
0.043489	OK	1.06785e-28	11.0523
0.00720148	OK	0.0303285	1.87599
0.117103	OK	4.93948e-194	29.6915
0.00444702	OK	0.113261	1.20937
0.00726663	OK	0.0283133	1.90618
0.0627261	OK	2.32451e-57	15.9194
-0.00179571	OK	0.665877	-0.428557
0.0459551	OK	8.44827e-32	11.6761
-0.00176517	OK	0.663954	-0.423279
0.032809	OK	3.34698e-17	8.35231
0.213668	OK	0	54.1403
0.146456	OK	6.61827e-302	37.1203
0.0890419	OK	2.11661e-113	22.601
0.030913	OK	1.73123e-15	7.873
0.0101946	OK	0.00424252	2.63213
0.0286118	OK	1.58673e-13	7.28682
0.170512	OK	0	43.1931
-0.0042282	OK	0.853315	-1.05076
0.0428343	OK	6.67108e-28	10.8867
0.0408636	OK	1.34453e-25	10.3923
0.00602759	OK	0.054531	1.60242
0.00846431	OK	0.0140825	2.19498
0.041239	OK	4.6659e-26	10.4927
0.00373468	OK	0.155631	1.01258
0.0481558	OK	5.70246e-35	12.2814
0.0405993	OK	2.55337e-25	10.3309
0.0288415	OK	7.12937e-14	7.3939
0.0128253	OK	0.000490197	3.29609
0.0797068	OK	3.54241e-91	20.216
-0.00114884	OK	0.597555	-0.247022
-0.0017119	OK	0.660494	-0.413811
0.0412712	OK	4.64511e-26	10.4931
0.0293218	OK	4.01887e-14	7.4697
0.203651	OK	0	51.5846
0.0233794	OK	1.18748e-09	5.96983
0.0345016	OK	8.10133e-19	8.781
0.140331	OK	3.34177e-277	35.5561
0.00876331	OK	0.0112682	2.2812
0.0267385	OK	3.47751e-12	6.85858
0.0033749	OK	0.179994	0.915388
0.0175231	OK	3.17267e-06	4.51454
0.0783663	OK	2.6924e-88	19.886
0.0199675	OK	1.48219e-07	5.1257
-0.000795985	OK	0.563009	-0.158603
0.00734462	OK	0.027845	1.91345
0.0120564	OK	0.000954491	3.10404
0.0120146	OK	0.000871836	3.13074
0.058634	OK	2.04729e-50	14.8855
0.0526897	OK	3.81231e-41	13.3828
0.00416542	OK	0.134191	1.1068
0.00365742	OK	0.164482	0.976203
0.0126713	OK	0.000500881	3.29003
0.00471495	OK	0.105495	1.25085
0.0298687	OK	1.41397e-14	7.60596
-0.00140218	OK	0.630596	-0.333432
0.0426047	OK	1.11658e-27	10.8397
-0.00149295	OK	0.642652	-0.365558
0.138751	OK	4.38153e-271	35.158
0.0393991	OK	4.66024e-24	10.0486
NA	FAIL	NA	NA
-0.000681495	OK	0.555905	-0.140596
0.00465471	OK	0.108854	1.23265
0.0385497	OK	5.36382e-23	9.80488
0.00245768	OK	0.249857	0.674939
0.125412	OK	5.91089e-222	31.7811
-0.00141513	OK	0.629471	-0.330452
0.0403447	OK	4.97909e-25	10.2667
0.0014238	OK	0.341255	0.409042
0.0743421	OK	1.17663e-79	18.8617
0.111879	OK	3.46807e-177	28.3566
0.0108272	OK	0.00255422	2.80012
0.0171015	OK	5.13642e-06	4.41135
0.00927361	OK	0.00825336	2.39751
0.0365443	OK	7.2827e-21	9.29613
0.0540185	OK	3.00883e-43	13.7379
0.00383794	OK	0.151151	1.03151
0.0222135	OK	7.13165e-09	5.6702
0.0925235	OK	5.302e-122	23.4594
0.0157636	OK	2.65046e-05	4.04195
0.081511	OK	3.03711e-95	20.6729
0.259441	OK	0	65.7045
0.00565288	OK	0.0639781	1.52221
0.156102	OK	0	39.5574
0.0593914	OK	1.13637e-51	15.0776
0.0330689	OK	1.42948e-17	8.45219
-0.00211557	OK	0.689728	-0.495081
0.0482396	OK	7.98039e-35	12.2542
-0.00271586	OK	0.745903	-0.661651
0.153054	OK	0	38.804
-0.00221217	OK	0.704444	-0.537226
0.00470459	OK	0.105649	1.25001
0.0156792	OK	2.40854e-05	4.06433
0.00275033	OK	0.225886	0.752464
0.192872	OK	0	48.8517
0.00338143	OK	0.180382	0.91391
-0.000197181	OK	0.585379	-0.215674
0.0727194	OK	2.58914e-76	18.4504
0.0816929	OK	9.53371e-96	20.7288
-0.00176646	OK	0.662935	-0.420487
0.00562079	OK	0.0637738	1.52384
0.0265858	OK	6.09766e-12	6.77788
0.0752422	OK	1.32465e-81	19.0975
-0.0031055	OK	0.77705	-0.762267
0.0504949	OK	5.84584e-38	12.8262
0.0687364	OK	1.82313e-68	17.4467
-0.00165869	OK	0.653333	-0.394334
0.0136323	OK	0.000224658	3.50928
0.00179032	OK	0.307711	0.502349
0.00500003	OK	0.0929351	1.3229
0.0840735	OK	3.47259e-101	21.323
0.0292934	OK	2.75527e-14	7.51922
0.196933	OK	0	49.8795
0.00967852	OK	0.0061103	2.50571
0.0379345	OK	2.14377e-22	9.66401
0.00923997	OK	0.00842972	2.38976
0.0395258	OK	4.56726e-24	10.0506
-0.000787939	OK	0.568542	-0.172664
0.413167	OK	0	104.6
0.390102	OK	0	98.7578
0.0464661	OK	1.43708e-32	11.8257
0.0104996	OK	0.00245731	2.81258
0.00447187	OK	0.117071	1.18976
0.118599	OK	8.79115e-199	30.0572
0.0272056	OK	1.68131e-12	6.96167
0.0434638	OK	1.14083e-28	11.0464
0.00346019	OK	0.168196	0.961318
0.074176	OK	1.99673e-79	18.8338
-0.00291814	OK	0.758034	-0.699992
-0.00469672	OK	0.877278	-1.16149
0.00723578	OK	0.028027	1.91062
0.00631952	OK	0.0472792	1.67183
0.00282133	OK	0.217985	0.779015
-0.00457022	OK	0.867511	-1.1147
0.0452697	OK	6.38246e-31	11.5028
NA	FAIL	NA	NA
0.0330674	OK	1.76472e-17	8.42756
NA	FAIL	NA	NA
0.278248	OK	0	70.4562
0.0452526	OK	6.61654e-31	11.4997
0.00608248	OK	0.0543439	1.60412
0.0411398	OK	6.7131e-26	10.4583
0.00710301	OK	0.0307738	1.86954
0.0799973	OK	7.27931e-92	20.2939
0.0305127	OK	9.61757e-16	7.94618
0.00388886	OK	0.148646	1.04226
0.131669	OK	2.20277e-244	33.3651
0.0487725	OK	1.5063e-35	12.3886
-0.0016727	OK	0.656511	-0.40296
0.0284407	OK	2.07915e-13	7.25031
0.00609495	OK	0.0469431	1.67524
0.00895913	OK	0.0102874	2.3157
0.0371673	OK	1.61817e-21	9.4548
0.0107754	OK	0.00267227	2.7855
0.0676073	OK	1.71358e-66	17.1852
0.0216658	OK	3.13755e-09	5.80926
0.00663861	OK	0.0399432	1.75135
0.0302726	OK	5.78944e-15	7.72059
0.00647004	OK	0.0451426	1.6939
0.0172805	OK	4.75251e-06	4.42814
0.0135987	OK	0.000181725	3.56529
0.00551108	OK	0.0676773	1.49332
0.0209018	OK	4.71105e-08	5.33753
-0.00263931	OK	0.739752	-0.64258
0.00832187	OK	0.0153294	2.16147
0.00366851	OK	0.164066	0.977883
0.00591183	OK	0.0577658	1.57381
0.00185727	OK	0.299608	0.525529
0.0163146	OK	1.46568e-05	4.17873
0.0324938	OK	6.44542e-17	8.27458
0.0175989	OK	3.29105e-06	4.50677
0.0327858	OK	3.54196e-17	8.34562
0.00464896	OK	0.104757	1.2549
0.00492089	OK	0.0947454	1.31209
0.00833614	OK	0.0153571	2.16076
0.0505945	OK	5.21466e-39	13.0122
0.0480941	OK	1.24955e-34	12.2177
-0.00113394	OK	0.596806	-0.245089
0.00615654	OK	0.05404	1.60688
0.0139249	OK	0.000173629	3.57723
-0.000869934	OK	0.57741	-0.195273
0.0422358	OK	3.43195e-27	10.7364
0.00655927	OK	0.0421809	1.72592
0.0202633	OK	9.78971e-08	5.20329
0.0102261	OK	0.00372054	2.67643
0.0589964	OK	4.04039e-51	14.9936
0.0334814	OK	7.89798e-18	8.52116
0.022989	OK	2.19249e-09	5.86897
0.0309564	OK	1.59178e-15	7.88349
0.0135098	OK	0.000259719	3.47053
0.008799	OK	0.0113076	2.27987
0.00226268	OK	0.256062	0.655533
-0.00173893	OK	0.661792	-0.417359
0.0268486	OK	3.82627e-12	6.84491
0.0662527	OK	9.97008e-64	16.812
0.11099	OK	1.9511e-174	28.1327
0.00181183	OK	0.305904	0.507494
0.0443548	OK	8.77418e-30	11.2744
0.118953	OK	5.82063e-200	30.1473
0.563475	OK	0	142.825
0.00507886	OK	0.0908527	1.33552
-0.00180583	OK	0.667455	-0.432896
0.0250951	OK	7.50021e-11	6.40537
0.0225715	OK	4.13105e-09	5.76302
-0.00157828	OK	0.638604	-0.35473
0.0781121	OK	1.07048e-87	19.8166
0.0486681	OK	1.99376e-35	12.3661
0.0674045	OK	6.17769e-66	17.1107
0.0216726	OK	1.59237e-08	5.53096
0.0936911	OK	4.9322e-125	23.7545
0.0519444	OK	4.39795e-40	13.1998
0.148657	OK	0	37.6654
0.316629	OK	0	80.1702
-0.00107687	OK	0.598584	-0.249684
-0.00117294	OK	0.600959	-0.25583
0.00660637	OK	0.0408396	1.74103
0.0691066	OK	3.64056e-69	17.5385
0.126665	OK	2.26362e-226	32.0992
0.0767809	OK	8.84906e-85	19.4756
0.00392548	OK	0.148605	1.04243
-0.00219101	OK	0.7044	-0.537099
0.0273145	OK	1.6874e-12	6.96116
0.350299	OK	0	88.9559
0.0188765	OK	6.72431e-07	4.83301
0.00510646	OK	0.0896543	1.34289
0.0840252	OK	4.68628e-101	21.309
0.0840139	OK	4.96521e-101	21.3063
0.0820327	OK	1.90605e-96	20.8061
0.120731	OK	8.59665e-208	30.7389
0.0487689	OK	1.41618e-35	12.3935
0.00482808	OK	0.0987262	1.28884
0.0855398	OK	7.88678e-105	21.7121
NA	FAIL	NA	NA
0.0292378	OK	4.6722e-14	7.44985
0.0175334	OK	6.15442e-07	4.8506
0.0043828	OK	0.121728	1.16639
NA	FAIL	NA	NA
0.0606882	OK	7.6263e-54	15.4046
0.0141397	OK	0.000139176	3.63466
0.0183716	OK	1.23356e-06	4.71083
0.0768639	OK	5.87726e-85	19.4965
0.0282441	OK	3.11712e-13	7.19526
-0.00255418	OK	0.732027	-0.618954
0.168408	OK	0	42.6607
0.0343952	OK	1.00553e-18	8.75667
0.172547	OK	0	43.7129
0.0183625	OK	1.32354e-06	4.69646
0.0297032	OK	1.94138e-14	7.56486
-0.00602952	OK	0.933644	-1.5035
0.0410461	OK	8.2641e-26	10.4386
0.0124024	OK	0.00069779	3.19556
0.00987728	OK	0.00511647	2.56786
0.00737057	OK	0.0274579	1.91954
0.0205192	OK	7.90628e-08	5.24284
0.0323292	OK	9.32921e-17	8.2304
0.00444953	OK	0.113702	1.20707
0.00441539	OK	0.120744	1.17128
0.087772	OK	4.4062e-110	22.2611
0.00765115	OK	0.0229257	1.99676
0.0173986	OK	4.04349e-06	4.46287
0.000348428	OK	0.445583	0.13683
0.0383528	OK	8.81533e-23	9.75459
0.0352792	OK	1.36277e-19	8.97928
0.364302	OK	0	92.2512
0.01991	OK	1.38941e-07	5.13786
-0.00153679	OK	0.642767	-0.365864
0.0551421	OK	7.74164e-45	14.0005
-0.000896209	OK	0.582312	-0.207813
0.0184187	OK	9.88866e-07	4.75569
0.0627337	OK	2.20691e-57	15.9226
0.115608	OK	4.31837e-189	29.3062
0.023484	OK	9.80669e-10	6.00098
0.0803707	OK	1.16187e-92	20.3839
0.15773	OK	0	39.9601
-0.00113351	OK	0.602289	-0.259278
0.0113831	OK	0.0016275	2.94257
0.0753052	OK	1.19364e-81	19.1029
0.239882	OK	0	60.7838
0.0606515	OK	8.87076e-54	15.3948
0.0256457	OK	3.06816e-11	6.54038
0.028878	OK	9.46923e-14	7.35608
0.0218754	OK	1.03881e-08	5.60541
-0.0018499	OK	0.666085	-0.429128
0.208898	OK	0	52.9074
0.0287631	OK	1.14473e-13	7.3307
0.0639792	OK	1.08155e-59	16.252
0.00417529	OK	0.122033	1.16489
0.0567288	OK	1.97525e-47	14.4186
0.0608778	OK	2.87939e-55	15.615
0.0837811	OK	1.70636e-100	21.2484
-0.00199341	OK	0.685397	-0.482844
0.0134425	OK	0.000269415	3.46067
0.0202735	OK	1.08539e-07	5.18409
-0.00233187	OK	0.715515	-0.56957
0.0931767	OK	7.56712e-124	23.6395
0.0312038	OK	8.34546e-16	7.96374
0.0206017	OK	6.90654e-08	5.26772
0.00630218	OK	0.049682	1.64794
0.0176379	OK	3.16823e-06	4.51484
0.0745967	OK	3.69739e-80	18.9228
0.0996956	OK	2.99697e-141	25.2751
-0.00124319	OK	0.614439	-0.290907
0.015541	OK	2.97192e-05	4.01503
0.0483688	OK	4.30863e-35	12.304
0.0302337	OK	6.84413e-15	7.69924
0.0164988	OK	1.18132e-05	4.22754
0.0212159	OK	2.7117e-08	5.43684
0.00725632	OK	0.0296678	1.8857
0.0223601	OK	1.1483e-09	5.9753
0.0103546	OK	0.00328322	2.71807
0.00485875	OK	0.0967263	1.30043
0.00214124	OK	0.270305	0.611891
0.00263155	OK	0.23621	0.718546
0.0287672	OK	4.4058e-14	7.4576
0.100531	OK	1.14213e-143	25.4942
0.0096507	OK	0.00598821	2.51284
0.18078	OK	0	45.7914
0.0986155	OK	2.98079e-138	25.001
0.138634	OK	1.30752e-270	35.1269
0.0321922	OK	1.22115e-16	8.19809
0.0668588	OK	7.09566e-65	16.9679
0.0243319	OK	2.58581e-10	6.21381
-0.00280687	OK	0.753721	-0.686247
NA	FAIL	NA	NA
0.371994	OK	0	94.1881
0.0416879	OK	1.41575e-26	10.6048
0.0713414	OK	1.61757e-73	18.0992
0.0485556	OK	2.9658e-35	12.3341
0.0156365	OK	3.00988e-05	4.01203
0.0534317	OK	3.08256e-42	13.5684
0.0348303	OK	3.88903e-19	8.86316
0.00186747	OK	0.300019	0.524346
0.000340237	OK	0.445232	0.137717
0.0177196	OK	2.617e-06	4.55518
0.129333	OK	6.02881e-236	32.7782
0.137741	OK	3.0576e-267	34.9056
0.131614	OK	1.4868e-244	33.3768
0.196787	OK	0	49.8418
NA	FAIL	NA	NA
0.0240356	OK	4.37007e-10	6.13087
0.094168	OK	2.68896e-126	23.8765
0.0465564	OK	1.083e-32	11.8495
0.0201659	OK	1.28999e-07	5.1518
NA	FAIL	NA	NA
0.001679	OK	0.317538	0.474596
0.054847	OK	2.0956e-44	13.9295
0.0339426	OK	2.48999e-18	8.65383
0.0809366	OK	5.2441e-94	20.535
0.071514	OK	7.25092e-74	18.1433
0.0508113	OK	2.13082e-38	12.9042
-0.00133394	OK	0.624384	-0.317017
-0.00083889	OK	0.57571	-0.19093
0.032238	OK	1.10639e-16	8.20995
0.00572103	OK	0.0615187	1.54215
-0.00154177	OK	0.643013	-0.366524
0.122804	OK	4.82162e-213	31.1294
0.109936	OK	3.41375e-171	27.8663
0.0224821	OK	4.47516e-09	5.74951
0.0395264	OK	4.24072e-24	10.0579
0.0293059	OK	4.16454e-14	7.46501
0.00241484	OK	0.253028	0.664991
0.00699671	OK	0.0309196	1.86745
-0.00436981	OK	0.855914	-1.06214
0.0635873	OK	6.82993e-59	16.1386
0.0388973	OK	1.90114e-23	9.90905
0.0136524	OK	0.000222457	3.5119
0.00341798	OK	0.179401	0.917651
0.00330793	OK	0.187062	0.888776
0.171307	OK	0	43.3941
0.0223155	OK	3.76034e-09	5.77886
0.110196	OK	5.50865e-172	27.9316
0.566889	OK	0	143.529
0.00269374	OK	0.229523	0.740418
0.34705	OK	0	87.8705
0.0093267	OK	0.0072197	2.44614
0.0132153	OK	0.000224143	3.50989
0.0246742	OK	1.54291e-10	6.29441
0.196356	OK	0	49.7333
0.0448501	OK	2.15258e-30	11.3975
0.175207	OK	0	44.4448
0.336829	OK	0	85.2909
0.0127265	OK	0.000523866	3.27739
-0.00144179	OK	0.634594	-0.344046
0.00459168	OK	0.104377	1.257
0.0266524	OK	5.24092e-12	6.79973
0.0340198	OK	2.44008e-18	8.65614
0.0228755	OK	2.55215e-09	5.84374
-0.00180541	OK	0.667448	-0.432878
0.0137059	OK	0.000217727	3.51761
0.0359073	OK	3.24215e-20	9.13594
0.015655	OK	2.90268e-05	4.02059
0.0080361	OK	0.0168804	2.12292
0.137443	OK	2.26119e-266	34.8483
0.023423	OK	1.06968e-09	5.98686
0.0747541	OK	1.09119e-80	18.9871
0.0114324	OK	0.00105761	3.07356
0.0174949	OK	3.82294e-06	4.47487
0.0094042	OK	0.00702795	2.45583
0.0384734	OK	6.27129e-23	9.78908
0.287251	OK	0	72.8226
0.013678	OK	0.000188963	3.55504
NA	FAIL	NA	NA
0.0184984	OK	1.06649e-06	4.7404
0.0918113	OK	2.80793e-120	23.2899
NA	FAIL	NA	NA
0.0186316	OK	9.29175e-07	4.76825
0.00669536	OK	0.0382491	1.77138
0.0107111	OK	0.00289777	2.75913
0.137451	OK	4.63498e-266	34.8277
0.02305	OK	1.39951e-09	5.94297
0.0645098	OK	9.25132e-61	16.402
0.0258066	OK	2.35372e-11	6.57991
0.00068911	OK	0.411834	0.22283
0.0946874	OK	1.17746e-127	24.0069
0.00185128	OK	0.296012	0.535905
0.0244857	OK	1.7805e-10	6.27215
-0.00437156	OK	0.855932	-1.06222
0.202715	OK	0	51.3465
0.0584925	OK	3.56381e-50	14.8484
0.011023	OK	0.00223001	2.84365
0.0100001	OK	0.00478701	2.59085
0.0417363	OK	1.36395e-26	10.6083
-0.0012516	OK	0.613818	-0.289284
0.00229271	OK	0.262504	0.635645
-0.0020663	OK	0.690819	-0.498174
0.0291724	OK	5.28077e-14	7.43368
0.00540265	OK	0.0768379	1.42667
0.0172907	OK	4.78627e-06	4.42661
0.151438	OK	0	38.3944
0.193284	OK	0	48.9556
0.127228	OK	1.76754e-228	32.2498
0.000384759	OK	0.44225	0.145268
0.0223953	OK	4.93296e-09	5.73302
0.00950757	OK	0.00700209	2.45716
0.153989	OK	0	39.0122
0.0522195	OK	1.41811e-40	13.2848
0.0144886	OK	0.000100852	3.71687
0.00422657	OK	0.123988	1.15528
0.046224	OK	3.25205e-32	11.757
NA	FAIL	NA	NA
0.0179416	OK	2.21092e-06	4.5905
0.0118792	OK	0.00112306	3.0556
0.0287159	OK	1.09441e-13	7.33673
NA	FAIL	NA	NA
0.147575	OK	2.80152e-306	37.3904
0.0811889	OK	1.22946e-94	20.6053
0.0405886	OK	1.84227e-25	10.3622
NA	FAIL	NA	NA
0.039338	OK	7.07951e-24	10.0073
0.101727	OK	2.46438e-147	25.8227
0.0681385	OK	2.86544e-67	17.2886
0.041793	OK	6.18703e-27	10.6819
0.014374	OK	0.000112633	3.68885
0.0223132	OK	5.26178e-09	5.72207
0.0132194	OK	0.000336181	3.40061
0.0140752	OK	0.000149147	3.61678
0.177055	OK	0	44.8492
-0.00250709	OK	0.729596	-0.61159
0.0013218	OK	0.351009	0.382598
0.14816	OK	0	37.5387
0.0822123	OK	7.46567e-97	20.851
0.00397483	OK	0.141643	1.07297
0.00924968	OK	0.0083822	2.39183
0.0502956	OK	1.04429e-37	12.7812
0.0337174	OK	4.40517e-18	8.58851
-0.0018153	OK	0.667698	-0.433566
0.146969	OK	8.95144e-304	37.2359
-0.0014799	OK	0.636574	-0.349315
0.123381	OK	2.79996e-215	31.2942
-0.000911687	OK	0.573405	-0.185049
0.0367435	OK	4.30984e-21	9.35177
0.0387491	OK	3.26251e-23	9.85495
0.014884	OK	6.81333e-05	3.81485
0.00370781	OK	0.155489	1.01317
0.0804902	OK	5.85602e-93	20.4174
-0.00112106	OK	0.600992	-0.255915
-0.00134687	OK	0.624824	-0.318176
NA	FAIL	NA	NA
0.00363291	OK	0.162493	0.984262
0.00406785	OK	0.139661	1.08184
0.0404987	OK	3.56012e-25	10.299
0.097112	OK	3.4324e-134	24.6247
0.00962828	OK	0.00632832	2.49329
[truncated: 10,588 more rows]

## Sheet: Table S1D
Marker genes in each cluster. Related to STAR methods. Per-gene marker statistics for all genes, determined by the FindAllMarkers function (Seurat). These describe the percentage of cells within (pct.1) and outside (pct.2) each cluster (seurat_clusters) that each gene is expressed, a p-value (p_val) for testing whether that gene is significantly enriched (Wilcox’s rank sum test), an adjusted p-va…
Locus	p_val	avg_log2FC	pct.1	pct.2	p_val_adj	seurat_clusters
AT4G08870	0	2.54803	0.951	0.571	0	0
AT4G23600	0	2.50813	0.972	0.77	0	0
AT5G03350	0	2.37714	0.796	0.321	0	0
AT2G39030	0	2.36393	0.896	0.427	0	0
AT1G19670	0	2.14629	0.761	0.219	0	0
AT3G61430	0	2.13589	0.891	0.521	0	0
AT5G42530	0	2.11813	0.935	0.732	0	0
AT1G80160	0	2.10836	0.631	0.193	0	0
AT2G25510	0	2.05486	0.983	0.856	0	0
AT3G28220	2.90962e-228	2.05036	0.596	0.276	5.66212e-224	0
AT5G43150	0	2.03055	0.868	0.419	0	0
AT1G19960	0	2.02426	0.666	0.14	0	0
AT3G45140	0	1.96414	0.998	0.9	0	0
AT5G24780	0	1.91107	0.436	0.083	0	0
AT5G22390	0	1.90013	0.709	0.166	0	0
AT3G53420	0	1.88947	0.957	0.8	0	0
AT5G07010	0	1.83599	0.619	0.126	0	0
AT4G35090	0	1.8235	0.948	0.663	0	0
AT1G31580	0	1.7882	0.965	0.754	0	0
AT3G04000	0	1.75836	0.643	0.229	0	0
AT1G43160	0	1.75698	0.847	0.47	0	0
AT5G65660	2.18593e-272	1.75299	0.785	0.455	4.25381e-268	0
AT3G56400	0	1.72087	0.682	0.249	0	0
AT3G59940	0	1.69115	0.764	0.394	0	0
AT5G02600	0	1.67999	0.628	0.163	0	0
AT5G24770	3.39782e-240	1.65131	0.714	0.367	6.61216e-236	0
AT5G14180	0	1.64156	0.643	0.224	0	0
AT2G34070	0	1.60705	0.749	0.369	0	0
AT4G00430	0	1.59452	0.861	0.573	0	0
AT3G55970	0	1.59266	0.884	0.484	0	0
AT3G11480	0	1.58351	0.385	0.05	0	0
AT1G52400	1.06557e-302	1.56324	0.443	0.105	2.07359e-298	0
AT2G14560	0	1.55009	0.641	0.184	0	0
AT1G52410	0	1.50202	0.5	0.092	0	0
AT1G19570	0	1.48628	0.987	0.886	0	0
AT5G18130	0	1.4786	0.855	0.48	0	0
AT4G27410	1.10374e-272	1.41591	0.852	0.572	2.14788e-268	0
AT2G43550	1.48611e-228	1.40121	0.806	0.535	2.89198e-224	0
AT2G25450	0	1.39562	0.969	0.751	0	0
AT4G02360	0	1.38511	0.646	0.17	0	0
AT3G55290	0	1.37991	0.655	0.224	0	0
AT3G57520	4.02617e-283	1.35926	0.816	0.505	7.83494e-279	0
AT5G67480	1.24897e-255	1.35033	0.766	0.449	2.4305e-251	0
AT5G01210	0	1.34953	0.481	0.12	0	0
AT4G16690	0	1.34946	0.695	0.188	0	0
AT5G24530	0	1.34538	0.674	0.24	0	0
AT2G39800	5.09887e-303	1.33741	0.767	0.397	9.92239e-299	0
AT1G53560	0	1.33684	0.977	0.829	0	0
AT1G64660	0	1.33345	0.506	0.1	0	0
AT2G06255	0	1.32958	0.598	0.111	0	0
AT2G29670	1.09032e-303	1.32957	0.921	0.718	2.12176e-299	0
AT4G15765	0	1.32287	0.662	0.204	0	0
AT2G43530	3.7651e-277	1.3166	0.857	0.584	7.32688e-273	0
AT3G03470	0	1.31293	0.733	0.272	0	0
AT5G24420	5.59969e-130	1.30969	0.235	0.063	1.0897e-125	0
AT2G24850	4.64086e-270	1.29913	0.807	0.427	9.03112e-266	0
AT5G06870	0	1.27137	0.774	0.356	0	0
AT1G24147	1.91479e-226	1.26826	0.722	0.382	3.72619e-222	0
AT1G77760	0	1.255	0.547	0.135	0	0
AT2G41730	2.50824e-96	1.24619	0.25	0.087	4.88103e-92	0
AT4G27657	5.67132e-169	1.21625	0.749	0.521	1.10364e-164	0
AT2G26740	3.24473e-281	1.20483	0.957	0.847	6.31425e-277	0
AT4G33666	1.46943e-222	1.18206	0.703	0.382	2.85952e-218	0
AT5G45490	3.22453e-260	1.1569	0.859	0.623	6.27494e-256	0
AT4G21790	0	1.15655	0.926	0.757	0	0
AT5G44580	1.93895e-267	1.15654	0.938	0.733	3.7732e-263	0
AT2G46680	0	1.1392	0.601	0.169	0	0
AT3G03480	0	1.13853	0.479	0.063	0	0
AT1G02450	5.89877e-234	1.13379	0.549	0.204	1.1479e-229	0
AT1G52870	0	1.12611	0.955	0.761	0	0
AT4G18440	2.1968e-254	1.12263	0.919	0.678	4.27498e-250	0
AT3G62650	0	1.1224	0.825	0.474	0	0
AT4G22240	3.79282e-262	1.11693	0.934	0.772	7.38083e-258	0
AT3G15780	0	1.10283	0.958	0.76	0	0
AT3G28270	0	1.08895	0.347	0.042	0	0
AT5G19140	1.94976e-307	1.0844	1	0.995	3.79422e-303	0
AT2G41090	8.91381e-246	1.07911	0.827	0.503	1.73463e-241	0
AT5G05590	0	1.07416	0.743	0.336	0	0
AT3G29240	9.93588e-190	1.07051	0.854	0.635	1.93352e-185	0
AT1G21770	0	1.0672	0.988	0.909	0	0
AT2G34460	8.72121e-283	1.06465	0.793	0.467	1.69715e-278	0
AT5G65380	0	1.05581	0.641	0.22	0	0
AT2G33380	3.51073e-233	1.0468	0.891	0.639	6.83188e-229	0
AT1G51780	0	1.04115	0.424	0.062	0	0
AT2G43535	2.05506e-185	1.02524	0.721	0.43	3.99914e-181	0
AT1G52030	2.69569e-227	1.0216	0.24	0.035	5.24581e-223	0
AT5G24210	2.84517e-225	1.01909	0.642	0.288	5.5367e-221	0
AT3G01280	2.41001e-260	1.01907	0.87	0.644	4.68988e-256	0
AT1G20030	4.29494e-238	1.01861	0.542	0.206	8.35796e-234	0
AT1G13990	1.86441e-300	1.01201	0.94	0.682	3.62814e-296	0
AT1G52720	1.38101e-191	1.0103	0.774	0.52	2.68744e-187	0
AT4G36900	4.90008e-234	1.00734	0.817	0.534	9.53556e-230	0
AT4G10290	0	0.994052	0.344	0.034	0	0
AT3G16470	1.31327e-174	0.983267	0.307	0.079	2.55563e-170	0
AT1G54100	2.88741e-237	0.976205	0.744	0.425	5.6189e-233	0
AT4G34350	1.83067e-274	0.971455	0.988	0.901	3.56249e-270	0
AT4G35750	7.74331e-172	0.968597	0.758	0.519	1.50685e-167	0
AT2G27830	7.45903e-195	0.966011	0.737	0.46	1.45153e-190	0
AT4G21910	0	0.96071	0.552	0.156	0	0
AT4G10100	2.00834e-273	0.959875	0.893	0.649	3.90823e-269	0
AT2G42600	6.12278e-215	0.958925	0.878	0.681	1.19149e-210	0
AT3G61440	5.62242e-248	0.952215	0.956	0.839	1.09412e-243	0
AT4G30270	2.30437e-243	0.943848	0.738	0.342	4.4843e-239	0
AT5G38980	1.67162e-244	0.943309	0.865	0.613	3.25296e-240	0
AT2G35810	1.97278e-288	0.942415	0.667	0.277	3.83903e-284	0
AT1G52040	2.87051e-209	0.938856	0.269	0.051	5.58602e-205	0
AT1G54030	7.82226e-285	0.928149	0.624	0.24	1.52221e-280	0
AT4G14930	1.05349e-198	0.924944	0.568	0.259	2.05009e-194	0
AT2G41410	1.24291e-169	0.904989	0.845	0.604	2.4187e-165	0
AT3G12320	6.33092e-268	0.904214	0.455	0.125	1.232e-263	0
AT1G66240	0	0.899209	0.994	0.96	0	0
AT4G39090	0	0.898349	0.999	0.993	0	0
AT5G60360	7.23597e-301	0.897463	0.999	0.979	1.40812e-296	0
AT1G59700	1.43743e-292	0.886658	0.622	0.235	2.79725e-288	0
AT4G37980	8.47353e-156	0.883793	0.712	0.422	1.64895e-151	0
AT3G56290	7.39129e-230	0.882371	0.573	0.24	1.43834e-225	0
AT5G57900	4.65232e-233	0.877919	0.738	0.426	9.05342e-229	0
AT1G27300	1.32601e-246	0.872597	0.62	0.269	2.58042e-242	0
AT1G25500	2.037e-300	0.868845	0.529	0.157	3.96399e-296	0
AT2G37200	1.8051e-250	0.868265	0.824	0.545	3.51272e-246	0
AT1G64200	1.49287e-301	0.862538	0.61	0.212	2.90512e-297	0
AT1G70700	1.75884e-149	0.861007	0.887	0.721	3.42271e-145	0
AT1G80920	2.3283e-188	0.859682	0.953	0.861	4.53087e-184	0
AT3G16990	0	0.859283	0.571	0.181	0	0
AT3G22235	1.76371e-130	0.857527	0.521	0.248	3.43218e-126	0
AT1G75220	1.39814e-217	0.857178	0.754	0.444	2.72079e-213	0
AT3G61200	4.47972e-305	0.852776	0.978	0.89	8.71754e-301	0
AT5G54390	3.58359e-213	0.85191	0.9	0.682	6.97366e-209	0
AT2G36895	1.01213e-235	0.85189	0.903	0.71	1.9696e-231	0
AT2G46690	0	0.846728	0.372	0.06	0	0
AT3G26510	2.48358e-160	0.845356	0.732	0.47	4.83304e-156	0
AT1G31550	9.1398e-239	0.844949	0.66	0.301	1.7786e-234	0
AT5G58220	2.47924e-225	0.844433	0.827	0.591	4.8246e-221	0
AT4G17840	8.41985e-172	0.843846	0.714	0.448	1.6385e-167	0
AT5G57630	3.98677e-216	0.843774	0.659	0.325	7.75826e-212	0
AT5G17560	6.48011e-216	0.842334	0.846	0.623	1.26103e-211	0
AT4G11360	2.74295e-193	0.841151	0.605	0.292	5.33778e-189	0
AT3G23600	6.78587e-307	0.840096	0.992	0.945	1.32053e-302	0
AT2G25625	1.68613e-283	0.832488	0.48	0.132	3.2812e-279	0
AT5G53160	1.38332e-207	0.827332	0.742	0.453	2.69195e-203	0
AT1G15950	1.58614e-205	0.827027	0.637	0.313	3.08663e-201	0
AT5G36160	6.15138e-227	0.825695	0.74	0.427	1.19706e-222	0
AT4G15780	2.48269e-173	0.81753	0.78	0.547	4.83131e-169	0
AT1G07590	4.85033e-153	0.805023	0.998	0.974	9.43875e-149	0
AT1G29920	1.64636e-133	0.804538	1	0.996	3.20381e-129	0
AT2G35830	6.77553e-198	0.799115	0.799	0.528	1.31852e-193	0
AT3G15900	8.33807e-196	0.798831	0.741	0.457	1.62259e-191	0
AT5G57345	4.21775e-201	0.794619	0.886	0.665	8.20775e-197	0
AT2G46100	8.10879e-185	0.794147	0.787	0.527	1.57797e-180	0
AT1G52000	1.74245e-251	0.793668	0.37	0.084	3.3908e-247	0
AT5G39950	3.15661e-239	0.784536	0.97	0.867	6.14276e-235	0
AT1G26770	5.75108e-239	0.784214	0.365	0.084	1.11916e-234	0
AT3G60180	1.1704e-228	0.783741	0.607	0.269	2.2776e-224	0
AT3G01740	4.66699e-209	0.783586	0.83	0.599	9.08196e-205	0
AT1G05680	3.31435e-76	0.780507	0.438	0.242	6.44973e-72	0
AT5G19590	6.72962e-211	0.779213	0.93	0.779	1.30958e-206	0
AT4G38260	2.6628e-194	0.779146	0.732	0.438	5.18181e-190	0
AT3G17810	2.12582e-183	0.773231	0.75	0.47	4.13684e-179	0
AT3G43270	3.82572e-268	0.771982	0.323	0.056	7.44486e-264	0
AT3G14067	3.04931e-177	0.77089	0.903	0.731	5.93395e-173	0
AT1G75380	5.94737e-215	0.770627	0.998	0.96	1.15736e-210	0
AT3G63080	4.2392e-189	0.766714	0.79	0.525	8.24948e-185	0
AT5G20700	5.26135e-201	0.766236	0.826	0.53	1.02386e-196	0
AT5G02020	1.70353e-116	0.765721	0.573	0.324	3.31508e-112	0
AT1G70810	5.83641e-202	0.761437	0.808	0.52	1.13577e-197	0
AT2G22425	8.55798e-219	0.760066	0.911	0.724	1.66538e-214	0
AT5G03455	5.07136e-250	0.760036	0.986	0.926	9.86887e-246	0
AT3G09735	9.06428e-224	0.759925	0.968	0.882	1.76391e-219	0
AT2G34470	2.933e-215	0.759478	0.921	0.763	5.70762e-211	0
AT2G16600	1.26057e-232	0.759197	0.998	0.985	2.45307e-228	0
AT4G21980	8.44088e-215	0.757285	0.905	0.684	1.64259e-210	0
AT3G62410	4.01976e-188	0.749171	0.952	0.754	7.82245e-184	0
AT1G76860	5.34178e-183	0.74788	0.85	0.673	1.03951e-178	0
AT5G04750	1.48504e-257	0.74565	0.99	0.915	2.88989e-253	0
AT3G42790	1.54477e-197	0.744409	0.956	0.884	3.00612e-193	0
AT1G74100	2.16446e-136	0.743913	0.566	0.287	4.21204e-132	0
AT2G35940	1.02622e-236	0.741882	0.563	0.213	1.99702e-232	0
AT4G01850	3.52604e-169	0.737122	0.963	0.875	6.86168e-165	0
AT2G43540	8.06823e-167	0.731962	0.848	0.647	1.57008e-162	0
AT4G16520	1.45521e-233	0.729337	0.98	0.917	2.83185e-229	0
AT3G61890	4.80278e-257	0.729084	0.47	0.131	9.3462e-253	0
AT5G26690	9.26128e-283	0.728491	0.533	0.151	1.80225e-278	0
AT5G58110	5.9813e-193	0.727637	0.907	0.767	1.16396e-188	0
AT3G59060	1.01164e-140	0.725864	0.716	0.471	1.96866e-136	0
AT4G33467	3.31222e-125	0.722101	0.62	0.347	6.44558e-121	0
AT2G40600	2.33948e-194	0.720075	0.855	0.62	4.55263e-190	0
AT3G60415	8.13644e-121	0.719944	0.705	0.444	1.58335e-116	0
AT5G11060	3.75478e-140	0.718561	0.532	0.266	7.3068e-136	0
AT3G14420	3.97416e-231	0.718492	0.999	0.976	7.73372e-227	0
AT1G71480	7.41835e-206	0.710527	0.835	0.555	1.44361e-201	0
AT1G64970	2.86059e-219	0.707848	0.574	0.234	5.5667e-215	0
AT5G16450	7.85307e-205	0.705551	0.544	0.219	1.52821e-200	0
AT1G06570	3.28421e-177	0.70152	0.552	0.249	6.39107e-173	0
AT3G21670	0	0.695965	0.423	0.079	0	0
AT1G20050	1.08069e-162	0.693599	0.75	0.511	2.10303e-158	0
AT1G06040	2.36547e-146	0.692022	0.755	0.518	4.6032e-142	0
AT2G37170	1.9737e-92	0.69198	0.419	0.199	3.84082e-88	0
AT4G31310	4.00238e-158	0.69197	0.64	0.378	7.78863e-154	0
AT4G37150	1.90917e-241	0.689662	0.341	0.072	3.71524e-237	0
AT5G09440	7.37261e-44	0.688144	0.647	0.537	1.43471e-39	0
AT1G22850	5.3716e-172	0.686399	0.73	0.45	1.04531e-167	0
AT3G56360	5.79361e-99	0.680538	0.962	0.91	1.12744e-94	0
AT2G45960	1.90855e-35	0.679653	0.788	0.708	3.71403e-31	0
AT3G62550	6.60342e-33	0.678711	0.642	0.548	1.28503e-28	0
AT1G68490	3.57323e-100	0.677301	0.543	0.323	6.9535e-96	0
AT1G48320	5.67345e-147	0.676732	0.526	0.235	1.10405e-142	0
AT5G18140	9.6432e-156	0.676375	0.766	0.528	1.87657e-151	0
AT4G27450	2.9082e-112	0.674869	0.599	0.362	5.65936e-108	0
AT5G11500	2.81789e-183	0.673592	0.931	0.81	5.48361e-179	0
AT3G52230	1.20572e-174	0.671965	0.9	0.728	2.34633e-170	0
AT1G07610	7.17514e-58	0.669454	0.137	0.042	1.39628e-53	0
AT2G21330	1.21255e-143	0.666813	0.941	0.798	2.35962e-139	0
AT3G50770	1.39243e-119	0.666398	0.258	0.076	2.70968e-115	0
AT4G19390	1.04438e-143	0.665751	0.787	0.598	2.03236e-139	0
AT4G32470	3.92764e-242	0.665719	0.998	0.99	7.6432e-238	0
AT1G06640	6.03568e-109	0.664233	0.701	0.467	1.17454e-104	0
AT4G23890	2.39733e-168	0.661236	0.955	0.821	4.6652e-164	0
AT4G02370	1.44388e-169	0.660949	0.866	0.686	2.80979e-165	0
AT1G75440	2.85036e-119	0.65925	0.579	0.349	5.54681e-115	0
AT1G77420	6.4456e-174	0.65821	0.628	0.327	1.25431e-169	0
AT5G22545	1.3284e-258	0.657695	0.405	0.096	2.58507e-254	0
AT1G71030	1.47235e-116	0.65611	0.517	0.271	2.86519e-112	0
AT1G02680	4.70271e-164	0.654767	0.585	0.303	9.15147e-160	0
AT4G37200	2.28591e-140	0.652199	0.78	0.548	4.44839e-136	0
AT3G10985	1.45201e-98	0.651682	0.941	0.894	2.82562e-94	0
AT4G16190	4.95432e-223	0.651357	1	0.978	9.64111e-219	0
AT1G19680	1.07607e-169	0.650383	0.539	0.25	2.09403e-165	0
AT2G34560	6.35917e-148	0.649226	0.637	0.377	1.2375e-143	0
AT5G15850	1.69003e-255	0.646997	0.365	0.078	3.2888e-251	0
AT3G46660	8.0695e-84	0.646836	0.416	0.213	1.57033e-79	0
AT3G18490	4.6851e-162	0.645145	0.536	0.242	9.1172e-158	0
AT1G53580	1.18635e-127	0.644935	0.734	0.509	2.30865e-123	0
AT3G10260	1.3856e-147	0.644636	0.689	0.431	2.69637e-143	0
AT5G40450	1.76349e-07	0.644429	0.551	0.564	0.00343176	0
AT5G64570	1.55915e-135	0.64358	0.304	0.096	3.03412e-131	0
AT5G02840	3.93088e-126	0.642793	0.85	0.698	7.64949e-122	0
AT5G19760	6.40544e-187	0.641227	0.987	0.941	1.2465e-182	0
AT1G21930	4.19108e-131	0.63994	0.751	0.54	8.15585e-127	0
AT5G01800	1.66952e-164	0.638598	0.874	0.682	3.24889e-160	0
AT3G44310	5.04269e-98	0.638346	0.659	0.441	9.81307e-94	0
AT3G26170	7.27559e-215	0.636691	0.473	0.156	1.41583e-210	0
AT2G26210	1.08537e-144	0.632886	0.804	0.619	2.11213e-140	0
AT3G48530	2.62638e-131	0.629861	0.714	0.491	5.11093e-127	0
AT2G20920	1.62606e-201	0.629018	0.992	0.931	3.16431e-197	0
AT5G13740	7.24387e-89	0.627025	0.542	0.33	1.40966e-84	0
AT4G27130	3.83904e-203	0.626815	0.999	0.987	7.47078e-199	0
AT1G72680	1.86292e-162	0.625884	0.547	0.238	3.62524e-158	0
AT5G67490	9.99719e-164	0.624111	0.94	0.816	1.94545e-159	0
AT5G12470	3.81635e-134	0.622871	0.67	0.429	7.42663e-130	0
AT5G67030	2.12479e-157	0.622371	0.653	0.367	4.13484e-153	0
AT1G45474	4.92594e-168	0.618296	0.968	0.836	9.58587e-164	0
AT3G16640	7.22487e-215	0.618075	1	1	1.40596e-210	0
AT4G15940	4.60113e-136	0.618023	0.578	0.318	8.95381e-132	0
AT3G23000	2.07339e-114	0.615856	0.594	0.345	4.03482e-110	0
AT4G38970	2.7714e-152	0.615733	1	0.972	5.39314e-148	0
AT2G45330	1.48388e-136	0.615306	0.681	0.437	2.88762e-132	0
AT1G18060	7.3565e-136	0.61451	0.749	0.489	1.43158e-131	0
AT5G04830	8.95771e-133	0.613923	0.705	0.468	1.74317e-128	0
AT5G20180	1.30831e-133	0.612749	0.597	0.343	2.54597e-129	0
AT5G67370	1.83307e-150	0.612368	0.501	0.223	3.56715e-146	0
AT3G56310	2.84786e-136	0.611376	0.799	0.594	5.54193e-132	0
AT3G29575	4.43216e-144	0.610893	0.679	0.384	8.62498e-140	0
AT4G08280	9.58128e-178	0.609408	0.955	0.848	1.86452e-173	0
AT4G21450	8.06965e-153	0.608773	0.901	0.793	1.57035e-148	0
AT5G20500	2.85212e-175	0.606494	0.973	0.881	5.55023e-171	0
AT5G16470	6.18859e-165	0.60631	0.973	0.931	1.2043e-160	0
AT5G13330	2.12686e-199	0.603399	0.464	0.151	4.13887e-195	0
AT1G33110	1.08131e-142	0.603048	0.654	0.351	2.10423e-138	0
AT5G42850	2.6511e-178	0.601447	0.947	0.826	5.15904e-174	0
AT4G16860	2.05951e-91	0.597819	0.536	0.323	4.00781e-87	0
AT2G29400	9.19256e-151	0.596716	0.887	0.703	1.78887e-146	0
AT5G03200	2.65055e-199	0.595861	0.457	0.159	5.15798e-195	0
AT4G15520	6.73639e-166	0.595444	0.533	0.243	1.3109e-161	0
AT1G32210	4.49913e-152	0.595121	0.888	0.716	8.75532e-148	0
AT3G62580	6.63513e-143	0.594992	0.667	0.403	1.2912e-138	0
AT5G55530	4.02697e-117	0.59437	0.68	0.443	7.83649e-113	0
AT1G69870	8.62365e-169	0.593509	0.461	0.173	1.67816e-164	0
AT1G60010	1.5554e-117	0.592137	0.47	0.231	3.02681e-113	0
AT5G43260	1.98349e-135	0.590381	0.86	0.685	3.85987e-131	0
AT1G21065	2.68855e-172	0.589151	0.995	0.961	5.23192e-168	0
AT5G57040	3.30177e-130	0.588987	0.949	0.829	6.42525e-126	0
AT5G04910	1.20582e-131	0.588754	0.728	0.512	2.34653e-127	0
AT2G34310	1.56948e-120	0.588593	0.638	0.403	3.05421e-116	0
AT4G28750	6.56998e-141	0.586584	1	0.999	1.27852e-136	0
AT2G04039	6.78575e-136	0.586255	0.565	0.302	1.32051e-131	0
AT3G14310	2.21824e-94	0.585129	0.777	0.605	4.31669e-90	0
AT1G15790	3.59034e-164	0.583694	0.542	0.226	6.9868e-160	0
AT1G24148	6.67495e-228	0.583335	0.372	0.094	1.29895e-223	0
AT2G03760	5.29731e-146	0.581572	0.394	0.141	1.03086e-141	0
AT4G19700	9.94745e-61	0.580866	0.747	0.563	1.93577e-56	0
AT1G75630	4.49783e-182	0.57951	0.99	0.941	8.75277e-178	0
AT1G01490	9.36966e-95	0.578754	0.724	0.533	1.82334e-90	0
AT4G28300	3.98104e-121	0.578151	0.665	0.431	7.74711e-117	0
AT1G26920	2.29571e-141	0.576032	0.454	0.193	4.46744e-137	0
AT5G28050	3.07365e-103	0.575045	0.754	0.573	5.98133e-99	0
AT4G22305	2.94851e-156	0.573545	0.509	0.215	5.7378e-152	0
AT2G04690	1.53012e-129	0.572868	0.649	0.392	2.97761e-125	0
AT1G03400	6.69475e-159	0.572307	0.537	0.245	1.3028e-154	0
AT2G43820	3.84816e-86	0.57062	0.596	0.365	7.48853e-82	0
AT5G53970	2.40041e-175	0.569568	0.376	0.117	4.6712e-171	0
AT4G31720	1.30681e-153	0.567357	0.937	0.823	2.54305e-149	0
AT5G64840	3.05452e-126	0.567103	0.579	0.327	5.9441e-122	0
AT1G21400	2.59208e-136	0.565977	0.529	0.251	5.04419e-132	0
AT2G34585	5.71543e-130	0.565923	0.809	0.593	1.11222e-125	0
AT5G27720	1.36377e-119	0.565368	0.794	0.613	2.65389e-115	0
AT1G65980	8.1233e-186	0.561881	0.991	0.956	1.58079e-181	0
AT3G51730	3.31524e-154	0.561431	0.96	0.902	6.45146e-150	0
AT1G66970	2.10324e-109	0.560246	0.682	0.458	4.0929e-105	0
AT1G64850	2.7172e-122	0.559821	0.773	0.579	5.28767e-118	0
AT2G30140	6.04684e-137	0.559233	0.422	0.165	1.17672e-132	0
AT2G04900	2.03681e-146	0.559017	0.923	0.773	3.96363e-142	0
AT1G35710	9.3669e-138	0.558935	0.382	0.137	1.8228e-133	0
AT1G13280	1.07715e-124	0.558433	0.426	0.182	2.09613e-120	0
AT4G37830	6.07805e-190	0.558137	0.996	0.982	1.18279e-185	0
AT2G44620	6.18474e-119	0.558053	0.87	0.741	1.20355e-114	0
AT1G80180	7.57308e-56	0.558033	0.552	0.398	1.47372e-51	0
AT2G26080	4.86027e-126	0.557926	0.563	0.302	9.45808e-122	0
AT3G44300	4.41283e-16	0.557705	0.122	0.066	8.58736e-12	0
AT2G05620	7.54443e-138	0.557526	0.968	0.863	1.46815e-133	0
AT1G15120	4.88969e-152	0.55635	0.984	0.95	9.51533e-148	0
AT1G27530	1.06592e-158	0.555797	0.902	0.742	2.07428e-154	0
AT1G78190	9.46484e-184	0.555391	0.419	0.135	1.84186e-179	0
AT1G06430	8.22825e-93	0.553648	0.7	0.52	1.60122e-88	0
AT5G58350	6.08372e-195	0.551617	0.432	0.14	1.18389e-190	0
AT3G47250	1.40608e-121	0.55141	0.588	0.326	2.73623e-117	0
AT4G01150	3.05046e-174	0.549121	1	0.993	5.93619e-170	0
AT4G33010	3.81195e-95	0.546453	0.737	0.53	7.41806e-91	0
AT1G16890	1.55932e-158	0.546047	0.977	0.915	3.03444e-154	0
AT2G43970	3.77263e-142	0.545492	0.982	0.937	7.34154e-138	0
AT2G47400	3.45708e-182	0.544235	1	0.991	6.72748e-178	0
AT1G23740	8.40487e-126	0.544165	0.497	0.246	1.63559e-121	0
AT1G73470	1.62664e-84	0.543944	0.512	0.314	3.16544e-80	0
AT1G23840	6.35929e-233	0.54379	0.33	0.069	1.23752e-228	0
AT3G01130	4.04113e-128	0.543516	0.888	0.725	7.86404e-124	0
AT4G00355	2.07864e-128	0.543353	0.836	0.636	4.04504e-124	0
AT3G07700	2.94982e-114	0.543155	0.66	0.408	5.74035e-110	0
AT1G52342	1.11249e-122	0.542906	0.372	0.144	2.1649e-118	0
AT2G46600	1.49126e-72	0.542064	0.861	0.758	2.90199e-68	0
AT1G16730	8.65012e-267	0.541706	0.38	0.083	1.68331e-262	0
AT2G37760	4.42072e-136	0.54022	0.625	0.325	8.60273e-132	0
AT3G12145	4.02062e-252	0.539772	0.327	0.062	7.82413e-248	0
AT2G27290	1.64897e-123	0.537574	0.907	0.78	3.20889e-119	0
AT2G16710	3.64567e-119	0.537287	0.847	0.67	7.09447e-115	0
AT2G35950	9.13515e-266	0.53678	0.284	0.042	1.7777e-261	0
AT2G44290	2.50527e-62	0.536121	0.615	0.456	4.87526e-58	0
AT1G72930	6.83683e-46	0.53504	0.777	0.68	1.33045e-41	0
AT3G28940	6.13126e-94	0.534474	0.849	0.676	1.19314e-89	0
AT3G12220	3.84222e-221	0.53436	0.37	0.093	7.47696e-217	0
AT1G01050	6.34543e-110	0.533992	0.786	0.622	1.23482e-105	0
AT4G09460	3.71246e-94	0.533126	0.498	0.27	7.22446e-90	0
AT2G03980	2.80536e-270	0.532918	0.318	0.055	5.45923e-266	0
AT4G26060	1.73501e-120	0.532868	0.548	0.274	3.37633e-116	0
AT3G63520	2.11597e-125	0.532654	0.89	0.783	4.11768e-121	0
AT3G05810	3.93047e-111	0.531611	0.456	0.226	7.6487e-107	0
AT5G02502	1.66241e-110	0.53119	0.724	0.495	3.23505e-106	0
AT3G03990	1.96811e-110	0.530868	0.606	0.355	3.82994e-106	0
AT1G63970	1.19048e-110	0.52766	0.787	0.585	2.31667e-106	0
AT3G61860	1.2266e-94	0.526978	0.623	0.409	2.38697e-90	0
AT5G52450	9.08759e-160	0.522889	0.467	0.186	1.76844e-155	0
AT4G15210	5.6461e-71	0.522846	0.291	0.129	1.09873e-66	0
AT5G11600	3.23125e-136	0.521445	0.532	0.262	6.288e-132	0
AT2G47910	2.00413e-94	0.521397	0.595	0.367	3.90003e-90	0
AT3G44880	1.6486e-103	0.520527	0.611	0.386	3.20818e-99	0
AT1G15270	1.58436e-163	0.520212	0.992	0.963	3.08316e-159	0
AT5G57660	2.13547e-101	0.51969	0.546	0.305	4.15563e-97	0
AT5G07960	1.91596e-108	0.519658	0.776	0.583	3.72846e-104	0
AT1G01800	3.67556e-109	0.519174	0.69	0.485	7.15264e-105	0
AT3G23490	4.02323e-108	0.519041	0.744	0.544	7.8292e-104	0
AT1G74880	5.75216e-105	0.516539	0.962	0.845	1.11937e-100	0
AT5G02790	2.86476e-147	0.516356	0.969	0.906	5.57482e-143	0
AT2G26240	1.39929e-107	0.516222	0.819	0.658	2.72301e-103	0
AT5G06860	2.1572e-142	0.515387	0.455	0.186	4.19791e-138	0
AT1G45976	3.38453e-100	0.514324	0.72	0.543	6.58629e-96	0
AT4G27990	1.39784e-116	0.513468	0.683	0.446	2.7202e-112	0
AT4G03420	1.04806e-92	0.512608	0.493	0.269	2.03952e-88	0
AT4G01940	4.94754e-117	0.510196	0.903	0.81	9.62791e-113	0
AT5G53300	2.26265e-182	0.50963	1	1	4.40311e-178	0
AT3G27890	3.6067e-126	0.509035	0.861	0.669	7.01863e-122	0
AT2G17450	9.15364e-87	0.508688	0.881	0.8	1.7813e-82	0
AT2G45640	2.23391e-108	0.505731	0.804	0.641	4.34718e-104	0
AT5G53420	7.52372e-130	0.505387	0.409	0.169	1.46412e-125	0
AT5G03560	2.38963e-112	0.504212	0.572	0.33	4.65021e-108	0
AT3G05250	7.22667e-107	0.504031	0.545	0.319	1.40631e-102	0
AT2G34600	5.79006e-93	0.502453	0.496	0.265	1.12675e-88	0
AT2G33250	2.55117e-95	0.501823	0.552	0.334	4.96458e-91	0
AT3G21750	1.03564e-130	0.501114	0.426	0.18	2.01535e-126	0
AT1G03330	2.019e-92	0.498563	0.735	0.565	3.92898e-88	0
AT1G15370	2.72413e-96	0.498125	0.68	0.472	5.30116e-92	0
AT2G23760	6.93788e-114	0.497847	0.421	0.19	1.35011e-109	0
AT2G03870	1.1343e-100	0.496533	0.753	0.567	2.20734e-96	0
AT2G31490	1.68143e-118	0.496334	0.978	0.933	3.27206e-114	0
AT4G12800	6.04767e-122	0.493968	1	0.992	1.17688e-117	0
AT1G78660	8.11178e-103	0.493281	0.598	0.366	1.57855e-98	0
AT4G13010	1.88297e-127	0.492935	0.96	0.897	3.66427e-123	0
AT2G35070	1.93745e-206	0.49234	0.369	0.095	3.77027e-202	0
AT4G36780	1.23737e-84	0.491828	0.559	0.36	2.40793e-80	0
PGR5-LIKE A	1.04885e-99	0.491798	0.97	0.875	2.04106e-95	0
AT5G51040	1.96158e-84	0.491337	0.712	0.524	3.81723e-80	0
AT2G37180	1.71714e-89	0.489911	0.261	0.092	3.34156e-85	0
AT1G53670	8.93498e-96	0.48919	0.792	0.617	1.73875e-91	0
AT2G47180	2.73961e-95	0.488479	0.44	0.214	5.33127e-91	0
AT2G33530	1.83911e-155	0.48824	0.442	0.17	3.57891e-151	0
ATCG00270	1.4841e-77	0.487915	0.845	0.699	2.88806e-73	0
AT1G50020	8.9144e-85	0.486144	0.585	0.388	1.73474e-80	0
AT2G31380	9.64062e-139	0.485816	0.372	0.137	1.87606e-134	0
AT5G54610	5.36991e-249	0.485657	0.286	0.047	1.04498e-244	0
AT5G57815	5.24653e-120	0.485296	0.944	0.856	1.02097e-115	0
AT3G51430	1.86242e-156	0.484904	0.428	0.157	3.62426e-152	0
AT5G42790	5.54347e-128	0.484349	0.899	0.747	1.07876e-123	0
AT5G22080	1.95265e-93	0.483765	0.757	0.594	3.79985e-89	0
AT3G27050	7.79532e-95	0.483505	0.57	0.355	1.51697e-90	0
AT4G13830	3.77107e-79	0.483236	0.812	0.671	7.33851e-75	0
AT1G13820	4.78151e-96	0.482936	0.638	0.426	9.30482e-92	0
AT4G38920	1.96485e-117	0.482265	0.968	0.921	3.8236e-113	0
AT2G47450	1.8071e-76	0.482062	0.743	0.563	3.51662e-72	0
AT5G59613	2.89166e-139	0.481962	0.997	0.974	5.62717e-135	0
AT5G17290	3.15929e-112	0.479998	0.574	0.331	6.14798e-108	0
AT5G53650	1.53569e-93	0.478964	0.848	0.69	2.98846e-89	0
AT3G60600	7.05743e-125	0.477914	0.96	0.883	1.37338e-120	0
AT5G17860	1.48626e-130	0.477715	0.467	0.202	2.89226e-126	0
AT2G31350	7.58902e-96	0.477295	0.68	0.47	1.47682e-91	0
AT3G26650	1.01279e-117	0.477252	1	0.993	1.9709e-113	0
AT1G77370	1.03541e-134	0.476187	0.967	0.86	2.0149e-130	0
AT5G47030	6.87203e-125	0.475701	0.985	0.945	1.3373e-120	0
AT5G13220	1.60678e-73	0.475258	0.822	0.691	3.1268e-69	0
AT4G31560	4.77055e-103	0.474534	0.861	0.7	9.28349e-99	0
AT1G58235	3.54192e-89	0.474507	0.795	0.647	6.89257e-85	0
AT5G50920	7.75573e-101	0.473854	0.977	0.926	1.50926e-96	0
AT1G11840	4.16067e-78	0.473111	0.797	0.645	8.09665e-74	0
AT1G73390	1.2695e-160	0.472638	0.362	0.116	2.47044e-156	0
AT4G28270	1.12036e-144	0.472108	0.395	0.144	2.18022e-140	0
AT3G21690	3.41204e-129	0.471647	0.465	0.201	6.63982e-125	0
AT1G69510	2.04329e-161	0.471426	0.947	0.813	3.97624e-157	0
AT2G37340	3.25159e-91	0.469877	0.71	0.508	6.3276e-87	0
AT1G79040	3.49833e-106	0.469249	1	1	6.80776e-102	0
AT2G29700	1.02002e-89	0.46843	0.738	0.564	1.98495e-85	0
AT5G41560	7.71407e-93	0.468139	0.66	0.447	1.50116e-88	0
AT3G47610	5.45757e-88	0.468046	0.588	0.386	1.06204e-83	0
AT5G14780	9.29843e-79	0.467794	0.937	0.839	1.80947e-74	0
AT2G45660	4.64026e-75	0.467338	0.659	0.49	9.02995e-71	0
AT2G32520	1.03529e-87	0.467127	0.771	0.609	2.01467e-83	0
AT1G01170	6.39721e-110	0.467031	0.993	0.945	1.2449e-105	0
AT1G14250	2.7767e-98	0.466525	0.557	0.3	5.40346e-94	0
AT4G27860	4.52154e-248	0.465954	0.314	0.058	8.79892e-244	0
AT3G26070	4.98842e-111	0.4657	0.966	0.85	9.70747e-107	0
AT4G25100	8.12773e-49	0.465339	0.992	0.981	1.58166e-44	0
AT1G54130	1.46121e-71	0.463089	0.807	0.638	2.84351e-67	0
AT5G06980	1.93741e-122	0.462901	0.38	0.152	3.7702e-118	0
AT3G12920	6.45308e-132	0.462598	0.308	0.098	1.25577e-127	0
AT5G47240	3.3194e-67	0.46245	0.817	0.674	6.45954e-63	0
AT4G02580	8.15958e-103	0.462336	0.878	0.756	1.58786e-98	0
AT2G42390	1.61675e-93	0.461471	0.548	0.33	3.14619e-89	0
AT5G03345	2.2519e-77	0.460651	0.865	0.763	4.3822e-73	0
AT2G01060	1.07384e-83	0.460619	0.627	0.43	2.0897e-79	0
AT5G58570	3.2355e-170	0.460356	0.278	0.066	6.29629e-166	0
AT3G12290	1.11827e-125	0.460354	0.976	0.919	2.17615e-121	0
AT4G33150	5.42412e-123	0.460328	0.242	0.066	1.05553e-118	0
AT1G76790	1.17818e-32	0.459655	0.256	0.151	2.29274e-28	0
AT1G23850	6.65249e-208	0.45891	0.263	0.048	1.29457e-203	0
AT1G48170	1.65593e-94	0.458264	0.513	0.293	3.22243e-90	0
AT1G51650	2.00779e-88	0.457951	0.971	0.937	3.90716e-84	0
AT3G44860	2.76123e-91	0.457896	0.862	0.657	5.37335e-87	0
AT5G01650	1.44115e-111	0.456772	0.965	0.885	2.80447e-107	0
AT5G10810	1.75958e-88	0.455405	0.685	0.493	3.42414e-84	0
AT1G52565	3.70526e-164	0.453822	0.275	0.066	7.21045e-160	0
AT4G36720	2.8894e-78	0.453215	0.624	0.43	5.62277e-74	0
AT1G14200	2.85147e-68	0.452071	0.549	0.344	5.54897e-64	0
AT5G51400	1.66276e-89	0.450674	0.833	0.703	3.23572e-85	0
AT3G03870	2.27057e-68	0.450618	0.544	0.357	4.41853e-64	0
AT4G26710	3.52939e-104	0.450217	0.994	0.978	6.86818e-100	0
AT4G08470	3.22066e-99	0.450167	0.514	0.27	6.26741e-95	0
AT1G68010	1.96854e-91	0.449618	0.995	0.946	3.83078e-87	0
AT5G66250	2.30676e-81	0.448906	0.567	0.366	4.48895e-77	0
AT3G23570	5.89816e-102	0.447516	0.899	0.679	1.14778e-97	0
AT2G39010	3.10518e-56	0.447265	0.929	0.82	6.04267e-52	0
AT4G36950	1.19551e-27	0.446997	0.93	0.883	2.32645e-23	0
AT1G06110	1.19182e-91	0.446705	0.539	0.323	2.31929e-87	0
AT1G64900	6.92491e-115	0.446227	0.395	0.168	1.34759e-110	0
AT1G71080	2.13201e-66	0.446209	0.706	0.58	4.1489e-62	0
AT3G54826	1.86589e-85	0.445484	0.532	0.319	3.63102e-81	0
AT5G42250	7.87857e-165	0.445237	0.353	0.107	1.53317e-160	0
AT2G39050	4.64649e-91	0.444749	0.587	0.347	9.04206e-87	0
AT5G11280	1.70827e-80	0.444016	0.507	0.311	3.3243e-76	0
AT1G79230	5.43884e-75	0.443969	0.615	0.432	1.0584e-70	0
AT2G42750	1.93269e-75	0.443247	0.631	0.437	3.76101e-71	0
AT5G59080	4.0059e-136	0.44289	0.404	0.157	7.79548e-132	0
AT5G28750	1.74361e-76	0.442875	0.799	0.663	3.39307e-72	0
AT4G38460	7.87477e-75	0.442727	0.653	0.456	1.53243e-70	0
AT2G21290	6.6845e-98	0.442622	0.896	0.781	1.3008e-93	0
AT2G02390	2.07787e-84	0.442344	0.682	0.471	4.04353e-80	0
AT4G04925	1.49639e-77	0.442342	0.623	0.424	2.91198e-73	0
AT4G12340	2.23986e-84	0.442181	0.641	0.442	4.35876e-80	0
AT5G20090	4.44713e-94	0.441448	0.849	0.718	8.65412e-90	0
AT4G16950	6.51827e-79	0.441048	0.5	0.295	1.26846e-74	0
AT5G20650	2.65676e-101	0.440726	0.877	0.737	5.17005e-97	0
AT1G70290	6.04409e-102	0.440684	0.413	0.194	1.17618e-97	0
AT4G27740	2.73503e-87	0.44028	0.827	0.661	5.32237e-83	0
AT1G50250	4.51057e-73	0.440222	0.724	0.562	8.77756e-69	0
AT4G38495	7.97515e-74	0.439825	0.705	0.536	1.55196e-69	0
AT1G69295	1.00906e-114	0.439639	0.39	0.163	1.96364e-110	0
AT1G75410	2.2513e-114	0.436848	0.418	0.186	4.38104e-110	0
AT3G62560	6.72278e-83	0.436677	0.727	0.543	1.30825e-78	0
AT2G16930	7.45561e-81	0.436361	0.802	0.656	1.45086e-76	0
AT3G26180	7.67413e-132	0.436343	0.412	0.163	1.49339e-127	0
AT2G42760	9.94542e-127	0.43612	0.359	0.131	1.93538e-122	0
AT1G80110	5.4545e-110	0.436109	0.237	0.068	1.06145e-105	0
AT1G07170	6.26372e-66	0.435984	0.64	0.469	1.21892e-61	0
AT3G06610	1.42362e-67	0.435935	0.608	0.438	2.77036e-63	0
AT2G32150	1.04044e-93	0.435635	0.981	0.936	2.02469e-89	0
ATCG00280	1.15667e-80	0.434922	0.991	0.963	2.25087e-76	0
AT2G24860	2.36999e-89	0.434507	0.847	0.689	4.612e-85	0
AT3G25690	4.2218e-81	0.434058	0.524	0.317	8.21562e-77	0
AT3G11580	5.37783e-116	0.432306	0.32	0.115	1.04653e-111	0
AT4G10060	2.16655e-93	0.431783	0.533	0.308	4.21611e-89	0
AT3G26395	3.55603e-78	0.431697	0.618	0.425	6.92003e-74	0
AT2G41530	7.89017e-75	0.430544	0.67	0.505	1.53543e-70	0
AT3G49870	2.41766e-73	0.429599	0.914	0.847	4.70476e-69	0
AT3G55830	3.22472e-81	0.42955	0.632	0.433	6.2753e-77	0
AT2G31670	1.17086e-116	0.428333	0.432	0.194	2.27848e-112	0
AT5G42825	1.36273e-83	0.428283	0.938	0.867	2.65187e-79	0
ATCG00020	5.97865e-67	0.427644	1	1	1.16345e-62	0
AT5G64350	6.24356e-113	0.426903	0.995	0.979	1.215e-108	0
AT2G16070	9.4901e-73	0.426898	0.568	0.383	1.84677e-68	0
AT1G67090	1.72231e-83	0.4256	1	1	3.35162e-79	0
AT1G06400	1.03423e-72	0.42486	0.633	0.453	2.01261e-68	0
AT1G23310	1.91403e-108	0.424688	0.996	0.969	3.7247e-104	0
AT5G25280	6.07269e-43	0.423635	0.845	0.77	1.18175e-38	0
AT1G43710	9.04638e-61	0.423152	0.529	0.36	1.76043e-56	0
AT1G08110	9.28936e-108	0.421838	0.981	0.95	1.80771e-103	0
AT5G19860	1.68981e-103	0.420661	0.982	0.923	3.28838e-99	0
AT2G20930	3.62152e-72	0.419781	0.734	0.57	7.04748e-68	0
AT1G64230	2.00677e-137	0.419617	1	0.996	3.90517e-133	0
AT1G26665	5.86692e-61	0.418308	0.587	0.426	1.1417e-56	0
AT5G58330	2.06146e-64	0.417665	0.826	0.73	4.0116e-60	0
AT5G04260	4.54796e-76	0.417464	0.558	0.363	8.85032e-72	0
AT1G22840	1.48183e-100	0.416802	0.992	0.967	2.88365e-96	0
AT4G11890	3.27665e-119	0.415561	0.61	0.309	6.37637e-115	0
AT4G21110	1.11654e-76	0.41544	0.867	0.77	2.17279e-72	0
AT3G19960	7.99883e-76	0.414944	0.761	0.568	1.55657e-71	0
AT2G44180	2.82217e-78	0.414733	0.497	0.293	5.49195e-74	0
AT3G46510	4.07924e-79	0.414577	0.578	0.364	7.9382e-75	0
AT1G55910	5.87049e-157	0.414282	0.315	0.089	1.1424e-152	0
AT5G12390	3.316e-77	0.413851	0.703	0.508	6.45293e-73	0
AT3G05760	2.2523e-72	0.413275	0.742	0.607	4.38299e-68	0
AT1G73500	3.26226e-41	0.413242	0.397	0.261	6.34835e-37	0
AT5G64370	3.65274e-125	0.413202	0.425	0.174	7.10824e-121	0
AT1G77710	4.26804e-92	0.412385	0.982	0.953	8.30561e-88	0
AT5G43450	3.93546e-112	0.412149	0.318	0.115	7.65841e-108	0
AT5G26340	2.26039e-109	0.410717	0.932	0.768	4.39873e-105	0
AT2G17390	4.90704e-74	0.410713	0.789	0.666	9.54909e-70	0
AT1G75510	7.4893e-94	0.410062	0.445	0.226	1.45742e-89	0
AT3G15770	1.09237e-55	0.410003	0.557	0.39	2.12576e-51	0
AT4G32770	3.35693e-135	0.409978	0.344	0.118	6.53259e-131	0
AT2G47380	3.9586e-75	0.409903	0.828	0.685	7.70343e-71	0
AT1G01725	6.99671e-73	0.409799	0.516	0.321	1.36156e-68	0
AT5G47435	6.71831e-73	0.4087	0.808	0.684	1.30738e-68	0
AT5G52780	4.88502e-79	0.408035	0.416	0.217	9.50624e-75	0
AT3G48000	1.54361e-61	0.407725	0.9	0.826	3.00387e-57	0
AT2G42210	1.0357e-83	0.407662	0.935	0.87	2.01547e-79	0
AT4G21860	9.2525e-69	0.407252	0.711	0.558	1.80054e-64	0
AT3G05640	4.16818e-65	0.4068	0.472	0.278	8.11127e-61	0
AT1G15670	2.10799e-74	0.406707	0.386	0.189	4.10215e-70	0
AT3G50750	1.84509e-114	0.406654	0.346	0.132	3.59055e-110	0
AT5G09830	8.16076e-69	0.406535	0.737	0.59	1.58808e-64	0
AT1G56460	2.72111e-77	0.406499	0.529	0.325	5.29528e-73	0
AT1G28580	4.01625e-60	0.406399	0.494	0.313	7.81562e-56	0
AT3G59810	2.21652e-66	0.406377	0.629	0.455	4.31335e-62	0
AT5G08060	4.68196e-88	0.406267	0.965	0.913	9.1111e-84	0
AT1G30260	2.25524e-41	0.405979	0.619	0.472	4.38869e-37	0
AT4G26070	2.70406e-93	0.405713	0.431	0.213	5.2621e-89	0
AT5G57800	1.29643e-148	0.405258	0.226	0.05	2.52285e-144	0
AT1G70780	1.29202e-37	0.404895	0.817	0.743	2.51427e-33	0
AT1G35580	3.41545e-58	0.404251	0.513	0.34	6.64647e-54	0
AT4G14400	2.82509e-121	0.403733	0.273	0.082	5.49762e-117	0
AT1G03130	7.94692e-77	0.403114	0.976	0.841	1.54647e-72	0
AT1G16320	2.97041e-75	0.40264	0.522	0.322	5.78041e-71	0
AT5G63670	7.14847e-59	0.402138	0.77	0.641	1.39109e-54	0
AT1G52590	8.02189e-67	0.402128	0.557	0.37	1.56106e-62	0
AT1G66730	2.43446e-63	0.401836	0.246	0.104	4.73745e-59	0
AT3G08860	4.99e-202	0.401676	0.23	0.036	9.71054e-198	0
AT3G55240	1.67911e-37	0.401594	0.323	0.194	3.26754e-33	0
AT3G22630	1.20422e-68	0.401562	0.672	0.495	2.34341e-64	0
AT4G26860	5.34653e-70	0.400758	0.536	0.346	1.04043e-65	0
AT4G32590	3.81701e-75	0.400633	0.894	0.78	7.42789e-71	0
AT5G06240	1.65003e-82	0.400506	0.494	0.286	3.21096e-78	0
AT3G26740	4.26668e-69	0.400046	0.988	0.9	8.30296e-65	0
AT5G59140	9.97949e-86	0.399356	0.832	0.685	1.94201e-81	0
AT1G64720	6.86797e-93	0.398284	1	0.999	1.33651e-88	0
AT3G17790	2.57494e-113	0.397791	0.312	0.109	5.01083e-109	0
AT3G08610	1.10373e-114	0.397335	0.998	0.99	2.14785e-110	0
AT3G60961	1.97738e-165	0.397047	0.283	0.069	3.84798e-161	0
AT5G46020	1.52347e-93	0.3965	0.982	0.959	2.96468e-89	0
AT1G72120	1.21375e-112	0.396363	0.406	0.173	2.36196e-108	0
AT5G50100	2.27253e-77	0.393929	0.36	0.178	4.42235e-73	0
AT3G18830	7.22712e-49	0.393722	0.388	0.238	1.4064e-44	0
AT1G68600	3.21753e-95	0.393624	0.386	0.176	6.26132e-91	0
AT3G18780	5.68483e-91	0.393595	0.98	0.939	1.10627e-86	0
AT5G55850	6.68943e-106	0.392698	0.98	0.898	1.30176e-101	0
AT5G53200	6.46516e-247	0.392684	0.236	0.029	1.25812e-242	0
AT1G47128	1.71843e-72	0.392281	0.998	0.991	3.34406e-68	0
AT2G39270	1.03958e-68	0.392231	0.743	0.574	2.02303e-64	0
AT4G23730	1.96911e-71	0.391565	0.436	0.246	3.83189e-67	0
AT1G65490	5.07824e-56	0.391352	0.438	0.257	9.88225e-52	0
AT4G21580	3.75274e-72	0.390639	0.653	0.461	7.30283e-68	0
AT5G59030	1.30086e-58	0.390545	0.748	0.616	2.53148e-54	0
AT5G17280	8.12017e-72	0.390468	0.799	0.619	1.58019e-67	0
AT1G10500	5.98135e-64	0.389888	0.708	0.553	1.16397e-59	0
AT2G29460	1.35832e-57	0.389572	0.837	0.64	2.6433e-53	0
AT1G17745	9.47639e-75	0.389176	0.415	0.202	1.84411e-70	0
AT5G47560	7.92855e-129	0.387485	0.341	0.117	1.5429e-124	0
AT5G24460	2.83627e-54	0.386618	0.593	0.441	5.51937e-50	0
AT5G10960	3.68434e-45	0.386235	0.568	0.427	7.16973e-41	0
AT1G16810	4.74112e-81	0.385777	0.957	0.907	9.22621e-77	0
AT4G15490	5.82186e-86	0.385767	0.406	0.2	1.13293e-81	0
AT5G20190	2.33931e-83	0.384481	0.947	0.883	4.5523e-79	0
AT4G17870	2.84447e-54	0.383411	0.637	0.48	5.53534e-50	0
AT5G03880	1.64618e-90	0.382994	0.99	0.942	3.20346e-86	0
AT3G04560	1.43525e-75	0.382982	0.434	0.24	2.793e-71	0
AT4G17510	6.13718e-61	0.381917	0.549	0.374	1.1943e-56	0
AT1G62660	2.03253e-97	0.381844	0.388	0.173	3.95531e-93	0
AT1G22270	2.73815e-57	0.381799	0.69	0.536	5.32844e-53	0
AT3G62400	8.69149e-68	0.381664	0.781	0.642	1.69136e-63	0
AT4G03030	2.4441e-58	0.381255	0.607	0.446	4.75623e-54	0
AT4G28025	2.6221e-76	0.380832	0.976	0.889	5.10261e-72	0
AT4G33780	9.9154e-57	0.379153	0.63	0.459	1.92954e-52	0
AT1G47640	3.79967e-72	0.379103	0.533	0.335	7.39416e-68	0
AT1G80120	5.80572e-91	0.378892	0.304	0.119	1.12979e-86	0
AT3G51440	2.31857e-123	0.378824	0.356	0.131	4.51194e-119	0
AT5G42190	9.69272e-71	0.378414	0.906	0.817	1.8862e-66	0
AT3G62290	1.96978e-85	0.378277	0.937	0.869	3.83319e-81	0
AT5G19930	7.37341e-79	0.378195	0.457	0.25	1.43487e-74	0
AT5G60950	5.43531e-77	0.378005	0.387	0.187	1.05771e-72	0
AT1G69370	5.32703e-102	0.375493	0.338	0.136	1.03664e-97	0
AT1G44575	8.198e-77	0.375478	0.993	0.938	1.59533e-72	0
GAMMA CAL2	1.60233e-69	0.374413	0.782	0.638	3.11813e-65	0
AT1G44790	3.5329e-58	0.374408	0.653	0.484	6.87502e-54	0
AT4G32040	5.59172e-65	0.374204	0.539	0.35	1.08815e-60	0
AT1G13950	2.16424e-74	0.374137	0.463	0.261	4.21161e-70	0
AT1G32220	1.11863e-60	0.373472	0.575	0.392	2.17686e-56	0
AT1G36980	9.16765e-100	0.372609	0.986	0.957	1.78403e-95	0
AT2G17380	1.03631e-69	0.372197	0.854	0.752	2.01665e-65	0
AT1G21250	4.742e-108	0.370649	0.484	0.216	9.22793e-104	0
AT5G32440	1.5976e-73	0.370647	0.858	0.75	3.10894e-69	0
AT3G55770	5.16531e-90	0.370607	0.985	0.948	1.00517e-85	0
AT1G10140	7.98302e-75	0.369282	0.754	0.539	1.5535e-70	0
AT4G02725	2.08956e-72	0.368326	0.902	0.798	4.06628e-68	0
AT4G26840	1.8516e-75	0.367242	0.776	0.621	3.60321e-71	0
AT5G18200	6.02222e-69	0.367232	0.431	0.249	1.17192e-64	0
AT5G14240	4.04757e-59	0.366904	0.753	0.632	7.87657e-55	0
AT1G11750	9.65987e-75	0.366711	0.949	0.86	1.87981e-70	0
AT2G37040	4.69881e-86	0.366706	0.363	0.159	9.14388e-82	0
AT5G47320	2.21034e-54	0.366701	0.599	0.446	4.30131e-50	0
AT4G00585	1.12565e-61	0.366197	0.795	0.68	2.19051e-57	0
AT3G18740	1.52255e-52	0.365629	0.962	0.915	2.96289e-48	0
AT2G41120	2.70035e-104	0.365501	0.326	0.127	5.25489e-100	0
AT4G21800	7.78084e-78	0.364178	0.423	0.223	1.51415e-73	0
AT2G35370	7.13607e-60	0.363633	0.991	0.926	1.38868e-55	0
ATCG00420	1.33369e-87	0.362235	0.998	0.991	2.59537e-83	0
AT3G02770	2.98603e-66	0.362038	0.751	0.578	5.81081e-62	0
AT3G30390	2.99971e-52	0.361896	0.754	0.619	5.83743e-48	0
AT1G19740	1.68259e-44	0.361041	0.718	0.592	3.27432e-40	0
AT1G59710	1.12412e-73	0.360942	0.407	0.213	2.18753e-69	0
AT1G65260	2.92495e-73	0.360796	0.972	0.905	5.69196e-69	0
AT5G11840	6.60912e-54	0.360461	0.603	0.447	1.28614e-49	0
AT4G20150	2.93005e-69	0.359196	0.97	0.933	5.70188e-65	0
AT1G49050	2.7548e-77	0.359126	0.436	0.229	5.36084e-73	0
AT3G01970	5.08388e-62	0.359106	0.309	0.145	9.89324e-58	0
AT2G15580	1.47986e-54	0.35903	0.699	0.541	2.8798e-50	0
AT3G43440	3.03679e-71	0.358913	0.379	0.197	5.9096e-67	0
AT5G13800	2.05116e-54	0.358907	0.581	0.41	3.99156e-50	0
AT5G24980	1.81794e-65	0.358903	0.54	0.343	3.53771e-61	0
AT2G46820	6.75014e-58	0.358433	0.999	0.974	1.31358e-53	0
AT1G45050	1.03844e-66	0.357645	0.488	0.3	2.0208e-62	0
AT4G37760	9.974e-50	0.357561	0.54	0.379	1.94094e-45	0
AT2G44210	1.22164e-85	0.357466	0.348	0.158	2.3773e-81	0
AT5G37055	7.27487e-55	0.357359	0.527	0.362	1.41569e-50	0
AT2G33630	2.8647e-64	0.357079	0.536	0.348	5.5747e-60	0
AT5G47310	7.09417e-53	0.356924	0.621	0.478	1.38052e-48	0
AT1G15100	4.53557e-48	0.356888	0.4	0.244	8.82621e-44	0
AT5G43750	1.92236e-46	0.355842	0.732	0.582	3.74092e-42	0
AT2G36800	3.3868e-85	0.355585	0.25	0.089	6.59071e-81	0
AT2G26975	4.09358e-57	0.355469	0.499	0.322	7.96611e-53	0
AT5G22875	3.76639e-54	0.355466	0.64	0.485	7.32939e-50	0
AT1G75950	1.47118e-99	0.355306	0.999	0.998	2.86293e-95	0
AT3G58490	1.25281e-55	0.355166	0.552	0.386	2.43797e-51	0
AT3G11170	1.51291e-64	0.355106	0.912	0.827	2.94413e-60	0
AT5G11770	7.65505e-83	0.354989	0.988	0.97	1.48967e-78	0
AT3G12360	5.46723e-58	0.354681	0.565	0.387	1.06392e-53	0
AT5G12210	2.99394e-50	0.352961	0.645	0.505	5.8262e-46	0
AT4G17245	2.28491e-14	0.352922	0.204	0.137	4.44644e-10	0
AT5G57550	3.29199e-40	0.352673	0.337	0.201	6.40622e-36	0
AT1G21000	7.62016e-61	0.352466	0.615	0.424	1.48288e-56	0
AT3G57785	2.23293e-51	0.352267	0.703	0.559	4.34529e-47	0
AT4G11310	3.63327e-170	0.351541	0.141	0.014	7.07035e-166	0
AT1G08200	4.47792e-42	0.351436	0.74	0.662	8.71403e-38	0
AT3G52560	4.39498e-46	0.35139	0.651	0.532	8.55264e-42	0
AT4G37990	3.04736e-73	0.350353	0.765	0.538	5.93016e-69	0
AT2G06520	1.99604e-53	0.349896	1	0.961	3.88429e-49	0
AT1G72900	2.46257e-67	0.349811	0.318	0.15	4.79216e-63	0
AT5G07470	1.59654e-77	0.349386	0.96	0.913	3.10687e-73	0
AT4G36910	2.05974e-88	0.349023	0.348	0.155	4.00825e-84	0
AT1G54120	2.16245e-65	0.348608	0.227	0.091	4.20813e-61	0
AT3G50470	1.75677e-95	0.348528	0.362	0.151	3.41867e-91	0
AT3G12120	1.25515e-58	0.347721	0.992	0.944	2.44252e-54	0
AT5G10780	5.98101e-63	0.347576	0.841	0.735	1.16391e-58	0
AT3G27090	9.23411e-54	0.34674	0.884	0.811	1.79696e-49	0
AT1G52760	7.28145e-80	0.346209	0.312	0.137	1.41697e-75	0
PUR ALPHA-1	2.26524e-43	0.345383	0.667	0.554	4.40815e-39	0
AT2G17130	2.03648e-56	0.345198	0.534	0.349	3.963e-52	0
AT5G05460	7.94448e-136	0.344753	0.302	0.091	1.546e-131	0
AT5G14680	5.18962e-50	0.344544	0.652	0.52	1.0099e-45	0
AT2G19790	1.62461e-64	0.344529	0.895	0.824	3.16149e-60	0
AT2G34420	2.34358e-57	0.344502	1	0.999	4.5606e-53	0
AT1G16080	4.47585e-49	0.344193	0.607	0.449	8.71001e-45	0
AT2G36060	1.33583e-70	0.343807	0.955	0.903	2.59952e-66	0
AT4G11150	5.05471e-74	0.343759	0.942	0.885	9.83647e-70	0
AT2G32160	7.24257e-72	0.343701	0.406	0.213	1.4094e-67	0
AT4G24350	2.24386e-45	0.343243	0.335	0.195	4.36656e-41	0
AT5G15802	2.52976e-52	0.343198	0.495	0.335	4.9229e-48	0
AT3G17800	3.53992e-70	0.343	0.986	0.951	6.88867e-66	0
AT3G08580	1.20382e-52	0.342914	0.989	0.975	2.34263e-48	0
AT5G63030	1.53914e-65	0.342722	0.865	0.756	2.99517e-61	0
AT2G37240	9.43465e-64	0.342026	0.396	0.22	1.83598e-59	0
AT4G18160	2.14782e-99	0.342009	0.345	0.142	4.17966e-95	0
AT3G08690	1.23229e-78	0.341967	0.829	0.611	2.39804e-74	0
AT1G47420	5.66016e-54	0.341959	0.859	0.778	1.10147e-49	0
AT3G10210	2.10269e-52	0.341931	0.551	0.392	4.09184e-48	0
AT5G37780	1.27728e-79	0.341395	0.958	0.897	2.48558e-75	0
AT5G61410	6.92504e-78	0.341007	1	0.979	1.34761e-73	0
AT3G08990	8.99669e-61	0.340933	0.275	0.126	1.75076e-56	0
AT5G28237	1.73743e-91	0.340367	0.331	0.133	3.38105e-87	0
AT4G35260	2.93182e-48	0.339624	0.587	0.432	5.70532e-44	0
AT5G22360	1.0682e-51	0.339614	0.705	0.578	2.07872e-47	0
AT3G06790	5.57567e-57	0.339255	0.442	0.269	1.08502e-52	0
AT2G39770	2.16562e-45	0.338552	0.63	0.485	4.2143e-41	0
AT3G48140	7.11952e-110	0.338262	0.999	0.992	1.38546e-105	0
AT4G32870	4.8151e-46	0.338133	0.68	0.503	9.37019e-42	0
AT3G09740	1.14969e-54	0.338074	0.76	0.639	2.2373e-50	0
AT4G14716	3.42224e-49	0.337234	0.721	0.596	6.65968e-45	0
AT5G46030	5.89181e-63	0.336983	0.875	0.795	1.14655e-58	0
AT4G23760	6.07945e-56	0.336671	0.52	0.344	1.18306e-51	0
AT2G40830	1.45167e-69	0.336492	0.372	0.193	2.82495e-65	0
AT1G50320	6.91678e-75	0.336431	0.989	0.954	1.34601e-70	0
AT5G25220	8.51277e-71	0.335982	0.333	0.16	1.65659e-66	0
AT1G04530	4.49698e-56	0.335839	0.424	0.255	8.75112e-52	0
AT2G05710	5.44712e-52	0.335652	0.474	0.302	1.06001e-47	0
AT4G03410	6.35473e-72	0.335621	0.428	0.234	1.23663e-67	0
AT1G66590	2.42623e-63	0.335557	0.378	0.201	4.72144e-59	0
AT2G39330	3.65154e-152	0.335112	0.175	0.027	7.1059e-148	0
AT4G35250	1.02843e-45	0.334239	0.714	0.568	2.00132e-41	0
AT5G07020	8.40872e-59	0.334209	0.949	0.821	1.63634e-54	0
AT3G27925	6.42751e-50	0.333993	0.487	0.328	1.25079e-45	0
AT2G33740	9.48105e-51	0.33344	0.701	0.568	1.84501e-46	0
ATCG01050	1.75322e-69	0.333378	0.989	0.969	3.41176e-65	0
AT1G13060	3.29218e-71	0.333365	0.888	0.799	6.40659e-67	0
AT1G09415	5.13165e-72	0.333259	0.344	0.166	9.98619e-68	0
AT1G72690	7.10171e-115	0.333239	0.259	0.079	1.38199e-110	0
AT3G62190	1.16932e-42	0.333021	0.614	0.479	2.27549e-38	0
AT2G43760	1.106e-50	0.333017	0.478	0.318	2.15228e-46	0
AT1G19730	7.25748e-62	0.33248	0.407	0.234	1.41231e-57	0
AT3G12260	1.00053e-49	0.332277	0.804	0.714	1.94704e-45	0
AT4G38220	3.37584e-43	0.33178	0.61	0.48	6.56939e-39	0
AT5G64180	8.80393e-66	0.331473	0.43	0.248	1.71324e-61	0
AT2G01140	3.3694e-45	0.331061	0.576	0.425	6.55685e-41	0
AT4G09750	5.50335e-123	0.330766	0.28	0.086	1.07095e-118	0
AT5G48160	3.7122e-43	0.330488	0.742	0.637	7.22394e-39	0
AT3G16190	1.15696e-45	0.330366	0.68	0.545	2.25145e-41	0
AT1G43130	4.28651e-51	0.33	0.607	0.451	8.34155e-47	0
AT4G32260	3.25778e-65	0.32929	0.999	0.964	6.33965e-61	0
AT3G17860	4.12953e-32	0.32928	0.623	0.525	8.03606e-28	0
AT1G51140	4.91206e-135	0.328867	0.266	0.074	9.55887e-131	0
AT1G64520	2.97226e-53	0.328746	0.759	0.63	5.78402e-49	0
AT4G22570	4.85314e-36	0.32792	0.448	0.312	9.44421e-32	0
AT4G04614	2.42589e-56	0.327765	0.487	0.311	4.72079e-52	0
AT1G03290	2.58867e-63	0.327561	0.474	0.281	5.03756e-59	0
AT5G65260	2.4558e-41	0.327328	0.595	0.465	4.77899e-37	0
AT2G04630	7.93775e-39	0.327025	0.584	0.465	1.54469e-34	0
AT2G20820	5.83815e-59	0.326849	0.934	0.858	1.1361e-54	0
AT1G61065	5.57674e-43	0.326835	0.269	0.142	1.08523e-38	0
AT1G01620	3.19255e-13	0.326772	0.654	0.609	6.21269e-09	0
AT1G53030	1.65784e-46	0.326601	0.591	0.431	3.22615e-42	0
AT3G22480	7.44692e-50	0.326576	0.565	0.405	1.44917e-45	0
AT3G46430	5.68853e-45	0.326389	0.796	0.707	1.10699e-40	0
AT1G48300	8.59121e-21	0.326302	0.777	0.712	1.67185e-16	0
AT5G44572	1.75248e-34	0.326266	0.167	0.076	3.41032e-30	0
AT4G31500	4.13474e-45	0.326224	0.602	0.425	8.04621e-41	0
AT1G16700	3.63319e-51	0.3259	0.663	0.503	7.07019e-47	0
AT1G02140	3.07208e-47	0.325415	0.801	0.705	5.97828e-43	0
AT5G05750	2.25747e-46	0.325079	0.556	0.411	4.39304e-42	0
AT3G57050	1.8042e-42	0.325028	0.554	0.418	3.51097e-38	0
AT4G27320	3.63045e-53	0.323397	0.475	0.307	7.06485e-49	0
AT5G38630	8.69837e-55	0.323267	0.456	0.284	1.6927e-50	0
AT3G46600	3.51378e-32	0.32297	0.548	0.415	6.83781e-28	0
ATCG00520	3.79875e-48	0.322482	0.848	0.739	7.39238e-44	0
AT4G02380	6.45517e-41	0.3224	0.988	0.967	1.25618e-36	0
AT2G42220	6.33551e-45	0.322103	0.912	0.786	1.23289e-40	0
AT1G29260	3.65746e-51	0.322076	0.467	0.306	7.11742e-47	0
AT5G59510	3.96505e-12	0.322018	0.409	0.333	7.71598e-08	0
AT2G30570	3.8118e-52	0.321868	1	0.997	7.41776e-48	0
AT2G43010	4.73151e-39	0.321821	0.662	0.525	9.20751e-35	0
AT1G06650	6.24721e-47	0.321782	0.481	0.329	1.21571e-42	0
AT3G18430	5.96326e-45	0.321741	0.534	0.39	1.16045e-40	0
AT3G05070	3.70393e-45	0.321732	0.623	0.477	7.20785e-41	0
AT2G40060	3.85063e-21	0.321596	0.797	0.769	7.49332e-17	0
AT3G45620	8.29317e-74	0.321591	0.401	0.203	1.61385e-69	0
ATCG00540	1.86721e-78	0.321182	0.998	0.982	3.63358e-74	0
AT2G36080	8.96863e-92	0.320541	0.258	0.091	1.74529e-87	0
AT5G17550	4.04582e-42	0.320124	0.488	0.348	7.87316e-38	0
AT1G54250	2.80128e-42	0.319851	0.503	0.358	5.45129e-38	0
AT3G25910	8.60992e-45	0.319759	0.651	0.515	1.67549e-40	0
AT1G75460	1.80557e-37	0.319655	0.539	0.397	3.51365e-33	0
AT1G27310	2.91607e-52	0.319597	0.863	0.766	5.67466e-48	0
AT4G32130	4.21057e-48	0.319487	0.612	0.458	8.19376e-44	0
AT4G27870	7.18946e-57	0.319165	0.331	0.175	1.39907e-52	0
AT5G37070	3.90165e-47	0.318941	0.659	0.506	7.59261e-43	0
AT5G01900	7.46323e-154	0.318541	0.182	0.03	1.45234e-149	0
AT5G42990	1.45328e-43	0.318485	0.524	0.38	2.82809e-39	0
AT4G24026	1.99082e-73	0.317969	0.311	0.137	3.87413e-69	0
AT2G47600	2.52341e-54	0.317769	0.36	0.201	4.91056e-50	0
AT3G17510	3.66901e-44	0.31662	0.448	0.296	7.13989e-40	0
AT1G04260	7.68241e-55	0.315983	0.452	0.28	1.495e-50	0
AT5G23040	3.65886e-43	0.315618	0.76	0.659	7.12015e-39	0
AT1G21720	3.85557e-58	0.315522	0.8	0.668	7.50294e-54	0
AT5G19940	3.30291e-49	0.314564	0.832	0.69	6.42747e-45	0
AT4G14800	1.18491e-54	0.314405	0.738	0.587	2.30583e-50	0
AT2G44578	1.58084e-133	0.314399	0.178	0.033	3.07632e-129	0
AT1G71040	3.48999e-64	0.314262	0.344	0.174	6.79152e-60	0
AT2G47710	6.69626e-70	0.313993	0.997	0.974	1.30309e-65	0
AT2G16660	6.00428e-20	0.313457	0.675	0.581	1.16843e-15	0
AT1G31170	1.42246e-41	0.313367	0.628	0.49	2.7681e-37	0
AT5G56550	2.06521e-32	0.313268	0.415	0.283	4.0189e-28	0
AT5G23140	2.36004e-39	0.313253	0.606	0.478	4.59263e-35	0
AT2G33470	4.08159e-43	0.31324	0.619	0.476	7.94278e-39	0
AT1G67350	4.46336e-51	0.313156	0.87	0.788	8.68571e-47	0
AT5G40580	2.1828e-46	0.313114	0.614	0.469	4.24774e-42	0
AT1G73480	8.02142e-63	0.31209	0.344	0.174	1.56097e-58	0
AT2G01100	1.17337e-53	0.31156	0.715	0.555	2.28338e-49	0
AT4G29210	5.18018e-76	0.31146	0.319	0.141	1.00806e-71	0
AT3G03070	1.34582e-68	0.310584	0.987	0.972	2.61897e-64	0
AT2G04410	5.98262e-48	0.309737	0.842	0.765	1.16422e-43	0
AT1G14400	4.11596e-60	0.308866	0.962	0.937	8.00967e-56	0
AT4G22310	1.95366e-43	0.308854	0.722	0.607	3.80182e-39	0
AT5G26170	1.14131e-124	0.308535	0.265	0.074	2.22099e-120	0
AT4G31300	4.11756e-45	0.30757	0.758	0.635	8.01278e-41	0
AT1G68300	1.10187e-47	0.30746	0.698	0.549	2.14424e-43	0
AT3G57230	1.40709e-42	0.307377	0.509	0.359	2.7382e-38	0
AT5G64280	2.15127e-65	0.307307	0.328	0.162	4.18637e-61	0
AT4G18980	5.37501e-40	0.306942	0.276	0.148	1.04598e-35	0
AT1G15350	1.77663e-50	0.306777	0.548	0.377	3.45731e-46	0
AT5G13450	9.14355e-54	0.306338	0.898	0.815	1.77933e-49	0
AT3G06470	6.59264e-70	0.3062	0.367	0.186	1.28293e-65	0
AT4G35020	8.06292e-46	0.306032	0.461	0.309	1.56904e-41	0
AT2G46510	4.02541e-33	0.305859	0.521	0.395	7.83345e-29	0
AT5G24150	2.26368e-160	0.305746	0.215	0.04	4.40512e-156	0
AT4G01610	1.64061e-54	0.305409	0.714	0.563	3.19263e-50	0
AT5G03204	8.32077e-165	0.305274	0.258	0.056	1.61922e-160	0
AT3G47160	2.37411e-45	0.30522	0.407	0.256	4.62002e-41	0
AT5G09310	1.02878e-43	0.304991	0.503	0.351	2.00201e-39	0
AT5G43940	2.04851e-58	0.304911	0.975	0.939	3.98641e-54	0
AT1G30910	2.21474e-45	0.304869	0.512	0.359	4.30988e-41	0
AT4G40045	5.01004e-50	0.304801	0.441	0.281	9.74954e-46	0
AT3G52730	1.40816e-61	0.30421	0.937	0.871	2.74029e-57	0
AT5G34850	5.8574e-37	0.304208	0.545	0.418	1.13985e-32	0
AT3G01390	6.04602e-45	0.304126	0.869	0.794	1.17656e-40	0
AT2G38230	1.56264e-35	0.304096	0.884	0.826	3.04089e-31	0
AT1G79010	6.58456e-40	0.30379	0.78	0.688	1.28136e-35	0
AT3G13550	3.51307e-41	0.303668	0.461	0.32	6.83643e-37	0
AT1G72175	5.86027e-47	0.30276	0.466	0.311	1.14041e-42	0
AT5G20350	1.80595e-44	0.302299	0.572	0.426	3.51438e-40	0
AT3G15360	9.81055e-58	0.302127	1	0.953	1.90913e-53	0
AT5G12240	2.19973e-41	0.301273	0.601	0.462	4.28067e-37	0
AT5G16660	7.89705e-46	0.301139	0.926	0.858	1.53677e-41	0
AT4G38800	2.36848e-48	0.300897	0.846	0.785	4.60907e-44	0
AT3G53740	2.8914e-30	0.300866	0.973	0.954	5.62667e-26	0
AT2G21170	4.77104e-55	0.300494	0.985	0.938	9.28444e-51	0
AT3G57080	7.79754e-50	0.299967	0.348	0.202	1.5174e-45	0
AT2G35060	1.8528e-96	0.299934	0.274	0.098	3.60556e-92	0
AT3G10090	2.9956e-49	0.299732	0.46	0.297	5.82943e-45	0
AT1G19660	5.02953e-44	0.299481	0.953	0.924	9.78747e-40	0
AT5G60800	2.46055e-30	0.299476	0.379	0.252	4.78824e-26	0
AT1G65290	3.07138e-38	0.299196	0.784	0.679	5.9769e-34	0
AT3G52420	3.52784e-56	0.299097	0.346	0.189	6.86518e-52	0
AT1G03140	6.23008e-41	0.299058	0.519	0.377	1.21237e-36	0
AT3G13200	6.18074e-54	0.298996	0.908	0.833	1.20277e-49	0
AT1G03210	1.84036e-63	0.298927	0.333	0.166	3.58135e-59	0
AT5G10300	1.06699e-63	0.298677	0.523	0.313	2.07636e-59	0
AT5G65840	9.11997e-44	0.298653	0.498	0.344	1.77475e-39	0
AT5G23540	4.13811e-53	0.298333	0.777	0.637	8.05277e-49	0
AT4G03400	1.9417e-58	0.298175	0.31	0.153	3.77854e-54	0
AT3G27210	1.04206e-40	0.297724	0.46	0.312	2.02786e-36	0
AT4G12290	1.97835e-60	0.29769	0.341	0.173	3.84987e-56	0
AT2G01340	4.96217e-56	0.297604	0.135	0.041	9.65639e-52	0
AT2G36790	7.58633e-67	0.297558	0.144	0.041	1.4763e-62	0
AT3G52240	4.60772e-49	0.296866	0.43	0.271	8.96663e-45	0
AT5G56760	2.63811e-40	0.296801	0.802	0.711	5.13377e-36	0
AT2G48020	3.92294e-52	0.296749	0.365	0.208	7.63403e-48	0
AT4G02220	8.24789e-59	0.296441	0.341	0.177	1.60504e-54	0
AT5G43850	2.18984e-34	0.296366	0.579	0.458	4.26143e-30	0
AT1G08490	6.61362e-36	0.295614	0.535	0.409	1.28701e-31	0
AT4G14615	2.92852e-44	0.295296	0.743	0.615	5.69889e-40	0
AT3G13882	4.05913e-35	0.295139	0.549	0.417	7.89907e-31	0
AT5G05930	4.4201e-49	0.295132	0.426	0.266	8.60151e-45	0
AT1G63840	2.89639e-26	0.29483	0.867	0.767	5.63637e-22	0
AT5G59880	4.58003e-86	0.294591	0.988	0.932	8.91274e-82	0
AT5G13440	5.21159e-42	0.294361	0.688	0.549	1.01418e-37	0
AT5G64010	3.59035e-92	0.294317	0.274	0.1	6.98682e-88	0
AT5G18780	1.84543e-89	0.294283	0.295	0.114	3.5912e-85	0
AT1G29330	6.5479e-35	0.294275	0.536	0.407	1.27422e-30	0
AT3G19860	4.78582e-36	0.294219	0.531	0.404	9.3132e-32	0
AT1G50640	1.70173e-32	0.293866	0.578	0.446	3.31157e-28	0
AT1G65800	4.36452e-55	0.293831	0.373	0.208	8.49335e-51	0
AT2G20725	7.05546e-40	0.293711	0.591	0.443	1.37299e-35	0
AT1G14450	1.63876e-46	0.293196	0.91	0.845	3.18902e-42	0
AT1G76080	3.14629e-35	0.293181	0.838	0.735	6.12268e-31	0
AT5G06340	2.33572e-36	0.293132	0.517	0.386	4.54531e-32	0
AT5G07860	5.78311e-46	0.292799	0.285	0.152	1.12539e-41	0
AT1G24440	1.42269e-53	0.292715	0.347	0.189	2.76856e-49	0
AT2G18030	5.97183e-51	0.292376	0.406	0.243	1.16212e-46	0
AT5G11760	5.83187e-40	0.292226	0.543	0.404	1.13488e-35	0
AT5G55170	4.5391e-133	0.29185	0.232	0.056	8.83308e-129	0
AT5G55940	3.54643e-35	0.291723	0.673	0.574	6.90136e-31	0
AT3G53610	2.52848e-39	0.291625	0.578	0.444	4.92043e-35	0
AT1G78620	2.94713e-35	0.291586	0.559	0.431	5.73512e-31	0
AT4G39100	1.39057e-37	0.291494	0.535	0.401	2.70604e-33	0
AT5G06750	3.47591e-80	0.291305	0.302	0.125	6.76412e-76	0
AT5G54680	5.09751e-45	0.291224	0.822	0.745	9.91976e-41	0
AT2G41870	3.18551e-47	0.291145	0.402	0.245	6.199e-43	0
AT5G67190	1.27743e-09	0.291056	0.52	0.478	2.48587e-05	0
AT5G13430	2.98147e-36	0.290996	0.671	0.561	5.80194e-32	0
AT5G47570	5.53571e-42	0.290942	0.92	0.867	1.07725e-37	0
AT1G72170	1.54907e-38	0.290851	0.562	0.428	3.0145e-34	0
AT1G12390	3.26734e-49	0.290614	0.409	0.25	6.35825e-45	0
AT4G07950	1.56424e-47	0.290513	0.393	0.237	3.04402e-43	0
AT5G23290	1.44494e-33	0.289881	0.544	0.421	2.81185e-29	0
AT1G12240	2.9572e-33	0.289607	0.346	0.221	5.75472e-29	0
AT3G14840	7.17779e-65	0.2892	0.318	0.152	1.3968e-60	0
AT2G22080	5.09379e-32	0.287982	0.618	0.493	9.91252e-28	0
AT4G02405	8.9796e-53	0.287896	0.347	0.192	1.74743e-48	0
AT2G05100	3.07116e-30	0.287839	0.52	0.382	5.97648e-26	0
AT2G34860	6.25671e-45	0.287351	0.96	0.866	1.21756e-40	0
ATCG00470	1.50968e-89	0.287185	1	1	2.93784e-85	0
AT3G12800	6.04526e-41	0.287156	0.672	0.534	1.17641e-36	0
AT3G54300	1.36329e-38	0.286958	0.542	0.399	2.65297e-34	0
AT4G00030	1.82026e-38	0.286784	0.516	0.369	3.54223e-34	0
AT1G80600	9.47223e-35	0.286712	0.633	0.503	1.8433e-30	0
AT5G58560	5.97792e-39	0.286584	0.472	0.334	1.1633e-34	0
AT1G13090	1.0512e-39	0.28655	0.441	0.295	2.04564e-35	0
AT3G27770	5.96869e-27	0.285796	0.499	0.387	1.16151e-22	0
AT4G28030	2.24897e-41	0.285274	0.649	0.508	4.37649e-37	0
AT3G06510	6.19176e-38	0.284694	0.514	0.371	1.20492e-33	0
AT2G07180	2.55009e-41	0.28463	0.614	0.463	4.96247e-37	0
AT4G36670	4.25386e-62	0.284617	0.26	0.112	8.278e-58	0
ATCG00340	3.86967e-71	0.284532	0.999	0.999	7.53038e-67	0
AT4G11570	1.77553e-33	0.28451	0.854	0.821	3.45518e-29	0
AT1G67740	2.60908e-45	0.283593	0.901	0.755	5.07727e-41	0
AT5G25120	1.73787e-106	0.283221	0.211	0.058	3.3819e-102	0
AT3G23080	2.5159e-40	0.283104	0.438	0.29	4.89594e-36	0
AT2G42780	1.10342e-37	0.282913	0.529	0.397	2.14726e-33	0
AT1G20580	1.17393e-35	0.28197	0.786	0.691	2.28446e-31	0
AT2G38270	2.50324e-33	0.281556	0.609	0.5	4.8713e-29	0
AT2G36130	1.94934e-35	0.281457	0.703	0.604	3.79341e-31	0
AT5G02120	7.01699e-35	0.280964	0.868	0.748	1.36551e-30	0
AT3G11090	4.65758e-80	0.280297	0.239	0.087	9.06365e-76	0
AT5G54080	1.75167e-50	0.279684	0.415	0.25	3.40874e-46	0
AT2G01450	1.5918e-21	0.279638	0.66	0.601	3.09764e-17	0
AT1G12810	3.73911e-36	0.279525	0.745	0.654	7.2763e-32	0
AT1G76590	2.99151e-40	0.279313	0.488	0.341	5.82148e-36	0
AT4G27652	5.82594e-19	0.279091	0.93	0.91	1.13373e-14	0
AT3G22550	4.19357e-141	0.279017	0.146	0.02	8.16069e-137	0
AT3G14060	5.06741e-45	0.278689	0.497	0.323	9.86117e-41	0
AT5G64880	7.74234e-41	0.278685	0.373	0.234	1.50666e-36	0
AT1G56700	1.92982e-31	0.278538	0.53	0.415	3.75544e-27	0
AT2G38170	3.31981e-27	0.278301	0.517	0.378	6.46034e-23	0
AT2G27600	5.12727e-36	0.278009	0.694	0.589	9.97767e-32	0
AT5G67080	2.03712e-49	0.277833	0.48	0.294	3.96424e-45	0
AT4G31870	1.32636e-119	0.27759	0.228	0.059	2.58109e-115	0
AT1G74270	2.06058e-41	0.276911	0.894	0.823	4.00989e-37	0
AT5G60340	1.76366e-30	0.27681	0.696	0.605	3.43208e-26	0
AT1G78670	3.58038e-26	0.27658	0.493	0.383	6.96742e-22	0
AT2G04080	1.48978e-101	0.276274	0.234	0.071	2.89911e-97	0
AT1G76200	9.2642e-50	0.27531	0.985	0.962	1.80281e-45	0
AT5G23590	1.1616e-40	0.274848	0.5	0.349	2.26047e-36	0
AT5G67510	5.64631e-36	0.274563	0.529	0.386	1.09877e-31	0
AT3G53500	2.71974e-29	0.274167	0.58	0.477	5.29262e-25	0
AT1G51360	9.28116e-51	0.273835	0.321	0.175	1.80611e-46	0
AT3G49800	6.25246e-29	0.273689	0.614	0.505	1.21673e-24	0
AT4G24990	2.15283e-52	0.273456	0.854	0.714	4.18941e-48	0
AT5G16880	5.70382e-46	0.273446	0.799	0.673	1.10996e-41	0
AT4G02840	2.6204e-33	0.273433	0.737	0.632	5.0993e-29	0
AT5G40190	2.99391e-37	0.273207	0.439	0.301	5.82615e-33	0
AT5G61640	2.49054e-50	0.273143	0.422	0.255	4.8466e-46	0
AT5G06450	1.23758e-39	0.27295	0.481	0.333	2.40832e-35	0
AT5G67590	1.02102e-32	0.272632	0.548	0.426	1.98691e-28	0
AT1G60140	2.22678e-38	0.272067	0.361	0.223	4.33332e-34	0
ATCG00730	7.17934e-34	0.271766	0.903	0.853	1.3971e-29	0
AT4G13200	1.29501e-34	0.271186	0.754	0.663	2.52009e-30	0
AT1G70580	9.09008e-36	0.269794	0.395	0.262	1.76893e-31	0
AT3G45300	5.37464e-38	0.269677	0.406	0.264	1.0459e-33	0
AT1G23860	5.57429e-32	0.269504	0.611	0.495	1.08476e-27	0
AT2G37770	3.11848e-80	0.26927	0.164	0.045	6.06856e-76	0
AT1G76560	5.95567e-47	0.268263	0.464	0.29	1.15897e-42	0
AT1G32130	8.9841e-32	0.268108	0.675	0.565	1.74831e-27	0
AT2G21640	1.56956e-10	0.267934	0.145	0.098	3.05437e-06	0
AT5G27830	4.78118e-52	0.267846	0.366	0.204	9.30417e-48	0
AT4G14110	5.06977e-37	0.267778	0.47	0.325	9.86577e-33	0
AT3G22231	1.73717e-43	0.267657	0.201	0.089	3.38053e-39	0
AT5G60160	2.08542e-34	0.26747	0.47	0.338	4.05823e-30	0
AT1G28140	1.30803e-35	0.267441	0.811	0.731	2.54542e-31	0
AT5G48335	7.27318e-30	0.267402	0.691	0.585	1.41536e-25	0
AT4G34650	4.965e-122	0.267383	0.167	0.031	9.66188e-118	0
AT4G32680	2.89491e-42	0.26726	0.403	0.257	5.63349e-38	0
AT1G21410	4.91028e-85	0.267199	0.227	0.077	9.55541e-81	0
AT4G10330	1.27143e-40	0.267186	0.366	0.228	2.47421e-36	0
AT1G32310	3.24695e-29	0.267026	0.587	0.476	6.31856e-25	0
AT4G27470	9.74266e-41	0.266853	0.365	0.226	1.89592e-36	0
AT5G14120	1.03032e-33	0.266686	0.543	0.4	2.005e-29	0
AT3G06050	5.95735e-49	0.266546	0.854	0.738	1.1593e-44	0
ATCG00350	1.7116e-45	0.266481	0.999	0.988	3.33077e-41	0
AT2G22200	1.19368e-122	0.266409	0.15	0.025	2.32291e-118	0
AT5G66160	1.56263e-37	0.26639	0.453	0.314	3.04088e-33	0
AT5G57370	1.26458e-31	0.265953	0.446	0.322	2.46087e-27	0
AT2G47690	3.89678e-33	0.265267	0.802	0.728	7.58314e-29	0
AT1G49970	1.18333e-38	0.265267	0.9	0.841	2.30277e-34	0
AT3G22110	7.96442e-32	0.264809	0.688	0.578	1.54988e-27	0
AT5G19250	6.12632e-28	0.264804	0.576	0.458	1.19218e-23	0
AT1G09530	7.14483e-39	0.264546	0.288	0.164	1.39038e-34	0
AT3G48310	2.95446e-43	0.263781	0.48	0.318	5.74938e-39	0
AT4G10300	6.93011e-38	0.262903	0.967	0.875	1.3486e-33	0
ATCG01040	1.27662e-48	0.262793	0.988	0.978	2.4843e-44	0
AT4G35000	1.37844e-41	0.262301	0.885	0.823	2.68244e-37	0
AT4G27750	7.83205e-33	0.262298	0.481	0.353	1.52412e-28	0
AT1G43890	2.56847e-32	0.26209	0.764	0.691	4.99825e-28	0
AT1G30500	5.70968e-53	0.261979	0.342	0.186	1.1111e-48	0
AT2G46930	8.52164e-40	0.261833	0.341	0.207	1.65831e-35	0
AT4G21090	5.54708e-45	0.261444	0.357	0.211	1.07946e-40	0
AT5G26610	3.35588e-36	0.261339	0.398	0.265	6.53054e-32	0
AT3G03330	8.5542e-31	0.260882	0.571	0.456	1.66465e-26	0
AT4G14340	5.58732e-28	0.26066	0.365	0.244	1.08729e-23	0
AT3G27020	7.49627e-45	0.260605	0.314	0.174	1.45877e-40	0
AT4G22220	1.0995e-56	0.260006	0.997	0.992	2.13962e-52	0
AT4G25570	5.93617e-28	0.259981	0.677	0.586	1.15518e-23	0
AT5G51020	2.17059e-29	0.259585	0.773	0.701	4.22396e-25	0
AT3G11780	6.07916e-43	0.2591	0.854	0.768	1.183e-38	0
AT2G04700	1.84081e-31	0.259076	0.649	0.516	3.58221e-27	0
E1 ALPHA	3.89944e-37	0.258982	0.892	0.847	7.58831e-33	0
AT1G68140	5.55288e-26	0.258981	0.512	0.408	1.08059e-21	0
AT2G38710	1.64722e-33	0.258826	0.496	0.363	3.2055e-29	0
AT5G57910	3.09184e-34	0.258739	0.491	0.346	6.01671e-30	0
AT1G06200	2.90983e-32	0.258346	0.797	0.737	5.66253e-28	0
AT4G29480	2.52874e-31	0.258343	0.737	0.629	4.92093e-27	0
AT4G02770	1.23181e-46	0.258251	1	0.967	2.3971e-42	0
AT1G70590	1.8135e-25	0.257798	0.619	0.528	3.52908e-21	0
AT4G31080	8.29486e-31	0.257651	0.558	0.431	1.61418e-26	0
AT1G08480	1.41411e-39	0.257448	0.88	0.825	2.75186e-35	0
AT4G24040	3.67796e-87	0.257324	0.236	0.079	7.1573e-83	0
AT3G54660	5.80793e-37	0.257255	0.439	0.299	1.13022e-32	0
AT5G51880	4.709e-29	0.257198	0.5	0.384	9.16371e-25	0
AT5G19990	5.7355e-28	0.257127	0.668	0.59	1.11613e-23	0
AT3G45130	2.99051e-186	0.257079	0.177	0.021	5.81953e-182	0
AT4G35160	4.79459e-61	0.257038	0.138	0.04	9.33028e-57	0
AT3G15580	3.69466e-55	0.25658	0.995	0.981	7.18982e-51	0
AT5G42540	3.05852e-46	0.256094	0.331	0.187	5.95189e-42	0
AT5G65250	1.63639e-37	0.256036	0.429	0.291	3.18442e-33	0
AT1G15230	9.62373e-32	0.255128	0.738	0.651	1.87278e-27	0
AT4G28085	5.09498e-59	0.255023	0.33	0.164	9.91483e-55	0
AT4G26080	1.66841e-26	0.25495	0.667	0.562	3.24672e-22	0
AT1G10590	3.35765e-45	0.25421	0.975	0.953	6.53398e-41	0
ATCG00480	1.77388e-41	0.253996	0.993	0.97	3.45196e-37	0
AT3G58600	4.93792e-37	0.253908	0.484	0.339	9.60919e-33	0
AT1G01990	1.14565e-32	0.253818	0.418	0.291	2.22943e-28	0
AT5G12310	3.76488e-26	0.253808	0.566	0.462	7.32646e-22	0
AT1G61150	3.4962e-34	0.253778	0.445	0.309	6.80361e-30	0
AT1G50430	9.67725e-28	0.253705	0.501	0.385	1.88319e-23	0
AT5G27350	7.14522e-46	0.253365	0.276	0.14	1.39046e-41	0
AT1G33970	6.77834e-28	0.253293	0.588	0.475	1.31907e-23	0
AT2G46900	5.70609e-34	0.252812	0.773	0.679	1.1104e-29	0
AT4G12590	6.32106e-28	0.252635	0.737	0.662	1.23008e-23	0
AT1G07040	8.86449e-23	0.252327	0.565	0.461	1.72503e-18	0
AT3G51610	2.56914e-29	0.251782	0.582	0.472	4.99954e-25	0
AT1G02560	6.32427e-44	0.251682	0.974	0.915	1.2307e-39	0
AT3G19720	7.10512e-36	0.251624	0.4	0.264	1.38266e-31	0
AT1G11930	4.53579e-27	0.251614	0.646	0.551	8.82664e-23	0
AT1G04350	4.00536e-44	0.251263	0.327	0.185	7.79443e-40	0
AT3G22890	7.25687e-96	0.250931	0.97	0.887	1.41219e-91	0
AT5G01670	3.73622e-46	0.250759	0.363	0.211	7.27068e-42	0
AT1G27760	3.533e-16	0.250658	0.562	0.479	6.87522e-12	0
AT5G45360	1.00032e-25	0.250387	0.607	0.509	1.94662e-21	0
AT1G25420	1.37624e-27	0.250267	0.532	0.425	2.67817e-23	0
AT3G01470	5.18198e-38	0.25026	0.337	0.198	1.00841e-33	0
AT5G58575	1.08994e-36	0.250161	0.394	0.257	2.12102e-32	0
AT2G16530	2.28726e-81	0.250153	0.243	0.088	4.451e-77	0
AT3G27690	0	1.8896	0.978	0.528	0	1
AT1G29910	0	1.74926	1	0.97	0	1
AT5G38430	0	1.70356	0.998	0.705	0	1
AT3G14210	0	1.69895	0.95	0.45	0	1
AT3G08940	0	1.65498	1	0.901	0	1
AT5G54270	0	1.62618	1	0.969	0	1
AT5G38410	0	1.6251	1	0.985	0	1
AT4G26530	0	1.60271	0.975	0.514	0	1
AT3G53460	0	1.53094	0.998	0.782	0	1
AT2G43030	0	1.43073	1	0.822	0	1
AT1G72610	0	1.41281	1	0.764	0	1
AT1G12900	0	1.40982	1	0.82	0	1
AT5G64040	0	1.3995	1	0.953	0	1
AT5G38420	0	1.39346	0.999	0.784	0	1
AT2G34430	0	1.38553	1	0.923	0	1
AT4G09010	0	1.3847	1	0.804	0	1
AT1G09340	0	1.37222	1	0.849	0	1
AT2G05070	2.41901e-306	1.36431	0.998	0.868	4.7074e-302	1
AT5G24490	0	1.34269	1	0.875	0	1
AT1G35680	0	1.33975	1	0.841	0	1
AT3G63140	0	1.3227	0.998	0.753	0	1
AT3G63160	0	1.30875	1	0.86	0	1
AT3G12780	0	1.30322	1	0.963	0	1
AT1G06680	0	1.3	1	0.988	0	1
AT1G48350	0	1.29539	1	0.885	0	1
AT1G78630	0	1.2858	1	0.907	0	1
AT3G25920	0	1.27897	1	0.871	0	1
AT1G15820	0	1.274	1	0.98	0	1
AT2G24090	0	1.27396	1	0.891	0	1
AT3G21055	0	1.26197	1	0.963	0	1
AT3G62030	0	1.26017	1	0.912	0	1
AT3G44890	0	1.25431	0.994	0.652	0	1
AT5G63310	0	1.24901	0.998	0.745	0	1
AT3G26060	0	1.22933	0.996	0.676	0	1
AT1G52230	0	1.22925	1	0.923	0	1
AT2G33800	0	1.21245	0.999	0.782	0	1
AT4G09650	0	1.21086	0.986	0.581	0	1
AT3G46780	0	1.20465	1	0.878	0	1
AT1G51400	0	1.19942	1	0.915	0	1
AT1G03600	0	1.19806	1	0.784	0	1
POR C	0	1.19712	0.986	0.562	0	1
AT1G29070	0	1.19618	1	0.957	0	1
AT1G42970	0	1.19162	1	0.927	0	1
AT4G01310	0	1.17597	1	0.792	0	1
AT3G54050	0	1.17557	0.983	0.593	0	1
AT2G33370	0	1.17505	0.94	0.548	0	1
AT5G47190	0	1.17378	0.998	0.777	0	1
AT1G14150	0	1.16948	0.931	0.364	0	1
AT4G24770	0	1.16324	1	0.971	0	1
AT1G29920	1.81809e-268	1.16317	1	0.997	3.53801e-264	1
AT1G68520	0	1.16253	0.868	0.32	0	1
AT1G20020	0	1.15785	0.999	0.845	0	1
AT5G14320	0	1.15769	1	0.912	0	1
AT4G02770	0	1.15699	1	0.968	0	1
AT3G11630	0	1.15442	1	0.902	0	1
AT1G32990	0	1.15273	0.998	0.754	0	1
AT4G04330	0	1.14797	0.996	0.637	0	1
AT3G27850	0	1.14041	1	0.82	0	1
AT3G52150	0	1.13929	0.964	0.478	0	1
AT4G21280	0	1.13929	1	0.965	0	1
AT2G38140	0	1.13862	1	0.884	0	1
AT2G33450	0	1.13745	1	0.856	0	1
AT4G18480	0	1.13739	0.943	0.423	0	1
AT2G10940	0	1.13112	0.825	0.277	0	1
AT4G30650	5.25096e-269	1.12868	0.999	0.81	1.02184e-264	1
AT3G15190	0	1.12828	0.999	0.789	0	1
AT1G44575	0	1.12745	1	0.939	0	1
AT3G56910	0	1.11624	1	0.92	0	1
AT5G24314	0	1.11198	0.997	0.682	0	1
AT5G45680	0	1.11021	0.964	0.508	0	1
AT5G40950	0	1.10814	1	0.83	0	1
AT1G05190	0	1.107	1	0.92	0	1
AT5G52970	0	1.10664	0.996	0.646	0	1
AT4G05180	0	1.10222	1	0.987	0	1
AT3G63410	0	1.09582	0.999	0.837	0	1
AT1G79850	0	1.09378	0.999	0.796	0	1
AT4G14890	0	1.09112	0.955	0.448	0	1
AT3G47070	0	1.08937	1	0.831	0	1
AT1G74970	0	1.08899	1	0.891	0	1
AT4G24570	4.07937e-277	1.08283	0.973	0.635	7.93845e-273	1
AT4G17600	0	1.07624	0.916	0.338	0	1
AT3G62530	0	1.07358	0.995	0.736	0	1
AT1G11860	0	1.06303	0.999	0.827	0	1
AT2G42530	1.57674e-133	1.06186	0.962	0.824	3.06834e-129	1
AT5G30510	0	1.06174	1	0.889	0	1
AT1G20340	0	1.05667	1	0.995	0	1
AT5G51010	1.1786e-290	1.05324	0.945	0.649	2.29356e-286	1
AT1G53170	3.56147e-232	1.04533	0.959	0.657	6.93061e-228	1
AT4G18100	0	1.04472	0.998	0.874	0	1
AT5G17870	0	1.04291	1	0.851	0	1
AT3G63490	0	1.04201	1	0.92	0	1
AT2G37220	0	1.04118	0.993	0.789	0	1
AT1G03130	1.36156e-265	1.04035	1	0.845	2.64959e-261	1
AT1G75350	0	1.03599	0.998	0.782	0	1
AT5G08330	0	1.02599	0.955	0.467	0	1
AT4G17490	1.48652e-210	1.02588	0.96	0.703	2.89276e-206	1
AT3G25520	0	1.02237	0.982	0.75	0	1
AT1G32470	0	1.02214	0.999	0.814	0	1
AT2G46820	0	1.02067	1	0.975	0	1
AT4G17390	0	1.02025	1	0.918	0	1
AT1G30380	0	1.02022	1	0.977	0	1
AT3G50685	0	1.01739	0.995	0.656	0	1
AT5G13510	0	1.00968	0.997	0.735	0	1
AT5G54600	0	1.00657	1	0.913	0	1
AT3G09200	0	1.00141	1	0.939	0	1
AT1G50900	0	0.997887	0.947	0.497	0	1
FED A	1.0926e-281	0.996403	1	0.935	2.1262e-277	1
AT5G08050	0	0.994795	0.941	0.431	0	1
AT4G03280	0	0.991717	1	0.989	0	1
AT2G20890	0	0.989765	0.993	0.698	0	1
AT1G67090	0	0.988811	1	1	0	1
AT2G39730	4.44247e-279	0.988568	1	0.966	8.64504e-275	1
2-Cys Prx B	0	0.986939	0.979	0.619	0	1
AT4G28660	2.98875e-304	0.984886	0.907	0.438	5.81612e-300	1
AT1G07320	0	0.984346	0.996	0.764	0	1
AT2G37190	0	0.979361	0.935	0.475	0	1
AT4G38970	0	0.979213	1	0.973	0	1
AT1G68590	0	0.978924	0.96	0.524	0	1
AT1G12090	8.90313e-259	0.978495	0.966	0.538	1.73255e-254	1
AT5G66570	0	0.977625	1	0.999	0	1
AT3G16250	0	0.971585	0.874	0.33	0	1
AT1G61520	0	0.970866	1	0.998	0	1
AT5G16130	3.3066e-300	0.970172	0.935	0.508	6.43464e-296	1
AT3G51820	9.0406e-295	0.968689	0.961	0.605	1.7593e-290	1
AT5G53490	0	0.968204	0.955	0.496	0	1
AT3G14930	0	0.96799	0.939	0.543	0	1
AT5G23740	0	0.967119	0.998	0.824	0	1
AT4G21960	4.38385e-236	0.967113	0.998	0.811	8.53098e-232	1
AT1G55490	4.62592e-262	0.965847	0.85	0.403	9.00205e-258	1
AT5G23900	0	0.965075	0.991	0.789	0	1
AT5G21920	0	0.964702	0.926	0.403	0	1
AT4G31700	1.00592e-296	0.963317	0.966	0.631	1.95753e-292	1
AT1G74730	0	0.962735	0.992	0.717	0	1
AT1G08380	0	0.960513	1	0.993	0	1
AT1G64510	0	0.960214	0.997	0.716	0	1
AT1G75690	0	0.959748	0.998	0.838	0	1
AT5G65220	0	0.957639	1	0.899	0	1
AT2G42220	1.41502e-299	0.957609	0.993	0.783	2.75363e-295	1
AT1G31330	0	0.956707	1	0.999	0	1
AT4G04640	0	0.954142	1	0.841	0	1
AT4G27440	0	0.953611	0.86	0.295	0	1
AT3G18050	0	0.952894	0.871	0.284	0	1
AT4G10340	0	0.952813	1	0.997	0	1
AT1G55670	0	0.952747	1	0.991	0	1
AT3G54210	0	0.951304	0.999	0.919	0	1
AT4G34620	0	0.946689	1	0.997	0	1
AT3G55330	0	0.944525	0.985	0.669	0	1
AT2G28900	2.38554e-220	0.944268	1	0.831	4.64225e-216	1
AT2G34420	2.58863e-251	0.939615	1	0.999	5.03746e-247	1
AT1G73655	0	0.937902	0.999	0.816	0	1
AT3G07110	2.95046e-274	0.934768	0.939	0.577	5.74159e-270	1
AT3G56090	4.992e-137	0.934715	0.832	0.538	9.71442e-133	1
AT3G04840	3.53512e-284	0.933588	0.959	0.594	6.87934e-280	1
AT3G45030	9.14311e-265	0.932404	0.923	0.549	1.77925e-260	1
AT3G50060	1.19414e-287	0.931365	0.8	0.303	2.32381e-283	1
AT2G18020	0	0.925501	0.998	0.913	0	1
AT2G37600	0	0.92511	0.798	0.277	0	1
AT1G70760	1.47042e-271	0.91751	0.999	0.782	2.86144e-267	1
AT2G27530	0	0.917461	0.998	0.853	0	1
AT2G28000	2.35075e-269	0.916701	0.783	0.314	4.57456e-265	1
AT5G02160	7.64386e-261	0.915915	0.997	0.663	1.4875e-256	1
AT5G27850	9.89537e-282	0.915071	0.994	0.887	1.92564e-277	1
AT1G03680	0	0.914188	1	0.932	0	1
AT5G09660	0	0.913196	1	0.885	0	1
AT3G01500	0	0.911599	0.926	0.41	0	1
AT3G54890	2.04564e-307	0.909114	1	0.999	3.98081e-303	1
AT1G74470	3.53413e-243	0.909076	0.999	0.914	6.87742e-239	1
AT3G12345	1.13211e-303	0.907853	0.969	0.598	2.20308e-299	1
AT3G51510	0	0.906139	0.998	0.771	0	1
AT1G27400	5.64619e-274	0.906032	0.972	0.707	1.09875e-269	1
AT1G12845	0	0.905413	0.836	0.301	0	1
AT2G01250	1.01851e-288	0.902988	0.975	0.707	1.98201e-284	1
AT1G32060	1.26715e-279	0.899141	0.997	0.713	2.46588e-275	1
AT5G62720	3.02152e-269	0.897649	0.97	0.603	5.87989e-265	1
AT5G39740	2.92151e-265	0.894714	0.95	0.623	5.68527e-261	1
AT5G13120	2.43236e-302	0.893998	0.929	0.493	4.73338e-298	1
AT5G07020	1.97107e-302	0.892786	0.999	0.821	3.83569e-298	1
AT1G74450	5.55646e-268	0.892171	0.95	0.535	1.08129e-263	1
AT2G36620	6.51477e-276	0.891721	0.952	0.594	1.26778e-271	1
AT4G25740	2.74981e-296	0.890488	0.979	0.71	5.35113e-292	1
AT3G14110	2.9551e-290	0.882458	0.955	0.549	5.75063e-286	1
AT3G55800	2.54443e-290	0.881352	0.983	0.643	4.95147e-286	1
AT1G80380	2.10243e-289	0.88105	0.972	0.641	4.09132e-285	1
AT1G21500	1.14254e-293	0.879678	1	0.942	2.22339e-289	1
AT1G71500	0	0.878907	1	0.906	0	1
AT3G13120	0	0.878722	0.89	0.374	0	1
AT3G47470	6.58253e-274	0.877037	1	1	1.28096e-269	1
AT2G43560	1.68798e-294	0.875289	0.994	0.78	3.28482e-290	1
AT1G07050	0	0.869244	0.782	0.209	0	1
AT1G76100	1.18132e-247	0.860728	0.969	0.604	2.29885e-243	1
AT1G09690	4.37097e-298	0.857048	0.999	0.923	8.5059e-294	1
AT3G56940	5.60159e-218	0.855355	0.998	0.834	1.09007e-213	1
AT3G60245	6.88343e-275	0.85273	0.998	0.949	1.33952e-270	1
AT3G08740	2.96984e-269	0.851775	0.91	0.477	5.77931e-265	1
AT4G32340	3.70869e-239	0.848866	0.996	0.706	7.21711e-235	1
AT2G06520	1.28978e-230	0.84783	1	0.963	2.50992e-226	1
AT3G47650	2.69059e-275	0.847613	0.998	0.818	5.23589e-271	1
AT2G44840	6.04832e-151	0.847486	0.639	0.286	1.177e-146	1
AT3G04550	0	0.845468	0.813	0.296	0	1
AT3G10520	0	0.8438	0.856	0.314	0	1
AT2G21660	3.46273e-196	0.841901	1	0.93	6.73848e-192	1
AT3G50820	2.48951e-267	0.838538	0.98	0.668	4.8446e-263	1
AT1G67700	1.11394e-247	0.836046	0.993	0.749	2.16772e-243	1
AT4G25080	1.79692e-286	0.834178	0.999	0.812	3.49681e-282	1
AT1G10960	9.12456e-237	0.833369	0.906	0.487	1.77564e-232	1
AT1G72370	4.47176e-234	0.831586	0.969	0.749	8.70205e-230	1
AT4G34190	4.58021e-288	0.830915	0.997	0.813	8.91309e-284	1
AT2G24020	5.60436e-276	0.829741	0.948	0.57	1.09061e-271	1
AT4G24930	1.15994e-280	0.828829	0.86	0.382	2.25725e-276	1
AT1G43670	2.59207e-254	0.828436	0.963	0.626	5.04418e-250	1
AT3G26650	6.37592e-301	0.828079	1	0.993	1.24075e-296	1
AT2G05220	1.56712e-283	0.827601	0.993	0.818	3.04961e-279	1
AT5G07090	3.47737e-246	0.826341	0.973	0.688	6.76697e-242	1
AT4G17560	8.10927e-274	0.821713	0.917	0.464	1.57806e-269	1
AT5G20290	9.22291e-295	0.821673	1	0.975	1.79478e-290	1
AT1G70600	7.92831e-233	0.82158	0.982	0.765	1.54285e-228	1
AT5G14910	7.32821e-276	0.820814	0.996	0.758	1.42607e-271	1
AT2G24060	1.93922e-271	0.819896	0.88	0.406	3.77373e-267	1
AT4G32260	0	0.819703	1	0.965	0	1
AT3G63190	1.21866e-264	0.81828	0.905	0.471	2.37151e-260	1
AT3G02560	5.96779e-252	0.817983	0.981	0.756	1.16133e-247	1
AT5G20720	3.47564e-229	0.817364	0.989	0.863	6.7636e-225	1
AT5G20630	5.4809e-211	0.815811	0.345	0.066	1.06658e-206	1
AT5G02960	5.93365e-286	0.815615	1	0.941	1.15469e-281	1
AT2G05990	0	0.81551	0.793	0.251	0	1
AT3G26740	1.684e-202	0.812759	1	0.903	3.27707e-198	1
AT1G22780	4.70629e-256	0.810891	0.962	0.632	9.15843e-252	1
AT2G32060	1.49111e-240	0.808264	0.891	0.468	2.9017e-236	1
AT2G19730	1.24879e-272	0.806164	0.999	0.928	2.43014e-268	1
AT2G41840	1.03054e-265	0.805391	0.999	0.894	2.00543e-261	1
AT3G22210	3.48819e-198	0.805356	0.891	0.52	6.78802e-194	1
AT3G02730	4.60151e-273	0.804824	0.999	0.858	8.95454e-269	1
AT5G05690	1.02576e-198	0.804817	0.975	0.711	1.99613e-194	1
AT5G47700	1.50191e-265	0.8037	0.998	0.864	2.92271e-261	1
AT5G17170	8.405e-196	0.802792	0.833	0.455	1.63561e-191	1
AT4G26670	5.84581e-302	0.801909	0.874	0.354	1.13759e-297	1
AT2G01590	1.74958e-304	0.80113	0.816	0.31	3.40469e-300	1
AT1G76450	4.93476e-259	0.799878	0.944	0.595	9.60304e-255	1
AT5G23120	6.57169e-271	0.799687	0.999	0.836	1.27885e-266	1
AT2G20260	1.95178e-294	0.798905	1	0.989	3.79816e-290	1
AT2G33830	4.21902e-204	0.798675	0.925	0.508	8.21021e-200	1
AT2G39470	1.18524e-249	0.798003	0.983	0.697	2.30647e-245	1
AT5G15200	0	0.795066	1	0.992	0	1
AT4G39040	3.09731e-259	0.794083	0.915	0.478	6.02736e-255	1
AT3G56650	2.65482e-278	0.793745	0.918	0.46	5.16629e-274	1
AT5G60390	1.27763e-263	0.792134	0.998	0.973	2.48627e-259	1
AT1G57660	5.52431e-237	0.789073	0.955	0.628	1.07503e-232	1
AT3G62870	5.64116e-241	0.788736	0.993	0.914	1.09777e-236	1
AT1G18730	5.23848e-251	0.787213	0.936	0.545	1.01941e-246	1
AT3G52960	4.72974e-258	0.784616	0.864	0.402	9.20407e-254	1
AT1G54500	5.21691e-251	0.782075	0.906	0.454	1.01521e-246	1
AT3G16140	3.87095e-293	0.781655	1	0.974	7.53286e-289	1
AT2G39460	9.92733e-239	0.779019	0.979	0.79	1.93186e-234	1
AT1G67740	1.83036e-240	0.775752	0.99	0.751	3.56188e-236	1
AT1G25440	2.73689e-203	0.775075	0.714	0.282	5.32599e-199	1
AT3G07460	1.22954e-250	0.77507	0.857	0.373	2.39268e-246	1
AT2G34510	3.2562e-251	0.774866	0.665	0.219	6.33656e-247	1
AT5G38520	1.80972e-257	0.77486	0.893	0.429	3.52171e-253	1
AT1G14345	0	0.772111	0.76	0.24	0	1
AT1G54780	9.44923e-245	0.771515	0.999	0.862	1.83882e-240	1
AT4G30950	5.35009e-247	0.767279	0.996	0.835	1.04113e-242	1
AT1G34000	1.75618e-247	0.766904	0.996	0.751	3.41753e-243	1
AT1G19150	0	0.766891	0.733	0.203	0	1
AT3G15360	3.47235e-304	0.766312	1	0.955	6.75719e-300	1
AT4G00100	1.0659e-254	0.765839	0.999	0.929	2.07425e-250	1
AT1G04420	5.98928e-253	0.763419	0.847	0.387	1.16551e-248	1
AT3G56010	1.08721e-256	0.762534	0.953	0.567	2.11572e-252	1
AT5G01530	5.3371e-240	0.761978	1	0.999	1.0386e-235	1
AT3G23390	2.55405e-210	0.760988	0.932	0.618	4.97018e-206	1
AT4G29410	4.38993e-208	0.75863	0.869	0.479	8.54281e-204	1
AT4G16410	1.28106e-235	0.757818	0.944	0.552	2.49295e-231	1
AT5G46110	2.66544e-240	0.756649	0.998	0.88	5.18695e-236	1
AT5G43750	4.46663e-215	0.755325	0.935	0.566	8.69207e-211	1
AT1G78995	2.12707e-265	0.754344	0.776	0.294	4.13927e-261	1
AT1G77940	2.32192e-211	0.754092	0.953	0.679	4.51846e-207	1
AT3G15210	1.39685e-185	0.75154	0.979	0.879	2.71826e-181	1
AT5G60670	0	0.751307	0.698	0.201	0	1
AT3G04400	1.22794e-244	0.750475	0.999	0.971	2.38957e-240	1
PGR5-LIKE A	2.51117e-250	0.75021	1	0.876	4.88673e-246	1
AT3G48420	8.74005e-216	0.749728	0.906	0.501	1.70081e-211	1
AT3G14415	1.30948e-238	0.749727	1	0.896	2.54825e-234	1
AT5G52650	1.97248e-231	0.749339	0.992	0.894	3.83845e-227	1
AT3G27830	9.2976e-268	0.747797	0.783	0.305	1.80931e-263	1
AT3G24430	5.44655e-257	0.746571	0.869	0.394	1.0599e-252	1
AT2G44650	9.3426e-236	0.74439	0.986	0.826	1.81807e-231	1
AT3G16080	7.98559e-218	0.743841	0.974	0.739	1.554e-213	1
AT5G21430	6.42395e-228	0.743655	0.829	0.389	1.2501e-223	1
AT3G09500	4.16873e-274	0.742565	1	0.972	8.11235e-270	1
AT2G37660	2.42141e-219	0.739631	0.914	0.539	4.71207e-215	1
AT3G08030	7.15435e-194	0.737257	0.85	0.443	1.39224e-189	1
AT1G55480	3.64121e-220	0.734553	0.817	0.399	7.0858e-216	1
AT4G30660	3.55918e-207	0.733928	0.918	0.527	6.92616e-203	1
AT3G10060	9.15695e-220	0.733582	0.899	0.52	1.78194e-215	1
AT2G29180	4.72673e-212	0.731778	0.84	0.412	9.19821e-208	1
AT4G00810	6.15195e-247	0.72872	0.997	0.909	1.19717e-242	1
AT4G26555	1.72726e-230	0.728329	0.952	0.608	3.36124e-226	1
AT4G16720	2.35646e-217	0.72821	0.993	0.873	4.58568e-213	1
AT1G56220	1.66012e-185	0.728202	0.993	0.8	3.2306e-181	1
AT5G01920	3.29443e-228	0.728107	0.883	0.454	6.41096e-224	1
AT3G52380	5.45201e-217	0.727628	0.829	0.399	1.06096e-212	1
AT2G22670	4.98034e-206	0.726523	0.923	0.55	9.69174e-202	1
AT4G09040	2.18787e-270	0.726482	0.787	0.31	4.2576e-266	1
AT4G35250	3.54542e-211	0.725973	0.931	0.55	6.89939e-207	1
AT3G59980	1.27527e-261	0.725334	0.774	0.301	2.48168e-257	1
AT5G66530	5.07984e-248	0.724661	0.854	0.389	9.88537e-244	1
AT5G18660	0	0.723926	0.679	0.158	0	1
AT5G16710	1.37944e-240	0.722884	0.989	0.822	2.68439e-236	1
AT1G57860	1.06856e-215	0.718616	0.96	0.664	2.07943e-211	1
AT4G30690	8.30728e-215	0.717654	0.975	0.648	1.6166e-210	1
AT3G61470	6.33711e-255	0.715169	1	1	1.2332e-250	1
AT1G41880	3.27849e-195	0.714659	0.944	0.651	6.37994e-191	1
AT1G44920	8.82119e-222	0.713599	0.889	0.459	1.7166e-217	1
AT1G69040	9.47823e-305	0.712711	0.569	0.137	1.84446e-300	1
AT5G55220	1.11274e-257	0.712657	0.74	0.271	2.16538e-253	1
AT3G05560	4.14593e-211	0.711334	0.969	0.759	8.06798e-207	1
AT5G14740	4.11477e-180	0.710247	1	0.958	8.00734e-176	1
AT2G40100	0	0.709645	0.495	0.081	0	1
AT1G78020	2.28618e-122	0.709622	0.881	0.638	4.44891e-118	1
AT1G20010	2.06351e-214	0.706001	0.927	0.478	4.01559e-210	1
AT2G31040	3.86037e-211	0.70598	0.954	0.605	7.51227e-207	1
AT3G05590	2.87287e-197	0.705151	0.978	0.815	5.5906e-193	1
AT5G39530	3.01606e-219	0.705027	0.788	0.338	5.86926e-215	1
AT2G21330	4.89442e-216	0.701781	0.996	0.798	9.52454e-212	1
AT5G54770	2.58002e-178	0.70042	1	0.987	5.02072e-174	1
AT5G17670	1.24357e-213	0.699142	0.815	0.387	2.41998e-209	1
AT2G29290	1.69343e-234	0.698742	0.752	0.284	3.29542e-230	1
AT2G35370	3.29322e-220	0.697499	1	0.927	6.4086e-216	1
AT4G25050	1.81055e-186	0.69562	0.993	0.901	3.52332e-182	1
AT1G52510	6.42562e-201	0.695257	0.966	0.661	1.25042e-196	1
AT1G17880	3.0541e-241	0.694899	0.998	0.922	5.94327e-237	1
AT5G45775	3.84343e-234	0.694603	0.753	0.306	7.47932e-230	1
AT2G21170	2.38834e-224	0.693656	0.996	0.939	4.64771e-220	1
AT3G01480	6.81565e-227	0.689348	0.78	0.327	1.32632e-222	1
AT3G20230	1.15866e-214	0.688211	0.926	0.559	2.25475e-210	1
AT3G62250	2.61054e-219	0.687692	0.997	0.893	5.08012e-215	1
AT3G11510	3.02202e-193	0.685504	0.987	0.843	5.88086e-189	1
AT3G15520	3.50722e-250	0.684172	0.735	0.278	6.82505e-246	1
AT1G22190	1.02901e-198	0.683694	0.699	0.283	2.00245e-194	1
AT4G39970	5.8721e-200	0.683506	0.95	0.601	1.14271e-195	1
AT1G18080	2.9012e-173	0.683292	0.895	0.549	5.64573e-169	1
AT1G64680	5.75912e-177	0.682404	0.968	0.681	1.12072e-172	1
AT2G36145	1.81428e-176	0.68198	0.802	0.396	3.53059e-172	1
AT5G11480	1.65699e-235	0.681855	0.781	0.328	3.22451e-231	1
AT1G50732	3.41132e-214	0.681746	0.802	0.345	6.63842e-210	1
AT4G01150	6.00469e-250	0.68163	1	0.993	1.16851e-245	1
AT3G61870	4.21882e-180	0.680764	0.956	0.707	8.20983e-176	1
AT5G47110	4.56236e-201	0.678444	0.979	0.687	8.87835e-197	1
AT3G56020	4.17581e-196	0.678262	0.967	0.687	8.12612e-192	1
AT1G02780	9.90328e-257	0.678126	1	0.99	1.92718e-252	1
AT1G02150	5.20709e-276	0.676925	0.727	0.245	1.0133e-271	1
AT5G19510	6.05469e-246	0.676581	1	0.984	1.17824e-241	1
AT3G56340	5.62118e-211	0.676503	0.994	0.895	1.09388e-206	1
AT4G00895	5.78182e-197	0.676154	0.975	0.75	1.12514e-192	1
AT1G73060	5.28444e-198	0.675203	0.94	0.616	1.02835e-193	1
AT2G21385	6.9781e-210	0.675185	0.815	0.386	1.35794e-205	1
AT3G26710	9.19244e-213	0.674835	0.785	0.362	1.78885e-208	1
AT4G18730	8.48269e-212	0.67473	0.993	0.854	1.65073e-207	1
AT3G53020	5.21926e-210	0.673774	0.995	0.914	1.01567e-205	1
AT2G34590	1.00279e-198	0.669031	0.912	0.51	1.95142e-194	1
AT2G35410	1.98577e-197	0.668924	0.868	0.472	3.86431e-193	1
AT5G02450	1.80584e-182	0.668176	0.97	0.762	3.51417e-178	1
AT4G29060	2.36126e-179	0.666565	0.798	0.395	4.59502e-175	1
AT2G44920	1.32653e-193	0.666414	0.943	0.586	2.58143e-189	1
AT3G55250	1.30131e-213	0.665931	0.819	0.388	2.53236e-209	1
AT4G30620	3.24992e-248	0.66571	0.762	0.293	6.32434e-244	1
AT2G21580	4.13792e-190	0.664894	0.982	0.809	8.05239e-186	1
AT1G43560	4.30962e-177	0.663947	0.906	0.585	8.38651e-173	1
AT2G13360	1.50082e-198	0.663661	1	0.93	2.9206e-194	1
AT5G52100	2.78877e-300	0.660836	0.708	0.217	5.42695e-296	1
AT3G02790	2.8987e-156	0.660221	0.84	0.504	5.64086e-152	1
AT5G61170	1.21167e-169	0.658234	0.926	0.626	2.3579e-165	1
AT3G04920	1.55177e-181	0.657411	0.932	0.619	3.01975e-177	1
AT3G27160	7.59221e-234	0.650724	0.762	0.304	1.47744e-229	1
AT4G39710	9.34136e-264	0.650694	0.664	0.217	1.81783e-259	1
AT4G29905	6.49854e-175	0.649801	0.728	0.314	1.26462e-170	1
AT1G51110	2.99612e-224	0.649338	0.753	0.311	5.83045e-220	1
AT5G57930	5.6753e-209	0.648539	0.79	0.356	1.10441e-204	1
AT5G58260	2.2014e-221	0.647513	0.81	0.347	4.28393e-217	1
AT5G02120	1.96582e-180	0.643469	0.983	0.74	3.82548e-176	1
AT4G37930	1.1172e-210	0.642858	1	0.956	2.17407e-206	1
AT2G47840	1.21457e-224	0.640659	0.795	0.337	2.36356e-220	1
AT5G42070	1.00191e-249	0.64004	0.72	0.257	1.94971e-245	1
AT3G50800	1.36605e-235	0.639568	0.595	0.178	2.65832e-231	1
AT3G48730	1.96809e-216	0.638267	0.683	0.255	3.82991e-212	1
AT4G27700	2.5897e-204	0.637148	0.785	0.348	5.03957e-200	1
AT3G15850	1.54377e-184	0.637058	0.832	0.412	3.00417e-180	1
AT4G09320	1.15988e-173	0.636156	1	0.95	2.25712e-169	1
AT2G30170	1.02577e-220	0.635972	0.745	0.306	1.99616e-216	1
AT2G31610	1.49207e-172	0.634954	0.847	0.457	2.90357e-168	1
AT5G66090	1.18646e-188	0.634862	0.846	0.438	2.30884e-184	1
AT2G27680	3.50975e-178	0.63387	0.979	0.807	6.82997e-174	1
AT2G26500	3.87629e-181	0.633844	0.989	0.846	7.54327e-177	1
AT2G40490	6.13359e-224	0.633518	0.66	0.24	1.1936e-219	1
AT3G53870	5.92983e-170	0.633384	0.967	0.776	1.15394e-165	1
AT5G51110	7.5028e-176	0.633083	0.96	0.688	1.46004e-171	1
AT2G21280	1.15766e-191	0.631863	0.802	0.386	2.25281e-187	1
AT5G03940	3.3769e-161	0.631786	0.85	0.492	6.57144e-157	1
AT4G18370	5.93062e-194	0.629597	0.808	0.381	1.1541e-189	1
AT1G20810	1.90382e-178	0.629235	0.818	0.418	3.70483e-174	1
AT2G30570	6.32958e-187	0.628557	1	0.997	1.23174e-182	1
AT3G47860	7.59264e-159	0.628484	0.883	0.552	1.47753e-154	1
AT4G10450	5.69296e-269	0.627051	0.636	0.19	1.10785e-264	1
AT5G11450	5.04908e-181	0.626776	0.769	0.374	9.82551e-177	1
AT5G08410	7.47669e-174	0.625606	0.971	0.748	1.45496e-169	1
AT4G39200	1.58425e-255	0.624491	1	0.992	3.08296e-251	1
AT3G09050	1.83842e-257	0.621357	0.66	0.211	3.57757e-253	1
AT5G19190	3.10391e-178	0.621029	0.621	0.237	6.04021e-174	1
AT4G34090	1.88353e-222	0.620938	0.747	0.302	3.66535e-218	1
AT4G28025	3.26449e-199	0.618443	0.998	0.89	6.35269e-195	1
AT1G21350	5.52233e-200	0.617808	0.772	0.35	1.07465e-195	1
AT3G08920	2.01795e-190	0.617432	0.851	0.41	3.92693e-186	1
AT4G01050	1.51726e-162	0.617173	0.964	0.711	2.9526e-158	1
AT1G19350	6.35114e-171	0.616101	0.751	0.347	1.23593e-166	1
AT1G62780	7.72489e-214	0.615175	0.688	0.265	1.50326e-209	1
PDH-E1 ALPHA	1.17087e-163	0.614304	0.912	0.582	2.27852e-159	1
AT2G47610	5.94512e-161	0.614023	0.952	0.723	1.15692e-156	1
AT5G64460	1.17634e-170	0.613536	0.862	0.477	2.28917e-166	1
AT1G33810	1.91632e-170	0.609943	0.97	0.727	3.72916e-166	1
AT2G05100	1.44862e-140	0.609749	0.741	0.364	2.81902e-136	1
AT1G03475	2.81835e-163	0.609535	0.934	0.626	5.48451e-159	1
AT3G62910	8.13781e-217	0.609168	0.696	0.269	1.58362e-212	1
AT1G32550	1.46372e-171	0.609016	0.888	0.52	2.84841e-167	1
AT1G65230	1.44717e-208	0.608989	0.752	0.309	2.81619e-204	1
AT5G19770	9.2213e-178	0.607095	0.875	0.471	1.79446e-173	1
AT4G13170	3.20409e-210	0.606912	0.674	0.258	6.23517e-206	1
AT3G52590	9.37307e-217	0.606445	1	0.991	1.824e-212	1
AT4G10480	9.68193e-152	0.605923	0.819	0.471	1.8841e-147	1
AT3G32930	1.09374e-176	0.605817	0.986	0.781	2.12842e-172	1
AT5G13410	1.086e-168	0.604567	0.87	0.504	2.11336e-164	1
AT4G14870	1.33519e-183	0.60299	0.874	0.452	2.59828e-179	1
AT3G10405	3.97652e-183	0.602005	0.826	0.398	7.73832e-179	1
AT1G08550	2.7935e-160	0.600086	0.877	0.521	5.43616e-156	1
AT1G08360	3.36905e-192	0.598805	0.995	0.922	6.55617e-188	1
AT5G39210	9.41988e-205	0.598618	0.73	0.294	1.83311e-200	1
AT5G06060	5.87222e-190	0.596876	0.739	0.317	1.14273e-185	1
AT1G22700	8.55525e-167	0.596375	0.867	0.489	1.66485e-162	1
AT1G16880	6.71746e-151	0.596341	0.944	0.657	1.30722e-146	1
AT2G05310	1.72242e-168	0.596285	0.986	0.737	3.35182e-164	1
AT2G40205	1.3304e-164	0.595606	0.805	0.413	2.58895e-160	1
AT4G26370	1.35226e-211	0.59493	0.691	0.267	2.6315e-207	1
AT3G60530	6.40549e-289	0.594766	0.565	0.136	1.24651e-284	1
AT2G39670	7.67795e-238	0.593892	0.639	0.211	1.49413e-233	1
AT1G67430	2.74195e-172	0.59298	0.993	0.873	5.33583e-168	1
AT1G45474	8.38974e-167	0.59272	0.993	0.84	1.63264e-162	1
AT2G23600	3.39177e-119	0.591334	0.834	0.527	6.60039e-115	1
AT2G35500	1.06239e-238	0.591325	0.682	0.234	2.06741e-234	1
AT2G32180	1.50599e-269	0.589768	0.598	0.166	2.93065e-265	1
AT1G28370	3.2916e-151	0.588409	0.681	0.308	6.40546e-147	1
AT2G01110	1.16035e-180	0.586997	0.988	0.808	2.25803e-176	1
AT5G56710	2.25632e-151	0.58595	0.919	0.604	4.39079e-147	1
AT2G25210	2.59054e-161	0.585447	0.789	0.403	5.0412e-157	1
AT4G31530	6.3223e-157	0.585192	0.872	0.537	1.23032e-152	1
AT2G01755	6.27849e-295	0.584475	0.585	0.147	1.22179e-290	1
AT3G06680	5.64126e-243	0.583857	0.592	0.178	1.09779e-238	1
AT4G13500	1.07824e-163	0.58206	0.84	0.445	2.09826e-159	1
AT4G28750	3.39707e-161	0.581115	1	0.999	6.61069e-157	1
AT2G16660	2.41282e-132	0.5807	0.881	0.562	4.69535e-128	1
AT2G27720	4.85327e-172	0.579914	0.998	0.94	9.44446e-168	1
AT2G23670	2.99749e-152	0.579193	0.839	0.46	5.83312e-148	1
AT3G59540	3.64462e-166	0.578405	0.988	0.879	7.09243e-162	1
AT3G29185	6.93813e-192	0.578212	0.7	0.287	1.35016e-187	1
AT4G10300	6.17184e-161	0.577409	0.996	0.876	1.20104e-156	1
AT5G20935	1.50334e-225	0.576813	0.651	0.22	2.9255e-221	1
AT4G26230	5.38046e-158	0.57679	0.945	0.681	1.04704e-153	1
AT1G11750	8.24001e-169	0.576474	0.993	0.859	1.60351e-164	1
AT3G09210	5.61422e-193	0.575893	0.763	0.334	1.09253e-188	1
AT5G66190	4.13148e-177	0.574798	1	0.923	8.03987e-173	1
AT1G43170	3.64343e-149	0.574263	0.847	0.492	7.09012e-145	1
AT5G13630	2.39943e-141	0.574123	0.968	0.758	4.66929e-137	1
AT5G52920	2.42256e-163	0.572763	0.725	0.323	4.71429e-159	1
AT2G36170	1.98724e-137	0.572106	0.931	0.657	3.86716e-133	1
AT1G74930	2.27835e-168	0.572024	0.651	0.257	4.43366e-164	1
AT1G04640	4.06069e-158	0.571208	0.764	0.379	7.90211e-154	1
AT5G58420	1.15253e-154	0.570857	0.817	0.446	2.24282e-150	1
AT5G56670	2.5942e-156	0.569539	0.969	0.783	5.04831e-152	1
AT4G14960	3.71046e-149	0.56709	0.807	0.433	7.22055e-145	1
AT3G28900	3.12294e-160	0.565364	0.761	0.378	6.07725e-156	1
AT4G19100	7.49175e-254	0.56468	0.599	0.175	1.45789e-249	1
AT2G36160	6.68028e-172	0.564271	0.998	0.937	1.29998e-167	1
AT1G48830	3.90441e-146	0.563402	0.899	0.585	7.59798e-142	1
AT5G09650	7.31746e-133	0.562073	0.933	0.679	1.42398e-128	1
AT5G07240	1.82843e-208	0.56196	0.602	0.204	3.55813e-204	1
AT1G33040	5.17903e-183	0.561578	0.747	0.329	1.00784e-178	1
AT3G53800	4.53259e-167	0.561326	0.741	0.338	8.82042e-163	1
AT2G25080	1.14312e-139	0.561072	0.987	0.809	2.2245e-135	1
AT2G22230	1.53232e-237	0.560736	0.669	0.223	2.9819e-233	1
AT2G18710	1.58373e-146	0.559193	0.846	0.487	3.08195e-142	1
AT1G28330	4.15215e-130	0.559155	0.996	0.783	8.08009e-126	1
PDH-E1 BETA	1.39912e-152	0.558287	0.824	0.452	2.7227e-148	1
AT1G74050	3.19473e-151	0.558173	0.952	0.697	6.21694e-147	1
AT5G41520	1.53285e-179	0.558133	1	0.964	2.98292e-175	1
AT1G35420	1.0521e-147	0.557811	0.884	0.522	2.04739e-143	1
AT5G17230	3.32304e-188	0.55745	0.69	0.281	6.46663e-184	1
AT3G25860	9.7229e-251	0.556885	0.607	0.182	1.89208e-246	1
AT5G47640	9.81435e-141	0.555339	0.625	0.271	1.90987e-136	1
AT2G14880	4.63445e-229	0.555137	0.58	0.178	9.01865e-225	1
AT2G34480	1.47871e-174	0.553944	1	0.969	2.87757e-170	1
AT1G07770	1.46565e-161	0.55271	0.994	0.917	2.85215e-157	1
AT2G21530	2.51716e-225	0.552667	0.675	0.234	4.8984e-221	1
AT3G15840	1.69734e-157	0.551501	0.998	0.895	3.30303e-153	1
AT5G23060	3.52573e-148	0.549996	0.821	0.433	6.86108e-144	1
AT1G78915	1.83437e-199	0.548285	0.694	0.274	3.56969e-195	1
AT5G55710	7.57991e-152	0.547972	0.786	0.41	1.47505e-147	1
AT4G24750	2.11772e-146	0.547777	0.877	0.509	4.12109e-142	1
AT5G59570	1.26062e-146	0.547503	0.608	0.254	2.45316e-142	1
AT4G02790	3.16001e-221	0.546891	0.637	0.216	6.14937e-217	1
AT3G56130	2.51078e-174	0.546757	0.66	0.268	4.88597e-170	1
AT1G18060	7.05659e-130	0.545961	0.844	0.49	1.37321e-125	1
AT4G10030	1.00469e-181	0.545325	0.745	0.323	1.95512e-177	1
AT1G06760	1.90571e-78	0.545087	0.536	0.277	3.70851e-74	1
AT5G19220	6.41329e-135	0.544882	0.896	0.55	1.24803e-130	1
AT3G04790	3.34612e-179	0.544874	0.674	0.273	6.51155e-175	1
AT5G02610	2.27416e-141	0.544489	0.957	0.747	4.42552e-137	1
AT5G14260	2.30261e-144	0.544308	0.894	0.579	4.48089e-140	1
AT4G37925	7.79583e-264	0.543984	0.555	0.144	1.51707e-259	1
AT5G16030	6.21731e-122	0.543761	0.91	0.555	1.20989e-117	1
AT1G44000	1.86054e-174	0.543571	0.678	0.282	3.62062e-170	1
AT5G36120	2.27813e-284	0.542725	0.541	0.128	4.43324e-280	1
AT1G13270	1.71266e-145	0.542279	0.811	0.439	3.33283e-141	1
AT4G25890	2.64209e-206	0.541164	0.675	0.249	5.1415e-202	1
AT5G35360	4.96934e-153	0.540359	0.799	0.403	9.67033e-149	1
AT2G37270	1.3601e-133	0.539451	0.825	0.475	2.64675e-129	1
AT1G77090	4.64726e-185	0.539036	0.655	0.257	9.04358e-181	1
AT3G24830	2.03675e-124	0.538993	0.973	0.824	3.96352e-120	1
AT4G00165	0	0.537989	0.517	0.107	0	1
AT1G30230	1.68899e-207	0.536769	1	0.995	3.28677e-203	1
AT1G52300	2.56794e-149	0.53555	0.994	0.911	4.99721e-145	1
AT5G08280	9.07679e-132	0.534413	0.909	0.631	1.76634e-127	1
AT1G19740	2.08064e-138	0.533795	0.907	0.576	4.04892e-134	1
AT5G16400	2.78164e-138	0.533765	0.945	0.663	5.41307e-134	1
AT3G56880	3.90396e-136	0.532832	0.917	0.586	7.59711e-132	1
AT2G35260	4.78809e-158	0.532523	0.725	0.332	9.31763e-154	1
AT1G64355	2.61996e-215	0.53087	0.665	0.232	5.09844e-211	1
AT3G12120	2.52133e-143	0.530421	0.999	0.946	4.9065e-139	1
AT5G14660	2.43591e-168	0.52991	0.703	0.307	4.74028e-164	1
AT4G14270	7.34478e-126	0.529906	0.917	0.591	1.42929e-121	1
AT3G16000	5.26e-192	0.529831	0.654	0.243	1.0236e-187	1
AT3G10930	2.28495e-135	0.529585	0.625	0.271	4.44651e-131	1
AT5G24165	9.22885e-121	0.528437	0.843	0.505	1.79593e-116	1
AT1G32070	1.14292e-133	0.527813	0.904	0.612	2.22412e-129	1
AT5G27390	8.09973e-216	0.527314	0.597	0.194	1.57621e-211	1
AT4G12800	9.2164e-142	0.526098	1	0.992	1.79351e-137	1
AT5G58250	7.46538e-158	0.525481	0.733	0.339	1.45276e-153	1
AT3G55750	6.17116e-134	0.525139	0.875	0.541	1.20091e-129	1
AT3G55980	2.19737e-140	0.523945	0.988	0.87	4.27608e-136	1
AT1G73230	2.92067e-147	0.523423	0.985	0.824	5.68363e-143	1
AT2G43920	2.0683e-131	0.522842	0.694	0.338	4.02491e-127	1
AT5G09510	1.79187e-130	0.52112	0.97	0.821	3.48699e-126	1
AT2G32650	6.78723e-159	0.519957	0.709	0.316	1.3208e-154	1
AT2G17660	7.94049e-19	0.51981	0.268	0.172	1.54522e-14	1
AT1G33120	3.25718e-150	0.519723	0.997	0.941	6.33847e-146	1
AT3G45980	6.5735e-148	0.519461	0.679	0.302	1.2792e-143	1
AT1G14810	5.19074e-128	0.517774	0.775	0.429	1.01012e-123	1
AT3G46630	2.39758e-167	0.516625	0.71	0.308	4.6657e-163	1
AT3G02690	3.09243e-141	0.516287	0.774	0.396	6.01787e-137	1
AT4G14340	1.62561e-108	0.515997	0.528	0.231	3.16343e-104	1
AT4G34290	2.75924e-297	0.51586	0.482	0.098	5.36949e-293	1
AT1G32080	1.03677e-175	0.515628	0.66	0.259	2.01756e-171	1
AT2G34860	4.51146e-142	0.515182	0.996	0.867	8.7793e-138	1
AT1G09795	1.90413e-128	0.51512	0.869	0.54	3.70544e-124	1
AT3G60210	8.94218e-125	0.514316	0.854	0.526	1.74015e-120	1
AT1G34030	3.72945e-127	0.513601	0.96	0.778	7.25752e-123	1
AT1G22630	1.30015e-138	0.513254	0.802	0.42	2.53009e-134	1
AT5G51545	4.92586e-158	0.512633	0.694	0.307	9.58573e-154	1
AT1G15390	9.44719e-155	0.512211	0.681	0.307	1.83842e-150	1
AT1G49975	2.10475e-217	0.511378	0.595	0.188	4.09584e-213	1
AT5G23240	1.81466e-130	0.511009	0.805	0.436	3.53133e-126	1
AT1G66820	1.43091e-181	0.510757	0.601	0.218	2.78456e-177	1
AT1G55370	6.12981e-224	0.50962	0.565	0.17	1.19286e-219	1
AT3G48930	1.60109e-120	0.509526	0.935	0.709	3.11572e-116	1
AT1G06190	6.73836e-141	0.509288	0.723	0.356	1.31129e-136	1
AT1G80840	7.81899e-121	0.509101	0.982	0.924	1.52158e-116	1
AT5G10160	4.12185e-204	0.508354	0.621	0.214	8.02112e-200	1
AT5G52960	2.13711e-137	0.508193	0.774	0.41	4.15881e-133	1
AT1G58290	3.99978e-79	0.507531	0.886	0.701	7.78358e-75	1
AT4G23820	6.53501e-219	0.507146	0.546	0.158	1.27171e-214	1
AT1G19050	1.85756e-207	0.50712	0.494	0.138	3.61481e-203	1
AT5G45630	3.83363e-139	0.505805	0.622	0.26	7.46025e-135	1
AT2G32500	6.37221e-149	0.50337	0.692	0.317	1.24003e-144	1
AT5G45930	1.0459e-244	0.503192	0.588	0.168	2.03533e-240	1
AT4G13640	5.50442e-129	0.502208	0.811	0.446	1.07116e-124	1
AT5G40500	1.73611e-127	0.502	0.781	0.432	3.37847e-123	1
AT3G16240	4.93847e-151	0.500286	0.928	0.52	9.61027e-147	1
AT2G03420	7.76557e-253	0.49765	0.493	0.119	1.51118e-248	1
AT5G48790	2.19436e-131	0.497439	0.83	0.465	4.27022e-127	1
AT4G28210	2.22356e-200	0.49717	0.592	0.2	4.32704e-196	1
AT5G02870	5.40233e-111	0.49575	0.824	0.5	1.05129e-106	1
AT1G08540	3.2982e-150	0.495679	0.651	0.284	6.41829e-146	1
AT5G46290	5.89721e-191	0.494993	0.588	0.202	1.1476e-186	1
AT1G68010	4.06384e-134	0.494331	1	0.948	7.90824e-130	1
AT2G09990	5.25884e-153	0.49422	0.696	0.313	1.02337e-148	1
AT3G12930	4.3565e-224	0.49364	0.545	0.156	8.47775e-220	1
AT1G74070	2.29046e-239	0.493573	0.512	0.133	4.45724e-235	1
AT2G32090	2.78279e-118	0.493292	0.837	0.496	5.41531e-114	1
AT2G46910	2.41362e-123	0.492996	0.8	0.45	4.6969e-119	1
AT5G47840	3.60251e-139	0.492919	0.986	0.863	7.01048e-135	1
AT5G14970	1.81943e-132	0.492299	0.839	0.468	3.5406e-128	1
AT3G53470	2.03493e-118	0.492101	0.855	0.523	3.95998e-114	1
AT2G45470	1.39232e-227	0.490795	0.522	0.14	2.70945e-223	1
AT5G57170	4.47824e-174	0.490704	0.632	0.243	8.71466e-170	1
AT1G74880	6.27145e-114	0.490145	0.994	0.847	1.22042e-109	1
AT4G12600	2.91532e-148	0.48993	0.6	0.241	5.67321e-144	1
AT1G75800	5.32033e-111	0.489718	0.855	0.508	1.03534e-106	1
AT5G03880	2.64831e-130	0.489592	0.998	0.943	5.15361e-126	1
AT3G02570	3.4918e-116	0.487121	0.611	0.287	6.79505e-112	1
AT4G24972	1.70791e-109	0.486881	0.604	0.288	3.32359e-105	1
AT5G16390	5.04653e-170	0.48643	0.675	0.275	9.82055e-166	1
AT4G39460	1.838e-120	0.486039	0.817	0.475	3.57676e-116	1
AT5G18100	1.46579e-126	0.485819	0.803	0.431	2.85243e-122	1
AT3G58610	1.44757e-111	0.485564	0.783	0.454	2.81697e-107	1
AT5G35630	3.83988e-136	0.485506	1	0.961	7.47241e-132	1
AT4G27720	1.01673e-156	0.484738	0.626	0.245	1.97857e-152	1
AT3G60370	2.27693e-139	0.484701	0.693	0.327	4.43091e-135	1
AT1G29395	2.69527e-54	0.484073	0.969	0.856	5.245e-50	1
AT4G20760	4.7318e-213	0.483674	0.556	0.17	9.20809e-209	1
AT1G27210	2.38675e-285	0.482613	0.463	0.093	4.64461e-281	1
AT1G53520	7.31555e-304	0.482588	0.442	0.08	1.42361e-299	1
AT5G58090	1.74535e-142	0.481994	0.627	0.267	3.39645e-138	1
AT1G01100	1.40991e-125	0.481797	0.983	0.886	2.74368e-121	1
AT1G11430	2.16643e-116	0.480895	0.879	0.55	4.21588e-112	1
AT1G15930	6.5501e-147	0.480709	0.998	0.938	1.27465e-142	1
AT3G53900	1.77911e-232	0.480039	0.522	0.14	3.46215e-228	1
AT4G37040	1.85094e-135	0.479573	0.688	0.328	3.60193e-131	1
AT1G65260	6.61533e-137	0.479247	0.999	0.905	1.28734e-132	1
AT5G61410	8.27603e-147	0.479111	1	0.98	1.61052e-142	1
AT5G48220	8.10317e-208	0.478976	0.52	0.153	1.57688e-203	1
AT2G20270	3.59016e-117	0.478881	0.94	0.685	6.98645e-113	1
AT3G17170	2.20446e-229	0.47875	0.438	0.101	4.28987e-225	1
AT2G17240	3.51183e-115	0.478233	0.936	0.691	6.83402e-111	1
AT1G72920	4.18145e-135	0.478044	0.534	0.203	8.1371e-131	1
AT1G50010	1.41424e-158	0.477319	0.674	0.281	2.75212e-154	1
AT5G15350	8.58225e-173	0.476979	0.517	0.167	1.67011e-168	1
AT4G38430	1.11078e-167	0.476349	0.588	0.219	2.16159e-163	1
AT4G34670	6.72475e-112	0.475696	0.866	0.55	1.30864e-107	1
AT1G26880	3.25724e-111	0.475075	0.817	0.489	6.3386e-107	1
AT5G19940	2.91412e-115	0.474695	0.95	0.683	5.67088e-111	1
AT1G33140	1.2321e-141	0.474396	1	0.976	2.39766e-137	1
AT3G18130	2.57824e-249	0.474259	0.435	0.093	5.01725e-245	1
AT4G27280	3.15585e-113	0.473729	0.938	0.672	6.14129e-109	1
AT3G14600	1.07956e-111	0.473342	0.964	0.81	2.10082e-107	1
AT2G47930	7.23218e-166	0.472788	0.56	0.198	1.40738e-161	1
AT2G42130	1.94626e-186	0.472531	0.602	0.215	3.78743e-182	1
AT1G10470	8.1694e-95	0.471777	0.877	0.616	1.58977e-90	1
AT4G23400	6.7283e-105	0.47161	0.699	0.362	1.30933e-100	1
AT2G06850	4.75281e-122	0.471524	0.784	0.401	9.24897e-118	1
AT5G36170	9.13786e-149	0.469624	0.686	0.305	1.77823e-144	1
AT1G76080	3.04117e-111	0.468767	0.951	0.727	5.91812e-107	1
AT1G04270	3.90955e-117	0.468275	0.96	0.807	7.60799e-113	1
AT3G11940	1.0598e-122	0.46776	0.996	0.941	2.06238e-118	1
AT1G29930	1.60154e-115	0.467665	1	0.999	3.11661e-111	1
AT5G22340	1.89882e-190	0.46765	0.529	0.168	3.69511e-186	1
AT3G23700	1.22571e-127	0.467106	0.715	0.354	2.38522e-123	1
AT2G44040	1.9211e-204	0.466836	0.516	0.152	3.73846e-200	1
AT4G13720	2.95895e-132	0.466749	0.706	0.346	5.75813e-128	1
AT4G20360	8.95474e-140	0.465668	0.663	0.299	1.74259e-135	1
AT4G01995	3.22591e-142	0.464264	0.659	0.296	6.27762e-138	1
AT3G54900	1.9139e-116	0.463897	0.76	0.411	3.72445e-112	1
AT5G13720	8.94814e-124	0.463408	0.715	0.363	1.74131e-119	1
AT5G51720	4.47962e-156	0.46287	0.405	0.118	8.71734e-152	1
AT1G13930	2.90248e-89	0.46266	1	0.885	5.64822e-85	1
AT4G02920	5.63389e-108	0.462614	0.863	0.556	1.09636e-103	1
AT3G53740	3.10785e-132	0.461938	0.997	0.952	6.04788e-128	1
AT5G28500	8.39642e-192	0.461915	0.54	0.17	1.63394e-187	1
AT1G06460	3.45594e-112	0.461878	0.945	0.671	6.72526e-108	1
AT4G17810	1.28037e-166	0.461525	0.494	0.162	2.49159e-162	1
AT5G28060	1.01423e-137	0.461285	1	0.97	1.97369e-133	1
AT5G17920	3.57663e-102	0.461127	0.897	0.636	6.96012e-98	1
AT3G22230	1.16344e-107	0.46091	0.926	0.677	2.26406e-103	1
AT5G19370	3.56557e-109	0.460263	0.745	0.424	6.93861e-105	1
AT1G50450	2.03268e-132	0.459867	0.625	0.278	3.95559e-128	1
AT1G71720	7.79132e-157	0.459483	0.601	0.237	1.51619e-152	1
AT5G62300	1.30907e-124	0.458835	0.988	0.885	2.54745e-120	1
AT4G33680	2.953e-122	0.45869	0.686	0.343	5.74653e-118	1
AT5G46430	7.79258e-101	0.458538	0.853	0.556	1.51644e-96	1
AT1G42960	2.37936e-132	0.457139	0.997	0.912	4.63024e-128	1
AT2G36990	1.4035e-171	0.456956	0.581	0.21	2.7312e-167	1
AT2G44640	1.56508e-251	0.4568	0.457	0.103	3.04565e-247	1
AT1G31180	1.2821e-190	0.455561	0.51	0.157	2.49497e-186	1
AT5G48760	3.49394e-170	0.455396	0.578	0.21	6.79921e-166	1
AT4G27090	1.7004e-151	0.454307	1	0.991	3.30898e-147	1
AT1G72640	6.59495e-154	0.45363	0.593	0.234	1.28338e-149	1
AT1G31860	2.07468e-229	0.453594	0.472	0.118	4.03733e-225	1
AT1G79790	1.26095e-104	0.453064	0.868	0.554	2.4538e-100	1
AT5G27770	4.64997e-121	0.453029	0.98	0.84	9.04885e-117	1
AT4G20870	1.5966e-129	0.452845	0.649	0.299	3.10698e-125	1
AT1G01080	3.46323e-165	0.452456	0.593	0.218	6.73945e-161	1
AT3G61110	1.72597e-115	0.452229	0.984	0.865	3.35873e-111	1
AT4G13940	9.96765e-129	0.452192	0.987	0.83	1.9397e-124	1
AT5G21960	7.60206e-213	0.451965	0.361	0.072	1.47936e-208	1
AT4G40030	2.30011e-91	0.451899	0.979	0.887	4.47602e-87	1
AT2G29360	3.36547e-128	0.45081	0.661	0.311	6.5492e-124	1
AT2G27710	1.84953e-86	0.449208	0.783	0.49	3.59918e-82	1
AT5G37770	4.31476e-119	0.448194	0.511	0.206	8.39653e-115	1
AT2G47910	6.23218e-106	0.44815	0.706	0.365	1.21278e-101	1
AT1G80600	4.74074e-110	0.447721	0.823	0.488	9.22548e-106	1
AT3G24590	4.85718e-145	0.447358	0.662	0.29	9.45206e-141	1
AT4G01250	5.70312e-74	0.447357	0.955	0.828	1.10983e-69	1
AT4G34950	3.21476e-159	0.446436	0.545	0.19	6.25593e-155	1
AT3G17210	3.2621e-102	0.445099	0.931	0.675	6.34804e-98	1
AT4G18740	3.71402e-170	0.44425	0.534	0.181	7.22748e-166	1
AT3G23760	4.06643e-203	0.443111	0.479	0.133	7.91328e-199	1
AT2G42770	4.08957e-140	0.442759	0.626	0.271	7.95831e-136	1
AT5G52470	3.94993e-78	0.442747	0.79	0.511	7.68656e-74	1
AT3G19900	6.83935e-108	0.442677	0.793	0.462	1.33094e-103	1
AT2G03550	7.40307e-141	0.442068	0.641	0.274	1.44064e-136	1
AT5G04900	7.48565e-180	0.44135	0.532	0.174	1.45671e-175	1
AT5G45040	3.21813e-189	0.441044	0.498	0.149	6.26248e-185	1
AT2G11910	5.59945e-98	0.440948	0.783	0.464	1.08965e-93	1
AT4G37510	2.23501e-113	0.440395	0.664	0.333	4.34933e-109	1
AT4G01690	2.4514e-98	0.440383	0.722	0.409	4.77043e-94	1
AT4G33520	6.82094e-115	0.440168	0.646	0.318	1.32736e-110	1
AT3G57610	2.86819e-109	0.439831	0.655	0.335	5.58151e-105	1
AT4G31290	2.82509e-103	0.439711	0.968	0.722	5.49762e-99	1
AT1G23360	2.41118e-146	0.439693	0.531	0.197	4.69215e-142	1
AT1G64150	1.07638e-185	0.439544	0.517	0.162	2.09463e-181	1
AT4G21210	3.02914e-107	0.439315	0.736	0.4	5.8947e-103	1
AT3G16770	5.56871e-68	0.43917	0.661	0.401	1.08367e-63	1
AT5G22440	3.56906e-155	0.438327	0.549	0.203	6.94539e-151	1
AT1G04480	1.33555e-102	0.438319	0.983	0.91	2.59899e-98	1
AT2G28605	1.51453e-247	0.438155	0.455	0.101	2.94727e-243	1
AT3G08010	1.0082e-123	0.437592	0.664	0.314	1.96195e-119	1
AT5G50250	7.38727e-116	0.437509	0.682	0.342	1.43756e-111	1
AT4G33625	6.11502e-150	0.437023	0.555	0.21	1.18998e-145	1
AT1G49130	4.17125e-130	0.436798	0.554	0.225	8.11726e-126	1
AT5G08540	3.61503e-114	0.436575	0.721	0.38	7.03484e-110	1
AT2G42870	1.67937e-230	0.435864	0.34	0.06	3.26805e-226	1
AT1G25260	4.51388e-117	0.435738	0.713	0.369	8.78401e-113	1
AT1G80560	4.67322e-179	0.434795	0.498	0.156	9.09409e-175	1
AT3G30720	1.42021e-123	0.434416	0.594	0.264	2.76373e-119	1
AT2G39010	6.5166e-101	0.434415	0.981	0.819	1.26813e-96	1
AT2G28190	3.47148e-29	0.433652	0.362	0.209	6.75551e-25	1
AT3G55280	1.58769e-129	0.431855	0.654	0.296	3.08965e-125	1
AT3G14870	1.81251e-199	0.431187	0.407	0.099	3.52714e-195	1
AT1G76090	9.29866e-120	0.431081	0.55	0.23	1.80952e-115	1
AT1G32200	1.75436e-148	0.431028	0.596	0.237	3.41399e-144	1
AT3G11945	9.01123e-124	0.429667	0.674	0.321	1.75359e-119	1
AT1G54630	1.08064e-101	0.429299	0.954	0.766	2.10293e-97	1
AT3G26070	2.31612e-104	0.429208	0.99	0.852	4.50718e-100	1
AT3G43540	4.74048e-134	0.428928	0.612	0.264	9.22498e-130	1
AT2G43750	8.92184e-88	0.428565	0.941	0.766	1.73619e-83	1
AT2G40510	1.27693e-117	0.428119	0.995	0.934	2.48491e-113	1
AT2G44120	1.02272e-120	0.426801	0.603	0.273	1.99022e-116	1
AT3G58140	1.11023e-118	0.426624	0.68	0.336	2.16052e-114	1
AT1G75330	9.3702e-100	0.426323	0.777	0.456	1.82344e-95	1
AT4G29390	1.44253e-100	0.42619	0.96	0.811	2.80716e-96	1
AT5G02710	8.76861e-134	0.426136	0.644	0.288	1.70637e-129	1
AT1G64980	1.7666e-107	0.425852	0.611	0.29	3.4378e-103	1
AT3G06430	3.73903e-146	0.425824	0.572	0.223	7.27616e-142	1
AT2G23930	5.99781e-93	0.425767	0.873	0.588	1.16717e-88	1
AT1G76405	3.22972e-131	0.425442	0.608	0.265	6.28503e-127	1
AT4G04340	3.24517e-87	0.424875	0.666	0.355	6.3151e-83	1
AT1G34430	7.78654e-135	0.424672	0.584	0.241	1.51526e-130	1
AT2G43460	2.14792e-104	0.424513	0.991	0.905	4.17985e-100	1
AT4G32590	7.21336e-98	0.424425	0.966	0.777	1.40372e-93	1
AT1G08520	2.16308e-90	0.42398	0.808	0.508	4.20936e-86	1
AT1G49660	1.87273e-202	0.4237	0.428	0.107	3.64434e-198	1
AT3G06750	2.39251e-167	0.423407	0.453	0.135	4.65583e-163	1
AT4G12970	5.69408e-207	0.423329	0.393	0.088	1.10807e-202	1
AT3G44020	1.75119e-173	0.423118	0.498	0.158	3.40781e-169	1
AT2G19750	1.80619e-99	0.423034	0.814	0.497	3.51484e-95	1
AT1G16920	2.98109e-117	0.422869	0.675	0.327	5.8012e-113	1
AT3G18890	9.89278e-143	0.422799	0.566	0.221	1.92513e-138	1
AT1G45230	4.55612e-133	0.422604	0.595	0.253	8.8662e-129	1
AT5G04800	3.37433e-92	0.42252	0.815	0.513	6.56645e-88	1
AT5G55280	9.8408e-177	0.422474	0.476	0.145	1.91502e-172	1
AT2G25840	8.71207e-161	0.422162	0.502	0.171	1.69537e-156	1
AT3G47450	1.88983e-183	0.421709	0.49	0.148	3.6776e-179	1
AT1G08980	3.41808e-85	0.421642	0.941	0.696	6.65158e-81	1
AT3G01440	9.44345e-251	0.421525	0.389	0.073	1.8377e-246	1
AT1G14270	5.13475e-148	0.420952	0.519	0.189	9.99223e-144	1
AT2G45180	8.06664e-161	0.420832	0.983	0.602	1.56977e-156	1
AT4G33865	2.2389e-125	0.419624	0.999	0.966	4.3569e-121	1
AT3G17930	1.50665e-91	0.418851	0.894	0.613	2.93195e-87	1
AT3G22960	2.02323e-91	0.418352	0.857	0.555	3.9372e-87	1
AT5G47210	1.32727e-101	0.418065	0.712	0.387	2.58286e-97	1
AT5G66052	3.6798e-96	0.417982	0.886	0.604	7.16088e-92	1
AT2G17360	6.36682e-88	0.417636	0.94	0.758	1.23898e-83	1
AT1G48520	2.70385e-126	0.417626	0.601	0.264	5.26169e-122	1
AT1G15980	2.60257e-134	0.417198	0.563	0.223	5.06459e-130	1
AT5G42765	1.86635e-112	0.416697	0.669	0.333	3.63192e-108	1
AT5G10360	4.67744e-88	0.416308	0.949	0.789	9.10229e-84	1
AT5G57890	2.89676e-185	0.415725	0.479	0.141	5.6371e-181	1
AT3G52180	1.61973e-94	0.415588	0.764	0.441	3.15199e-90	1
AT2G21370	3.91541e-181	0.415406	0.503	0.154	7.61938e-177	1
AT4G11175	1.49022e-129	0.41521	0.606	0.262	2.89997e-125	1
AT2G38465	2.60046e-110	0.414995	0.61	0.276	5.06049e-106	1
AT5G17840	3.27413e-111	0.414702	0.664	0.335	6.37146e-107	1
AT3G28460	1.19355e-146	0.414667	0.553	0.211	2.32265e-142	1
AT5G05740	2.83693e-156	0.414239	0.542	0.193	5.52067e-152	1
AT4G35760	1.46681e-129	0.414229	0.607	0.262	2.85441e-125	1
AT3G63170	2.88792e-145	0.413106	0.573	0.222	5.6199e-141	1
AT2G37790	5.4742e-164	0.412729	0.495	0.163	1.06528e-159	1
AT3G25805	8.19382e-210	0.412571	0.442	0.11	1.59452e-205	1
AT4G27600	1.6557e-99	0.412266	0.689	0.37	3.222e-95	1
AT1G64770	6.72135e-118	0.411788	0.593	0.265	1.30797e-113	1
AT1G01140	1.60628e-63	0.411013	0.767	0.503	3.12581e-59	1
AT3G09860	4.16536e-93	0.410931	0.848	0.549	8.10579e-89	1
AT2G40300	8.54453e-91	0.410869	0.582	0.291	1.66276e-86	1
AT2G26900	4.77968e-87	0.410814	0.785	0.48	9.30126e-83	1
AT5G46420	5.44957e-92	0.410709	0.769	0.459	1.06049e-87	1
AT3G18710	9.83628e-241	0.4105	0.37	0.068	1.91414e-236	1
AT1G79440	2.49024e-97	0.410273	0.775	0.435	4.84601e-93	1
AT5G35530	1.35065e-87	0.40997	0.731	0.425	2.62836e-83	1
AT3G01790	5.83031e-129	0.409418	0.521	0.208	1.13458e-124	1
AT5G01590	9.13114e-142	0.40936	0.574	0.226	1.77692e-137	1
AT4G23890	3.46702e-95	0.408913	0.988	0.823	6.74683e-91	1
AT2G26550	1.18314e-164	0.408599	0.504	0.168	2.30239e-160	1
AT2G29310	3.23638e-95	0.408475	0.58	0.277	6.29799e-91	1
AT2G44870	1.95849e-100	0.408291	0.75	0.426	3.81122e-96	1
AT4G33670	2.72724e-92	0.40783	0.916	0.642	5.30721e-88	1
AT4G16980	7.86372e-133	0.40748	0.508	0.188	1.53028e-128	1
AT2G03350	3.08515e-163	0.407445	0.526	0.179	6.0037e-159	1
AT5G62690	9.45458e-103	0.407422	0.712	0.373	1.83986e-98	1
AT1G09590	2.71671e-91	0.406078	0.81	0.498	5.28672e-87	1
AT3G19810	1.58641e-105	0.405671	0.596	0.285	3.08715e-101	1
AT1G14030	2.91993e-206	0.405502	0.431	0.107	5.68219e-202	1
ATCG00790	2.80091e-114	0.405448	0.999	0.942	5.45057e-110	1
AT1G49010	1.10568e-199	0.404785	0.426	0.107	2.15166e-195	1
AT4G35730	1.13973e-145	0.404556	0.397	0.118	2.21792e-141	1
AT4G02130	3.00914e-156	0.404297	0.467	0.151	5.85578e-152	1
AT2G40670	4.91835e-205	0.403829	0.35	0.071	9.5711e-201	1
AT2G30200	4.27746e-159	0.403606	0.494	0.164	8.32394e-155	1
AT4G37200	5.7771e-90	0.403576	0.852	0.55	1.12422e-85	1
AT2G45860	5.10897e-153	0.403561	0.493	0.17	9.94205e-149	1
AT3G27740	2.29406e-127	0.40352	0.59	0.253	4.46425e-123	1
AT1G25275	4.92796e-65	0.403146	0.965	0.862	9.58981e-61	1
AT3G54920	1.50441e-125	0.403056	0.555	0.229	2.92758e-121	1
AT2G32230	1.07576e-158	0.402693	0.422	0.127	2.09343e-154	1
AT4G14210	6.00969e-87	0.401851	0.733	0.429	1.16949e-82	1
AT2G45680	2.87307e-68	0.401691	0.904	0.74	5.59099e-64	1
AT2G17972	6.57515e-166	0.401655	0.472	0.148	1.27952e-161	1
AT2G17880	2.64263e-87	0.401499	0.697	0.382	5.14256e-83	1
AT1G18170	3.52468e-106	0.401401	0.669	0.338	6.85902e-102	1
AT1G28140	2.34825e-84	0.401401	0.938	0.721	4.56969e-80	1
AT3G61080	1.51893e-102	0.401372	0.734	0.393	2.95584e-98	1
AT4G32915	1.77297e-83	0.401231	0.725	0.433	3.4502e-79	1
AT2G41680	1.66454e-96	0.400044	0.696	0.381	3.2392e-92	1
AT1G75460	1.39057e-95	0.399391	0.718	0.383	2.70605e-91	1
AT1G70310	1.42408e-108	0.399287	0.679	0.336	2.77125e-104	1
AT1G73110	1.26317e-165	0.399163	0.461	0.142	2.45812e-161	1
AT2G47110	5.72536e-88	0.399104	0.832	0.523	1.11415e-83	1
AT1G56190	7.68791e-79	0.398456	0.855	0.579	1.49607e-74	1
AT1G22430	2.772e-155	0.39818	0.485	0.161	5.39431e-151	1
AT4G33490	1.30831e-130	0.398046	0.495	0.185	2.54598e-126	1
AT2G35040	1.47643e-145	0.397716	0.466	0.158	2.87313e-141	1
AT3G57560	5.17624e-164	0.397405	0.469	0.148	1.0073e-159	1
AT3G25660	1.4561e-127	0.397081	0.546	0.223	2.83356e-123	1
AT2G28720	4.65176e-131	0.396644	0.401	0.13	9.05233e-127	1
AT1G09750	3.94589e-140	0.396372	0.442	0.146	7.6787e-136	1
AT5G14800	1.82383e-87	0.396269	0.835	0.525	3.54917e-83	1
AT5G13710	2.86206e-71	0.395863	0.861	0.618	5.56957e-67	1
AT4G03520	8.41043e-122	0.395109	1	0.965	1.63667e-117	1
AT4G02725	1.18757e-93	0.395042	0.965	0.795	2.31101e-89	1
AT2G37860	1.68405e-171	0.394733	0.421	0.119	3.27717e-167	1
AT1G50320	1.10848e-104	0.394225	0.998	0.955	2.1571e-100	1
AT1G62750	1.91532e-89	0.392909	0.788	0.468	3.72722e-85	1
AT2G47450	2.53307e-85	0.391608	0.866	0.557	4.92936e-81	1
AT2G01870	1.06647e-196	0.391412	0.399	0.095	2.07536e-192	1
AT1G68190	7.62384e-175	0.39055	0.467	0.138	1.4836e-170	1
AT2G24395	1.00036e-133	0.390175	0.498	0.187	1.9467e-129	1
AT2G35450	2.32918e-102	0.389969	0.674	0.35	4.53258e-98	1
AT2G03390	2.8885e-99	0.389608	0.66	0.346	5.62102e-95	1
AT3G15110	6.97982e-111	0.389605	0.564	0.255	1.35827e-106	1
AT3G49560	3.1609e-88	0.389345	0.737	0.432	6.15111e-84	1
AT5G26742	9.64629e-91	0.388478	0.599	0.31	1.87717e-86	1
AT1G60000	2.24555e-177	0.388387	0.424	0.116	4.36984e-173	1
AT5G59250	7.9845e-101	0.388016	0.631	0.315	1.55378e-96	1
AT2G33510	2.01736e-69	0.387864	0.639	0.373	3.92578e-65	1
AT4G36130	1.9877e-79	0.387224	0.864	0.58	3.86806e-75	1
AT1G69620	1.32056e-108	0.38647	1	0.98	2.56981e-104	1
AT3G20790	5.75707e-120	0.385924	0.561	0.241	1.12033e-115	1
AT4G29190	9.35222e-122	0.385714	0.474	0.176	1.81994e-117	1
AT2G44050	1.64937e-105	0.385669	0.64	0.318	3.20967e-101	1
AT1G16080	9.66749e-87	0.385564	0.75	0.44	1.88129e-82	1
AT2G40085	3.01313e-205	0.385246	0.395	0.09	5.86354e-201	1
AT1G71695	3.44937e-91	0.38519	0.393	0.151	6.71247e-87	1
AT4G21445	2.48435e-172	0.38514	0.41	0.11	4.83454e-168	1
AT5G53580	2.73461e-114	0.384887	0.545	0.235	5.32154e-110	1
AT1G29390	2.64966e-80	0.384748	0.972	0.793	5.15623e-76	1
AT5G57850	1.74588e-116	0.384613	0.612	0.279	3.39748e-112	1
AT3G06868	1.57843e-217	0.384407	0.355	0.069	3.07163e-213	1
AT2G23690	2.27683e-105	0.384381	0.365	0.125	4.4307e-101	1
AT1G09950	3.28056e-95	0.383878	0.278	0.085	6.38398e-91	1
AT5G38660	4.28759e-133	0.383708	0.519	0.201	8.34364e-129	1
AT5G15220	1.64943e-132	0.383638	0.542	0.214	3.20978e-128	1
AT5G23310	8.08134e-172	0.38298	0.429	0.122	1.57263e-167	1
AT5G46160	1.46333e-115	0.382887	0.512	0.212	2.84764e-111	1
AT2G43360	7.29243e-201	0.382771	0.383	0.087	1.41911e-196	1
AT1G67660	1.69897e-121	0.382624	0.55	0.231	3.3062e-117	1
AT1G80480	9.92148e-97	0.382054	0.682	0.356	1.93072e-92	1
AT5G19540	1.72384e-80	0.381383	0.822	0.528	3.35459e-76	1
ATCG00820	5.67459e-94	0.380658	0.998	0.941	1.10428e-89	1
AT1G73885	7.12054e-96	0.379542	0.704	0.38	1.38566e-91	1
AT1G74520	3.34019e-70	0.378745	0.719	0.443	6.50001e-66	1
AT2G20690	3.58981e-134	0.377606	0.506	0.189	6.98577e-130	1
AT4G03150	1.91767e-178	0.377478	0.401	0.104	3.73179e-174	1
AT2G41940	1.16894e-192	0.377319	0.344	0.073	2.27475e-188	1
AT5G18790	2.96872e-149	0.37704	0.487	0.165	5.77714e-145	1
AT5G01020	2.35062e-92	0.376577	0.645	0.338	4.5743e-88	1
AT5G20060	1.52259e-97	0.376311	0.647	0.33	2.96297e-93	1
AT1G18540	2.84013e-85	0.376307	0.641	0.345	5.52688e-81	1
AT4G34050	1.6457e-88	0.375786	0.86	0.583	3.20254e-84	1
AT5G16810	1.21871e-130	0.375622	0.518	0.198	2.3716e-126	1
AT3G19680	3.84765e-118	0.373584	0.41	0.142	7.48752e-114	1
AT5G57040	2.06678e-78	0.373475	0.982	0.831	4.02195e-74	1
AT3G12390	5.29875e-79	0.373473	0.717	0.422	1.03114e-74	1
AT4G30330	3.47701e-154	0.373309	0.451	0.142	6.76626e-150	1
[truncated: 19,843 more rows]
