# Supplementary material for: Single-cell profiling of Arabidopsis leaves to Pseudomonas syringae infection
Source: Cell Rep. Author manuscript; Available in PMC 2023 Sep 27. (PMC10528479; doi:10.1016/j.celrep.2023.112676)
Supplement: 3 [file NIHMS1920468-supplement-3.xlsx]

## Sheet: Table S2A
Cluster names and types. Related to STAR methods. Assignments of cell clusters identified by Seurat to broad cell types/states.
Seurat clusters	Cluster	Cluster Type
5	M1	Immunity Mesophyll
10	M2	Immunity Mesophyll
9	M3	Transition Mesophyll
11	M4	Susceptibility Mesophyll
0	M5	Susceptibility Mesophyll
1	M6	Other Mesophyll
2	M7	Other Mesophyll
3	M8	Other Mesophyll
4	M9	Other Mesophyll
6	M10	Other Mesophyll
7	M11	Other Mesophyll
8	M12	Other Mesophyll
16	M13	Other Mesophyll
17	M14	Other Mesophyll
12	B15	Bundle Sheath
13	P16	Vasculature
14	G17	Guard
15	C18	Companion

## Sheet: Table S2B
Cell metadata information. Related to STAR methods. Per-cell metadata imputed for all cells in the integrated dataset. This includes transcript and gene counts for spliced, unspliced, and ambiguous mappings, number of transcripts derived from chloroplast (nCp) and mitochondrial (nMt) genes, the threshold UMI above which a cell was called from the raw counts matrix, the sample of origin (Sample_Na…
Cell	orig.ident	nCount_spliced	nFeature_spliced	nCount_unspliced	nFeature_unspliced	nCount_ambiguous	nFeature_ambiguous	nUMI	nCp	nMt	UMI_Thresh	Sample_Name	nCount_RNA	nFeature_RNA	nCount_SCT	nFeature_SCT	SCT_snn_res.0.8	seurat_clusters	predicted.id	prediction.score.Procambium	prediction.score.Mesophyll	prediction.score.Bundle.Sheath	prediction.score.Epidermis	prediction.score.Parenchyma	prediction.score.Hydathode	prediction.score.Companion.Cells	prediction.score.Guard.Cell	prediction.score.max	integrated_snn_res.0.8	DC3000.Up1	DC3000.Down1	Cluster	Cluster_Type
Control:AAACGAATCATGGGAGx	SeuratProject	8306	2221	292	145	33	17	8306	934	1	4394	Control	8306	2221	18415	2371	0	2	Mesophyll	0	0.991877	0.00812303	0	0	0	0	0	0.991877	2	-0.0610972	0.0350253	M7	Other Mesophyll
Control:AAAGTGAGTCGCATCGx	SeuratProject	34581	4775	1331	329	225	63	34581	936	1	4394	Control	34581	4775	19286	4514	9	1	Mesophyll	0	0.985968	0.0140323	0	0	0	0	0	0.985968	1	-0.19362	0.151317	M6	Other Mesophyll
Control:AAAGGATTCTCGGGACx	SeuratProject	37611	4462	1160	300	129	55	37611	1375	6	4394	Control	37611	4462	19134	4015	5	1	Mesophyll	0	1	0	0	0	0	0	0	1	1	-0.170971	0.0559809	M6	Other Mesophyll
Control:AAAGTGATCGCCTAGGx	SeuratProject	22791	3865	852	347	105	49	22791	941	5	4394	Control	22791	3865	19574	3865	1	3	Mesophyll	0.0205474	0.964815	0.0130734	0	0	0.00156449	0	0	0.964815	3	-0.0331396	-0.0644474	M8	Other Mesophyll
Control:AAACGCTAGGCGTTGAx	SeuratProject	20039	3539	673	262	96	36	20039	551	2	4394	Control	20039	3539	19202	3539	1	3	Mesophyll	0.00940408	0.980451	0.0101444	0	0	0	0	0	0.980451	3	-0.0773305	-0.0813557	M8	Other Mesophyll
Control:AAAGGTATCTAGATCGx	SeuratProject	16092	3789	671	254	94	50	16092	589	3	4394	Control	16092	3789	17956	3788	1	0	Mesophyll	0.00833768	0.971996	0.0196666	0	0	0	0	0	0.971996	0	-0.0647956	-0.0605299	M5	Susceptibility Mesophyll
Control:AAACGAAGTGCGTCGTx	SeuratProject	11599	2157	238	141	46	29	11599	61	3	4394	Control	11599	2157	16676	2161	13	15	Companion Cells	0	0	0	0	0	0	1	0	1	15	-0.0776654	-0.0229229	C18	Companion
Control:AAATGGAAGTGAACATx	SeuratProject	11790	2187	550	132	114	23	11790	1084	1	4394	Control	11790	2187	18623	2189	3	0	Mesophyll	0	1	0	0	0	0	0	0	1	0	-0.0907373	0.046167	M5	Susceptibility Mesophyll
Control:AAAGGGCCAACTTGCAx	SeuratProject	17333	3438	591	200	54	37	17333	897	1	4394	Control	17333	3438	18411	3438	3	0	Mesophyll	0	1	0	0	0	0	0	0	1	0	-0.0897562	-0.0105752	M5	Susceptibility Mesophyll
Control:AAAGTGATCTAAGGAAx	SeuratProject	36303	4397	1234	318	181	55	36303	1020	3	4394	Control	36303	4397	19155	4008	0	1	Mesophyll	0	1	0	0	0	0	0	0	1	1	-0.131057	0.136329	M6	Other Mesophyll
Control:AAACCCAAGGACGCTAx	SeuratProject	26813	3840	1064	249	97	54	26813	656	2	4394	Control	26813	3840	19271	3840	2	1	Mesophyll	0	1	0	0	0	0	0	0	1	1	-0.17757	0.0634802	M6	Other Mesophyll
Control:AAACGAAAGCTCAGAGx	SeuratProject	44927	4958	1389	355	142	65	44927	1375	8	4394	Control	44927	4958	18933	3977	2	8	Mesophyll	0	1	0	0	0	0	0	0	1	8	-0.163443	0.0933246	M12	Other Mesophyll
Control:AAAGTCCTCGCAGAGAx	SeuratProject	42296	4528	1195	331	113	51	42296	1279	4	4394	Control	42296	4528	18827	3732	2	1	Mesophyll	0	1	0	0	0	0	0	0	1	1	-0.146707	0.0159261	M6	Other Mesophyll
Control:AAATGGACAGAAGTTAx	SeuratProject	15973	2732	762	166	83	37	15973	1129	4	4394	Control	15973	2732	18493	2732	3	6	Mesophyll	0	1	0	0	0	0	0	0	1	6	-0.136279	0.065697	M10	Other Mesophyll
Control:AAAGGATAGCTCGCACx	SeuratProject	30525	4866	1104	329	153	63	30525	1240	4	4394	Control	30525	4866	20392	4773	1	5	Mesophyll	0.0134932	0.85281	0	0.0122273	0	0.12147	0	0	0.85281	5	0.0186848	-0.120241	M1	Immunity Mesophyll
Control:AAACGAAGTAGCGTCCx	SeuratProject	47387	4839	1509	337	174	62	47387	1578	4	4394	Control	47387	4839	18623	3755	5	1	Mesophyll	0	1	0	0	0	0	0	0	1	1	-0.188728	0.0894327	M6	Other Mesophyll
Control:AAAGTGAAGTTCGGTTx	SeuratProject	31957	5211	1328	379	187	75	31957	440	4	4394	Control	31957	5211	20883	5061	4	7	Mesophyll	0.188468	0.564113	0.0459435	0	0.133184	0.0682925	0	0	0.564113	7	-0.0974894	-0.120716	M11	Other Mesophyll
Control:AAAGGTACAGGGAGAGx	SeuratProject	14089	2435	790	249	79	39	14089	3151	9	4394	Control	14089	2435	17668	2434	12	16	Mesophyll	0	1	0	0	0	0	0	0	1	16	0.0346562	0.00802133	M13	Other Mesophyll
Control:AAACGAACAACCAATCx	SeuratProject	14332	3070	574	215	72	35	14332	376	1	4394	Control	14332	3070	18168	3070	7	9	Mesophyll	0	1	0	0	0	0	0	0	1	9	-0.0574334	0.0596379	M3	Transition Mesophyll
Control:AAAGGTAAGCGATCGAx	SeuratProject	53739	5287	1458	359	156	55	53739	1251	1	4394	Control	53739	5287	18684	3773	0	1	Mesophyll	0	1	0	0	0	0	0	0	1	1	-0.125208	0.0562281	M6	Other Mesophyll
Control:AAACGCTTCTTGATTCx	SeuratProject	6399	1754	220	90	37	11	6399	603	1	4394	Control	6399	1754	19203	2226	3	6	Mesophyll	0	1	0	0	0	0	0	0	1	6	-0.107139	0.0855395	M10	Other Mesophyll
Control:AAAGGATAGTTGTACCx	SeuratProject	34749	4366	1211	324	167	68	34749	1190	1	4394	Control	34749	4366	19279	4109	2	2	Mesophyll	0	1	0	0	0	0	0	0	1	2	-0.148802	0.0343475	M7	Other Mesophyll
Control:AAACGAATCCGGTAGCx	SeuratProject	29534	4542	1086	317	98	61	29534	1928	6	4394	Control	29534	4542	19590	4507	2	8	Mesophyll	0	1	0	0	0	0	0	0	1	8	-0.182017	0.0395243	M12	Other Mesophyll
Control:AAAGGTAAGACCCTTAx	SeuratProject	9398	2078	269	109	41	14	9398	417	1	4394	Control	9398	2078	19134	2228	0	2	Mesophyll	0	1	0	0	0	0	0	0	1	2	-0.0848435	0.100488	M7	Other Mesophyll
Control:AAAGGGCAGGAACGCTx	SeuratProject	13945	2240	429	129	42	19	13945	868	3	4394	Control	13945	2240	18702	2240	3	6	Mesophyll	0	1	0	0	0	0	0	0	1	6	-0.108136	0.0775728	M10	Other Mesophyll
Control:AAAGAACTCATCAGTGx	SeuratProject	15084	3148	757	264	112	51	15084	530	3	4394	Control	15084	3148	17685	3148	1	3	Mesophyll	0.00697661	0.717027	0	0.103362	0.0907273	0.081907	0	0	0.717027	3	-0.0301567	-0.105311	M8	Other Mesophyll
Control:AAATGGACATGGGATGx	SeuratProject	28415	4242	912	280	98	45	28415	1390	3	4394	Control	28415	4242	19317	4221	2	6	Mesophyll	0	1	0	0	0	0	0	0	1	6	-0.140441	0.0806941	M10	Other Mesophyll
Control:AAACCCAAGGGCTAACx	SeuratProject	10362	2504	347	136	31	22	10362	420	1	4394	Control	10362	2504	17919	2513	6	4	Mesophyll	0	1	0	0	0	0	0	0	1	4	-0.0871248	-0.00326683	M9	Other Mesophyll
Control:AAACGAACACGGATCCx	SeuratProject	21594	3824	1027	326	128	52	21594	1362	5	4394	Control	21594	3824	19394	3824	6	3	Mesophyll	0	1	0	0	0	0	0	0	1	3	-0.110721	-0.0245358	M8	Other Mesophyll
Control:AAACCCATCGCGTTTCx	SeuratProject	7060	2056	275	132	17	11	7060	438	3	4394	Control	7060	2056	16995	2344	8	5	Mesophyll	0	0.929554	0	0.019533	0	0.0509133	0	0	0.929554	5	-0.0708239	-0.0399436	M1	Immunity Mesophyll
Control:AAACGAATCGAAGTGGx	SeuratProject	6170	2185	239	122	27	21	6170	454	6	4394	Control	6170	2185	17345	2567	3	0	Mesophyll	0	0.925007	0.0749932	0	0	0	0	0	0.925007	0	-0.0736265	-0.0150099	M5	Susceptibility Mesophyll
Control:AAAGTCCTCTAGTCAGx	SeuratProject	20343	3298	821	207	115	36	20343	885	3	4394	Control	20343	3298	19063	3298	3	1	Mesophyll	0	1	0	0	0	0	0	0	1	1	-0.146822	0.0733117	M6	Other Mesophyll
Control:AAACGAACAAAGGGCTx	SeuratProject	23101	3954	930	305	95	46	23101	912	1	4394	Control	23101	3954	19375	3954	2	2	Mesophyll	0	1	0	0	0	0	0	0	1	2	-0.159358	0.0505332	M7	Other Mesophyll
Control:AAACGCTAGGAACTATx	SeuratProject	37966	4466	1245	332	139	65	37966	1189	5	4394	Control	37966	4466	19242	4036	7	0	Mesophyll	0	1	0	0	0	0	0	0	1	0	-0.0829156	0.0763703	M5	Susceptibility Mesophyll
Control:AAATGGATCGAGTACTx	SeuratProject	25751	4792	1097	350	137	60	25751	1072	10	4394	Control	25751	4792	20220	4792	1	5	Mesophyll	0.0374644	0.927373	0.00496101	0	0	0.0302016	0	0	0.927373	5	-0.0280108	-0.142311	M1	Immunity Mesophyll
Control:AAAGTCCTCGGTAAGGx	SeuratProject	38944	4560	1116	321	99	48	38944	1404	2	4394	Control	38944	4560	18907	3997	5	1	Mesophyll	0	1	0	0	0	0	0	0	1	1	-0.159184	0.0959565	M6	Other Mesophyll
Control:AAAGTGAGTACCGTCGx	SeuratProject	6701	1827	243	113	25	17	6701	271	1	4394	Control	6701	1827	17940	2128	6	4	Mesophyll	0	1	0	0	0	0	0	0	1	4	-0.0928669	0.0346723	M9	Other Mesophyll
Control:AAACGAATCATCGCTCx	SeuratProject	8706	1933	354	167	28	19	8706	1021	5	4394	Control	8706	1933	19137	2048	2	8	Mesophyll	0	1	0	0	0	0	0	0	1	8	-0.112683	0.0542427	M12	Other Mesophyll
Control:AAAGTGACAACGATCTx	SeuratProject	19773	3941	879	320	92	59	19773	1093	5	4394	Control	19773	3941	19184	3939	1	4	Mesophyll	0	0.99362	0.00637987	0	0	0	0	0	0.99362	4	-0.111069	-0.073219	M9	Other Mesophyll
Control:AAAGAACGTCCTGGTGx	SeuratProject	5568	1981	183	109	16	14	5568	135	3	4394	Control	5568	1981	16080	2516	1	5	Mesophyll	0	1	0	0	0	0	0	0	1	5	-0.0545356	-0.0223834	M1	Immunity Mesophyll
Control:AAAGTCCTCGAGAATAx	SeuratProject	12601	3056	472	204	66	32	12601	944	1	4394	Control	12601	3056	17943	3055	0	17	Mesophyll	0	1	0	0	0	0	0	0	1	17	-0.0793671	0.0229072	M14	Other Mesophyll
Control:AAAGAACAGAGGTCGTx	SeuratProject	20915	3705	739	249	90	45	20915	736	2	4394	Control	20915	3705	19235	3705	2	2	Mesophyll	0	1	0	0	0	0	0	0	1	2	-0.142957	0.055497	M7	Other Mesophyll
Control:AAATGGAAGTGGTCAGx	SeuratProject	5850	2076	279	116	50	19	5850	293	2	4394	Control	5850	2076	17666	2510	10	7	Bundle Sheath	0	0.231383	0.768617	0	0	0	0	0	0.768617	7	-0.0806103	0.0255106	M11	Other Mesophyll
Control:AAAGTGAAGTAGGTTAx	SeuratProject	10671	2621	487	195	72	36	10671	359	11	4394	Control	10671	2621	17122	2643	4	7	Mesophyll	0.011952	0.601557	0.0284963	0.0242329	0.189213	0.144549	0	0	0.601557	7	-0.0558012	-0.0397989	M11	Other Mesophyll
Control:AAACGCTAGGCCTTCGx	SeuratProject	44169	5164	1589	429	136	70	44169	2408	7	4394	Control	44169	5164	19290	4302	2	8	Mesophyll	0	1	0	0	0	0	0	0	1	8	-0.134187	0.0131398	M12	Other Mesophyll
Control:AAAGTCCAGCCTGGAAx	SeuratProject	36793	4546	1446	372	127	60	36793	2118	10	4394	Control	36793	4546	19197	4157	9	2	Mesophyll	0	1	0	0	0	0	0	0	1	2	-0.169555	0.0822528	M7	Other Mesophyll
Control:AAAGTGAGTTGTACGTx	SeuratProject	23133	3715	965	336	154	58	23133	487	4	4394	Control	23133	3715	19855	3715	4	5	Mesophyll	0.0412762	0.817323	0	0	0.112119	0.0292819	0	0	0.817323	5	0.0357747	-0.130939	M1	Immunity Mesophyll
Control:AAAGTGATCTAGGCCGx	SeuratProject	29553	4011	1220	303	114	49	29553	897	2	4394	Control	29553	4011	19039	3938	9	6	Mesophyll	0	1	0	0	0	0	0	0	1	6	-0.141506	0.110968	M10	Other Mesophyll
Control:AAAGTCCAGTGTTGTCx	SeuratProject	22204	3571	867	261	84	48	22204	1077	3	4394	Control	22204	3571	19205	3571	9	1	Mesophyll	0	1	0	0	0	0	0	0	1	1	-0.164266	0.0801646	M6	Other Mesophyll
Control:AAAGGTACAGCCCAGTx	SeuratProject	34013	4198	1422	312	119	61	34013	2281	23	4394	Control	34013	4198	19262	3930	3	6	Mesophyll	0	1	0	0	0	0	0	0	1	6	-0.127811	0.135071	M10	Other Mesophyll
Control:AAACCCATCACCTCTGx	SeuratProject	18571	3119	783	257	111	45	18571	477	1	4394	Control	18571	3119	18665	3118	4	7	Mesophyll	0.0155951	0.576458	0.033028	0.0237931	0.351125	0	0	0	0.576458	7	-0.0774165	-0.056931	M11	Other Mesophyll
Control:AAACCCACATGACAGGx	SeuratProject	24742	3878	1008	318	111	54	24742	1137	4	4394	Control	24742	3878	19189	3878	5	2	Mesophyll	0	1	0	0	0	0	0	0	1	2	-0.164448	0.0964369	M7	Other Mesophyll
Control:AAACGCTGTGAGAACCx	SeuratProject	8344	2406	255	113	37	28	8344	316	2	4394	Control	8344	2406	17710	2532	8	6	Mesophyll	0	1	0	0	0	0	0	0	1	6	-0.0338604	0.0492251	M10	Other Mesophyll
Control:AAAGGATAGCAGGCTAx	SeuratProject	5697	2130	284	127	77	20	5697	173	2	4394	Control	5697	2130	15151	2690	14	14	Guard Cell	0	0	0	0	0	0	0	1	1	14	-0.105756	-0.0128235	G17	Guard
Control:AAAGTCCTCTGATGGTx	SeuratProject	9532	2262	533	145	51	24	9532	687	3	4394	Control	9532	2262	18845	2337	3	6	Mesophyll	0	1	0	0	0	0	0	0	1	6	-0.0917744	0.0376693	M10	Other Mesophyll
Control:AAAGTCCCACAAGCCCx	SeuratProject	26573	4522	1010	320	137	60	26573	1386	3	4394	Control	26573	4522	19543	4520	0	2	Mesophyll	0	1	0	0	0	0	0	0	1	2	-0.130187	0.0932925	M7	Other Mesophyll
Control:AAAGTGACAACAGAGCx	SeuratProject	11226	2502	395	148	58	27	11226	493	1	4394	Control	11226	2502	18642	2505	3	6	Mesophyll	0	1	0	0	0	0	0	0	1	6	-0.107487	0.0669866	M10	Other Mesophyll
Control:AACCAACGTTCGAACTx	SeuratProject	35252	4076	882	348	120	53	35252	222	10	4394	Control	35252	4076	21636	3713	13	15	Companion Cells	0	0	0	0	0	0	1	0	1	15	-0.111837	-0.0617307	C18	Companion
Control:AACAACCTCTGCACCTx	SeuratProject	12619	2901	602	238	46	32	12619	852	4	4394	Control	12619	2901	17297	2899	1	3	Mesophyll	0	0.861946	0.013404	0.0783526	0.0448907	0.00140691	0	0	0.861946	3	0.0529984	-0.077474	M8	Other Mesophyll
Control:AACCAACTCTACTGCCx	SeuratProject	33269	4215	1098	330	97	44	33269	2372	6	4394	Control	33269	4215	19236	4039	2	8	Mesophyll	0	1	0	0	0	0	0	0	1	8	-0.130467	0.00440439	M12	Other Mesophyll
Control:AACAAGATCGTGGTATx	SeuratProject	11675	3148	424	161	52	33	11675	569	6	4394	Control	11675	3148	17122	3147	7	0	Mesophyll	0	0.856595	0.143405	0	0	0	0	0	0.856595	0	-0.0249198	-0.112458	M5	Susceptibility Mesophyll
Control:AACCAACGTTGGACTTx	SeuratProject	29025	4091	974	329	104	52	29025	1354	8	4394	Control	29025	4091	19223	4053	5	1	Mesophyll	0	1	0	0	0	0	0	0	1	1	-0.151662	0.0688565	M6	Other Mesophyll
Control:AACAACCAGATTCGCTx	SeuratProject	10508	2153	346	126	57	22	10508	454	2	4394	Control	10508	2153	19102	2193	3	6	Mesophyll	0	1	0	0	0	0	0	0	1	6	-0.0923247	0.0554657	M10	Other Mesophyll
Control:AACAGGGCAGGAACCAx	SeuratProject	8736	2331	316	154	42	31	8736	420	0	4394	Control	8736	2331	17677	2429	1	4	Mesophyll	0	1	0	0	0	0	0	0	1	4	-0.0913267	-0.017968	M9	Other Mesophyll
Control:AACCACACACTGCTTCx	SeuratProject	24998	4358	975	359	126	50	24998	958	2	4394	Control	24998	4358	19615	4357	0	2	Mesophyll	0	1	0	0	0	0	0	0	1	2	-0.0468504	0.012164	M7	Other Mesophyll
Control:AACCACACAATTGAGAx	SeuratProject	12237	2633	558	191	70	38	12237	171	4	4394	Control	12237	2633	17105	2632	11	13	Parenchyma	0.288579	0	0	0	0.711421	0	0	0	0.711421	13	-0.0693688	-0.0125136	P16	Vasculature
Control:AACAAGAGTTGCAACTx	SeuratProject	21049	3961	834	285	84	54	21049	911	5	4394	Control	21049	3961	19355	3960	1	0	Mesophyll	0	0.987708	0.0122921	0	0	0	0	0	0.987708	0	-0.101678	0.01276	M5	Susceptibility Mesophyll
Control:AACAAGATCGGAAGGTx	SeuratProject	12076	2829	477	212	44	34	12076	254	1	4394	Control	12076	2829	17555	2829	1	3	Mesophyll	0	0.969194	0.0308065	0	0	0	0	0	0.969194	3	-0.067561	-0.0154248	M8	Other Mesophyll
Control:AACAACCTCGCTGCGAx	SeuratProject	29419	4027	888	228	135	40	29419	1246	3	4394	Control	29419	4027	19108	3926	0	2	Mesophyll	0	1	0	0	0	0	0	0	1	2	-0.110652	0.122107	M7	Other Mesophyll
Control:AACAAAGGTCTGTGCGx	SeuratProject	11666	2390	398	132	54	23	11666	664	3	4394	Control	11666	2390	18816	2390	3	6	Mesophyll	0	1	0	0	0	0	0	0	1	6	-0.0997753	0.0646003	M10	Other Mesophyll
Control:AACCAACCACTCTGCTx	SeuratProject	9594	2715	482	176	69	38	9594	380	2	4394	Control	9594	2715	17470	2786	10	7	Bundle Sheath	0	0.0119769	0.988023	0	0	0	0	0	0.988023	7	-0.0869746	0.0386583	M11	Other Mesophyll
Control:AACCAACCATCTTAGGx	SeuratProject	18625	3496	774	238	117	40	18625	1073	2	4394	Control	18625	3496	18695	3496	9	11	Mesophyll	0	0.942109	0.0578908	0	0	0	0	0	0.942109	11	-0.149342	0.0952694	M4	Susceptibility Mesophyll
Control:AACCATGGTCGCATCGx	SeuratProject	30184	4399	1041	287	144	47	30184	847	3	4394	Control	30184	4399	19387	4297	0	2	Mesophyll	0	0.989516	0.0104842	0	0	0	0	0	0.989516	2	-0.0828609	0.120816	M7	Other Mesophyll
Control:AACACACAGACTGGGTx	SeuratProject	36867	5360	1214	369	174	71	36867	1535	5	4394	Control	36867	5360	19733	5013	0	2	Mesophyll	0	0.991189	0.00881084	0	0	0	0	0	0.991189	2	-0.180085	0.158534	M7	Other Mesophyll
Control:AACCACAAGAGGGTGGx	SeuratProject	36209	4756	1142	332	160	71	36209	1061	5	4394	Control	36209	4756	19402	4471	5	1	Mesophyll	0	1	0	0	0	0	0	0	1	1	-0.181523	0.0340244	M6	Other Mesophyll
Control:AACACACGTACGAGCAx	SeuratProject	12574	3019	454	156	65	29	12574	536	1	4394	Control	12574	3019	18257	3019	10	7	Bundle Sheath	0	0.0113791	0.988621	0	0	0	0	0	0.988621	7	-0.12824	0.0681742	M11	Other Mesophyll
Control:AACAACCTCCTTACCGx	SeuratProject	31585	4341	1051	338	93	58	31585	1307	2	4394	Control	31585	4341	19271	4244	2	8	Mesophyll	0	1	0	0	0	0	0	0	1	8	-0.163957	0.0338697	M12	Other Mesophyll
Control:AACCAACGTACTCCCTx	SeuratProject	14573	3035	645	216	103	41	14573	574	7	4394	Control	14573	3035	17896	3035	4	7	Mesophyll	0	0.797465	0.153846	0	0.0486887	0	0	0	0.797465	7	-0.105244	-0.00394043	M11	Other Mesophyll
Control:AACAACCCACCTGTCTx	SeuratProject	16650	3554	632	201	59	43	16650	1159	5	4394	Control	16650	3554	18184	3554	6	5	Mesophyll	0	0.967361	0	0	0	0.0326393	0	0	0.967361	5	-0.0516364	-0.0950105	M1	Immunity Mesophyll
Control:AACAGGGAGTCCGTCGx	SeuratProject	8267	2213	252	131	40	25	8267	208	0	4394	Control	8267	2213	18191	2335	6	4	Mesophyll	0	1	0	0	0	0	0	0	1	4	-0.0907503	0.0626207	M9	Other Mesophyll
Control:AACACACAGGGCAGAGx	SeuratProject	34445	4444	1184	305	196	58	34445	1514	0	4394	Control	34445	4444	19056	4165	9	6	Mesophyll	0	1	0	0	0	0	0	0	1	6	-0.166066	0.0756912	M10	Other Mesophyll
Control:AACCATGTCGCTGACGx	SeuratProject	24350	4865	1078	386	141	60	24350	830	14	4394	Control	24350	4865	20223	4862	4	5	Mesophyll	0	0.87033	0.0204974	0.0129863	0	0.0961861	0	0	0.87033	5	0.151191	-0.179778	M1	Immunity Mesophyll
Control:AACCATGCAACCCGCAx	SeuratProject	10051	2203	719	348	53	37	10051	812	3	4394	Control	10051	2203	17122	2281	6	3	Mesophyll	0	0.996652	0	0	0.00334809	0	0	0	0.996652	3	-0.0683478	0.0381727	M8	Other Mesophyll
Control:AACAACCTCTCCCAACx	SeuratProject	11279	2920	463	191	60	37	11279	709	5	4394	Control	11279	2920	17436	2922	8	4	Mesophyll	0	0.99448	0.00552027	0	0	0	0	0	0.99448	4	-0.0718864	-0.058142	M9	Other Mesophyll
Control:AACCAACGTCGCACGTx	SeuratProject	5217	1406	345	113	45	22	5217	1380	2	4394	Control	5217	1406	16268	2211	12	16	Mesophyll	0	1	0	0	0	0	0	0	1	16	-0.0666953	0.0156429	M13	Other Mesophyll
Control:AACAGGGGTTGACTACx	SeuratProject	15081	3007	508	163	79	29	15081	1143	5	4394	Control	15081	3007	18420	3007	3	2	Mesophyll	0	1	0	0	0	0	0	0	1	2	-0.109159	0.0841177	M7	Other Mesophyll
Control:AACAAAGGTTCCCACTx	SeuratProject	12237	2529	366	152	34	21	12237	792	2	4394	Control	12237	2529	18601	2529	3	0	Mesophyll	0	1	0	0	0	0	0	0	1	0	-0.0650244	0.0682028	M5	Susceptibility Mesophyll
Control:AACACACCAACCAGAGx	SeuratProject	18678	3516	888	257	93	41	18678	339	7	4394	Control	18678	3516	18694	3514	4	7	Mesophyll	0	0.643162	0	0.0149454	0.296503	0.0453896	0	0	0.643162	7	-0.120175	-0.0181874	M11	Other Mesophyll
Control:AACAGGGTCACTGGTAx	SeuratProject	9036	1736	269	104	33	18	9036	263	2	4394	Control	9036	1736	19576	1915	3	6	Mesophyll	0	1	0	0	0	0	0	0	1	6	-0.107451	0.0920817	M10	Other Mesophyll
Control:AACACACAGTGCCGAAx	SeuratProject	29512	4615	1104	346	90	50	29512	1549	5	4394	Control	29512	4615	19587	4585	2	8	Mesophyll	0	1	0	0	0	0	0	0	1	8	-0.178934	0.0060962	M12	Other Mesophyll
Control:AACCATGGTATGAGGCx	SeuratProject	7915	2207	286	125	32	23	7915	309	0	4394	Control	7915	2207	17763	2357	6	4	Mesophyll	0	1	0	0	0	0	0	0	1	4	-0.0877181	0.0338025	M9	Other Mesophyll
Control:AACAGGGTCCATACAGx	SeuratProject	14127	2973	669	226	109	43	14127	385	4	4394	Control	14127	2973	17785	2973	4	7	Mesophyll	0	0.797545	0.0865439	0.0230384	0.0928732	0	0	0	0.797545	7	-0.0644368	-0.0169402	M11	Other Mesophyll
Control:AACAAAGGTCCGTTTCx	SeuratProject	18200	4067	832	406	99	51	18200	526	0	4394	Control	18200	4067	18530	4063	0	2	Mesophyll	0	0.980521	0.0194795	0	0	0	0	0	0.980521	2	-0.104134	0.0926275	M7	Other Mesophyll
Control:AACAAAGAGTCGCCCAx	SeuratProject	14926	3296	520	243	72	41	14926	358	1	4394	Control	14926	3296	18140	3296	0	2	Mesophyll	0	1	0	0	0	0	0	0	1	2	-0.041786	0.0918982	M7	Other Mesophyll
Control:AACCATGGTACTTGTGx	SeuratProject	9563	2768	305	160	40	29	9563	303	1	4394	Control	9563	2768	17606	2859	15	17	Mesophyll	0	1	0	0	0	0	0	0	1	17	-0.0877361	-0.0059742	M14	Other Mesophyll
Control:AACCACACAATCGCCGx	SeuratProject	24714	3935	1174	318	162	57	24714	850	12	4394	Control	24714	3935	19801	3934	4	7	Mesophyll	0	0.769318	0.0807465	0	0.149936	0	0	0	0.769318	7	-0.128382	-0.0207199	M11	Other Mesophyll
Control:AACCATGGTAGCCAGAx	SeuratProject	38335	4837	1249	353	148	63	38335	1204	4	4394	Control	38335	4837	19396	4340	2	8	Mesophyll	0	1	0	0	0	0	0	0	1	8	-0.162845	0.0350609	M12	Other Mesophyll
Control:AACCACAAGAAGCGGGx	SeuratProject	24550	3224	627	199	79	37	24550	678	0	4394	Control	24550	3224	18987	3223	5	1	Mesophyll	0	1	0	0	0	0	0	0	1	1	-0.151746	0.105573	M6	Other Mesophyll
Control:AACCAACAGAAGTATCx	SeuratProject	28602	4410	994	305	95	36	28602	1237	1	4394	Control	28602	4410	19402	4387	0	17	Mesophyll	0	1	0	0	0	0	0	0	1	17	-0.160232	0.107701	M14	Other Mesophyll
Control:AACCTGATCGGCAGTCx	SeuratProject	37680	4548	1288	375	134	62	37680	1450	5	4394	Control	37680	4548	19073	4134	2	8	Mesophyll	0	1	0	0	0	0	0	0	1	8	-0.15205	0.0545187	M12	Other Mesophyll
Control:AACGTCACACTTCAAGx	SeuratProject	14427	2910	459	156	78	25	14427	434	1	4394	Control	14427	2910	18409	2910	3	6	Mesophyll	0	1	0	0	0	0	0	0	1	6	-0.128764	0.125957	M10	Other Mesophyll
Control:AACTTCTAGGAACGTCx	SeuratProject	24713	3798	872	280	91	46	24713	970	4	4394	Control	24713	3798	19280	3797	0	2	Mesophyll	0	1	0	0	0	0	0	0	1	2	-0.106809	0.108275	M7	Other Mesophyll
Control:AAGACAAGTTGCTAGTx	SeuratProject	26662	4241	898	278	104	49	26662	909	1	4394	Control	26662	4241	19434	4239	2	2	Mesophyll	0	1	0	0	0	0	0	0	1	2	-0.134117	0.0698606	M7	Other Mesophyll
Control:AACGGGAAGTGGAATTx	SeuratProject	4425	1323	135	71	22	11	4425	276	0	4394	Control	4425	1323	20017	2232	3	6	Mesophyll	0	1	0	0	0	0	0	0	1	6	-0.0813267	0.0404513	M10	Other Mesophyll
Control:AACGGGACATTCTGTTx	SeuratProject	15346	4046	678	240	83	50	15346	1181	9	4394	Control	15346	4046	17724	4045	7	0	Mesophyll	0	1	0	0	0	0	0	0	1	0	-0.156263	0.00745968	M5	Susceptibility Mesophyll
Control:AACGTCAAGGTTGTTCx	SeuratProject	14882	3063	628	238	121	42	14882	483	11	4394	Control	14882	3063	17874	3062	4	12	Bundle Sheath	0	0.106698	0.670086	0	0.223215	0	0	0	0.670086	12	-0.0911324	-0.0664673	B15	Bundle Sheath
Control:AACGGGAAGTTGAATGx	SeuratProject	22591	3907	1027	359	170	71	22591	854	11	4394	Control	22591	3907	19840	3907	1	5	Mesophyll	0.0395102	0.895483	0.00814302	0	0.0425726	0.0142914	0	0	0.895483	5	-0.0087179	-0.139573	M1	Immunity Mesophyll
Control:AACCCAAAGATGGGCTx	SeuratProject	39942	4433	1823	331	127	55	39942	1468	7	4394	Control	39942	4433	18829	3751	2	8	Mesophyll	0	1	0	0	0	0	0	0	1	8	-0.134363	0.0556227	M12	Other Mesophyll
Control:AACCTGAAGATGACCGx	SeuratProject	6972	2006	306	115	38	17	6972	662	4	4394	Control	6972	2006	18730	2318	3	6	Mesophyll	0	1	0	0	0	0	0	0	1	6	-0.0916128	0.0419414	M10	Other Mesophyll
Control:AAGACAATCCGTGCGAx	SeuratProject	37194	4656	1724	423	156	85	37194	1177	7	4394	Control	37194	4656	19854	4236	6	3	Mesophyll	0	0.96601	0.0339899	0	0	0	0	0	0.96601	3	-0.0948437	-0.0306095	M8	Other Mesophyll
Control:AACCCAATCAGCTGTAx	SeuratProject	5777	1798	169	96	19	17	5777	214	0	4394	Control	5777	1798	17230	2281	6	0	Mesophyll	0	1	0	0	0	0	0	0	1	0	0.00348051	-0.0141473	M5	Susceptibility Mesophyll
Control:AACCTTTTCTCTGGTCx	SeuratProject	6611	2131	277	144	52	24	6611	171	2	4394	Control	6611	2131	15922	2556	1	5	Mesophyll	0.0246656	0.77591	0.00600391	0.0233641	0	0.170057	0	0	0.77591	5	0.000371387	-0.07448	M1	Immunity Mesophyll
Control:AACGAAAAGCTATCTGx	SeuratProject	19197	3426	757	252	69	38	19197	666	2	4394	Control	19197	3426	18978	3426	4	7	Mesophyll	0.0213331	0.61869	0.0893158	0	0.270661	0	0	0	0.61869	7	-0.0857743	-0.0842266	M11	Other Mesophyll
Control:AAGAACAGTACGCGTCx	SeuratProject	36073	4951	1135	341	128	66	36073	1608	5	4394	Control	36073	4951	19576	4662	5	1	Mesophyll	0	1	0	0	0	0	0	0	1	1	-0.179703	0.0215379	M6	Other Mesophyll
Control:AACCTTTGTGCACAAGx	SeuratProject	44047	4588	1293	345	187	64	44047	1370	8	4394	Control	44047	4588	18459	3608	5	2	Mesophyll	0	1	0	0	0	0	0	0	1	2	-0.139686	0.134095	M7	Other Mesophyll
Control:AACGAAATCCACATAGx	SeuratProject	4404	1480	167	89	14	11	4404	283	2	4394	Control	4404	1480	19394	2333	3	0	Mesophyll	0	1	0	0	0	0	0	0	1	0	-0.0773801	0.0118953	M5	Susceptibility Mesophyll
Control:AACGTCACACAGCCTGx	SeuratProject	12345	3014	562	204	68	38	12345	955	4	4394	Control	12345	3014	17676	3014	1	4	Mesophyll	0	0.994462	0.00553762	0	0	0	0	0	0.994462	4	-0.0892659	-0.0510871	M9	Other Mesophyll
Control:AACGAAACAAATCGTCx	SeuratProject	18419	3165	972	246	173	54	18419	448	8	4394	Control	18419	3165	18612	3165	4	7	Parenchyma	0.0549806	0.289165	0.167425	0.020734	0.425076	0.04262	0	0	0.425076	7	-0.0747714	-0.039155	M11	Other Mesophyll
Control:AACCTTTCATACCATGx	SeuratProject	36465	4756	1275	334	148	52	36465	1649	2	4394	Control	36465	4756	19172	4391	5	1	Mesophyll	0	1	0	0	0	0	0	0	1	1	-0.175719	0.125996	M6	Other Mesophyll
Control:AACGAAAGTCAAATCCx	SeuratProject	36976	4752	1282	360	187	61	36976	1830	2	4394	Control	36976	4752	19226	4364	9	1	Mesophyll	0	1	0	0	0	0	0	0	1	1	-0.182025	0.16663	M6	Other Mesophyll
Control:AACCTGATCCAGTGCGx	SeuratProject	15832	3031	458	168	74	33	15832	819	2	4394	Control	15832	3031	18452	3031	3	6	Mesophyll	0	1	0	0	0	0	0	0	1	6	-0.120506	0.0911676	M10	Other Mesophyll
Control:AACCTGAAGCATGATAx	SeuratProject	30271	4254	1280	338	174	62	30271	1158	11	4394	Control	30271	4254	20037	4174	4	7	Mesophyll	0.010696	0.701028	0.114125	0.0186233	0.155528	0	0	0	0.701028	7	-0.0746608	-0.0913806	M11	Other Mesophyll
Control:AACGGGACAACAAGATx	SeuratProject	17659	3485	953	340	130	53	17659	1832	16	4394	Control	17659	3485	18364	3485	1	7	Mesophyll	0	1	0	0	0	0	0	0	1	7	-0.0726786	-0.089295	M11	Other Mesophyll
Control:AACCTTTAGCAAATGTx	SeuratProject	48080	5203	1615	378	164	77	48080	1430	2	4394	Control	48080	5203	19094	4073	5	1	Mesophyll	0	1	0	0	0	0	0	0	1	1	-0.141657	0.0787309	M6	Other Mesophyll
Control:AACCTTTCAATTGCACx	SeuratProject	6101	1869	238	117	28	20	6101	354	3	4394	Control	6101	1869	16891	2290	6	4	Mesophyll	0	0.956227	0	0	0	0.0437734	0	0	0.956227	4	-0.0431927	-0.0537788	M9	Other Mesophyll
Control:AACGTCAGTTACCCAAx	SeuratProject	39665	4508	1235	348	199	51	39665	1330	2	4394	Control	39665	4508	18823	3935	5	1	Mesophyll	0	1	0	0	0	0	0	0	1	1	-0.165415	0.0981519	M6	Other Mesophyll
Control:AACTTCTGTACAGCGAx	SeuratProject	21454	3963	931	270	84	44	21454	705	4	4394	Control	21454	3963	19331	3963	9	2	Mesophyll	0	0.994916	0.0050844	0	0	0	0	0	0.994916	2	-0.113975	0.0353831	M7	Other Mesophyll
Control:AACGAAATCTTACCGCx	SeuratProject	68589	6268	2890	704	418	112	68589	329	34	4394	Control	68589	6268	24081	3987	14	14	Guard Cell	0	0	0	0	0.0642995	0	0	0.935701	0.935701	14	-0.100571	-0.149381	G17	Guard
Control:AACGGGAGTCTTGCGGx	SeuratProject	36940	3901	1320	300	170	56	36940	1783	3	4394	Control	36940	3901	19030	3524	2	8	Mesophyll	0	1	0	0	0	0	0	0	1	8	-0.150577	0.0467416	M12	Other Mesophyll
Control:AACCTGAAGTCTGGTTx	SeuratProject	31129	5065	1457	435	149	77	31129	1451	11	4394	Control	31129	5065	20391	4991	1	7	Mesophyll	0.0159881	0.580865	0	0.310726	0	0.0924206	0	0	0.580865	7	-0.152107	-0.0864317	M11	Other Mesophyll
Control:AACGTCAAGGAACTCGx	SeuratProject	4911	1740	286	102	31	10	4911	220	0	4394	Control	4911	1740	17931	2408	10	7	Bundle Sheath	0	0.0777612	0.922239	0	0	0	0	0	0.922239	7	-0.0830628	0.047992	M11	Other Mesophyll
Control:AACGAAAAGGTTGGACx	SeuratProject	6638	1531	204	88	42	19	6638	215	1	4394	Control	6638	1531	20143	1994	3	6	Mesophyll	0	1	0	0	0	0	0	0	1	6	-0.0906138	0.0917443	M10	Other Mesophyll
Control:AACCTTTAGCCTATCAx	SeuratProject	39837	5661	1675	458	225	68	39837	1501	9	4394	Control	39837	5661	20365	5091	0	17	Mesophyll	0	0.932929	0.0670712	0	0	0	0	0	0.932929	17	-0.00457118	0.0535644	M14	Other Mesophyll
Control:AACCCAACAGACAAGCx	SeuratProject	25760	3860	1251	332	109	54	25760	1280	1	4394	Control	25760	3860	19591	3860	6	3	Mesophyll	0	0.963854	0.0361458	0	0	0	0	0	0.963854	3	-0.121147	0.0382429	M8	Other Mesophyll
Control:AAGACAACATCTCGTCx	SeuratProject	30682	4343	1256	387	83	54	30682	2547	19	4394	Control	30682	4343	19482	4268	1	8	Mesophyll	0	1	0	0	0	0	0	0	1	8	-0.133118	-0.00916077	M12	Other Mesophyll
Control:AAGACAACAAGGTCAGx	SeuratProject	4550	1667	175	106	20	14	4550	251	3	4394	Control	4550	1667	18120	2389	0	2	Mesophyll	0	1	0	0	0	0	0	0	1	2	-0.102553	0.0467916	M7	Other Mesophyll
Control:AAGACAACATCCAATGx	SeuratProject	13185	2313	590	234	68	31	13185	113	4	4394	Control	13185	2313	17455	2312	11	13	Parenchyma	0.198161	0	0	0	0.801839	0	0	0	0.801839	13	-0.043796	-0.0493278	P16	Vasculature
Control:AAGAACAGTTCTCGTCx	SeuratProject	53569	5030	1567	389	194	66	53569	1578	7	4394	Control	53569	5030	18150	3467	5	1	Mesophyll	0	1	0	0	0	0	0	0	1	1	-0.14304	0.133089	M6	Other Mesophyll
Control:AACCCAAAGCTGGAGTx	SeuratProject	47138	4907	1372	360	148	58	47138	1311	7	4394	Control	47138	4907	18683	3781	5	1	Mesophyll	0	1	0	0	0	0	0	0	1	1	-0.157674	0.0595689	M6	Other Mesophyll
Control:AACCCAACACAAAGTAx	SeuratProject	8768	2142	448	121	65	22	8768	505	0	4394	Control	8768	2142	19019	2325	3	6	Mesophyll	0	1	0	0	0	0	0	0	1	6	-0.126271	0.105711	M10	Other Mesophyll
Control:AACGAAAGTCCTACAAx	SeuratProject	26664	4464	996	319	114	56	26664	1423	11	4394	Control	26664	4464	19690	4463	0	9	Mesophyll	0	1	0	0	0	0	0	0	1	9	-0.0608586	-0.0519826	M3	Transition Mesophyll
Control:AACCTGAAGAACCGCAx	SeuratProject	7352	2093	248	120	29	18	7352	417	0	4394	Control	7352	2093	18880	2298	7	9	Mesophyll	0	1	0	0	0	0	0	0	1	9	-0.0486273	0.0402029	M3	Transition Mesophyll
Control:AACGTCACAATCGCATx	SeuratProject	22642	4005	869	353	88	54	22642	1594	3	4394	Control	22642	4005	19505	4005	1	0	Mesophyll	0	1	0	0	0	0	0	0	1	0	-0.086402	-0.0837598	M5	Susceptibility Mesophyll
Control:AACCCAAAGTATGAACx	SeuratProject	29881	3994	1047	301	84	40	29881	1218	7	4394	Control	29881	3994	19117	3948	2	8	Mesophyll	0	1	0	0	0	0	0	0	1	8	-0.146308	0.0585147	M12	Other Mesophyll
Control:AAGACAATCAGTGTCAx	SeuratProject	52851	5225	1508	364	179	76	52851	1130	7	4394	Control	52851	5225	18666	3773	0	2	Mesophyll	0	0.99435	0.00564973	0	0	0	0	0	0.99435	2	-0.0936892	0.0691175	M7	Other Mesophyll
Control:AACCCAACAATCTCGAx	SeuratProject	21137	3616	826	250	94	40	21137	756	3	4394	Control	21137	3616	19252	3616	2	8	Mesophyll	0	1	0	0	0	0	0	0	1	8	-0.149696	0.0620208	M12	Other Mesophyll
Control:AAGAACATCCGCTGTTx	SeuratProject	17373	3238	794	241	102	31	17373	836	4	4394	Control	17373	3238	18435	3238	9	2	Mesophyll	0	1	0	0	0	0	0	0	1	2	-0.113775	0.0653975	M7	Other Mesophyll
Control:AACGAAACACTTGTGAx	SeuratProject	11365	2666	465	149	44	25	11365	502	3	4394	Control	11365	2666	17997	2669	3	0	Mesophyll	0	0.962012	0.0379877	0	0	0	0	0	0.962012	0	-0.0686792	0.0588068	M5	Susceptibility Mesophyll
Control:AAGACAACAGATCATCx	SeuratProject	33468	4775	1091	345	157	65	33468	1438	6	4394	Control	33468	4775	19264	4554	0	2	Mesophyll	0	1	0	0	0	0	0	0	1	2	-0.11585	0.0736139	M7	Other Mesophyll
Control:AACCTGACATGTCAGTx	SeuratProject	23144	3859	831	259	117	55	23144	1163	3	4394	Control	23144	3859	19290	3857	0	2	Mesophyll	0	0.981884	0.0181164	0	0	0	0	0	0.981884	2	-0.103129	0.0307297	M7	Other Mesophyll
Control:AAGACAAAGACGACTGx	SeuratProject	7868	1641	299	134	50	21	7868	995	5	4394	Control	7868	1641	19191	1902	9	2	Mesophyll	0	1	0	0	0	0	0	0	1	2	-0.0902386	0.0839878	M7	Other Mesophyll
Control:AACGTCAAGCTGAGCAx	SeuratProject	23940	4000	1023	305	169	55	23940	534	3	4394	Control	23940	4000	19925	3997	4	10	Mesophyll	0	0.570091	0.138951	0.0493893	0.0390175	0.20255	0	0	0.570091	10	0.138169	-0.0754388	M2	Immunity Mesophyll
Control:AAGACTCCACGTTCGGx	SeuratProject	10305	2086	325	114	46	18	10305	504	2	4394	Control	10305	2086	19025	2153	3	6	Mesophyll	0	1	0	0	0	0	0	0	1	6	-0.10468	0.122698	M10	Other Mesophyll
Control:AAGCGAGGTTGCCATAx	SeuratProject	9942	2498	470	157	84	34	9942	551	1	4394	Control	9942	2498	18162	2590	7	9	Mesophyll	0	0.82233	0.17767	0	0	0	0	0	0.82233	9	-0.0721963	0.024817	M3	Transition Mesophyll
Control:AAGTACCAGCTCGTGCx	SeuratProject	20374	3992	789	271	73	51	20374	922	1	4394	Control	20374	3992	19259	3992	0	2	Mesophyll	0	1	0	0	0	0	0	0	1	2	-0.112743	-0.0265368	M7	Other Mesophyll
Control:AAGCCATCACTATGTGx	SeuratProject	27209	4076	994	292	126	62	27209	1552	7	4394	Control	27209	4076	19387	4065	1	8	Mesophyll	0	1	0	0	0	0	0	0	1	8	-0.137582	0.00746857	M12	Other Mesophyll
Control:AAGCGTTAGCGAGTCAx	SeuratProject	11359	2259	326	127	52	16	11359	308	1	4394	Control	11359	2259	18897	2261	3	6	Mesophyll	0	1	0	0	0	0	0	0	1	6	-0.110823	0.0985889	M10	Other Mesophyll
Control:AAGGAATAGACTCGAGx	SeuratProject	10137	2236	393	118	51	25	10137	450	1	4394	Control	10137	2236	18968	2295	3	6	Mesophyll	0	1	0	0	0	0	0	0	1	6	-0.104627	0.0773863	M10	Other Mesophyll
Control:AAGGTAAAGGACGCATx	SeuratProject	20358	2993	759	198	109	34	20358	1142	3	4394	Control	20358	2993	19003	2993	3	8	Mesophyll	0	1	0	0	0	0	0	0	1	8	-0.116653	0.0483644	M12	Other Mesophyll
Control:AAGCGTTCAGGTATGGx	SeuratProject	39739	5009	1593	440	225	75	39739	277	4	4394	Control	39739	5009	21946	4496	4	7	Procambium	0.300663	0.138345	0.200609	0	0.0909838	0.269399	0	0	0.300663	7	0.0619445	-0.112608	M11	Other Mesophyll
Control:AAGTACCCATGTGACTx	SeuratProject	35026	4098	1106	281	185	56	35026	849	2	4394	Control	35026	4098	18798	3783	5	1	Mesophyll	0	1	0	0	0	0	0	0	1	1	-0.138259	0.106372	M6	Other Mesophyll
Control:AAGCCATGTGACCGTCx	SeuratProject	14653	3077	496	178	62	32	14653	769	5	4394	Control	14653	3077	18334	3077	3	6	Mesophyll	0	1	0	0	0	0	0	0	1	6	-0.0836193	0.0715462	M10	Other Mesophyll
Control:AAGACTCTCCCAGTGGx	SeuratProject	11729	2652	503	201	62	30	11729	718	1	4394	Control	11729	2652	18248	2652	2	8	Mesophyll	0	1	0	0	0	0	0	0	1	8	-0.142003	0.00755282	M12	Other Mesophyll
Control:AAGCGAGTCAATGCACx	SeuratProject	20220	3794	1134	267	151	54	20220	854	4	4394	Control	20220	3794	19135	3794	9	11	Mesophyll	0	1	0	0	0	0	0	0	1	11	-0.14011	0.161805	M4	Susceptibility Mesophyll
Control:AAGCGTTAGCTGAAGCx	SeuratProject	8093	2264	303	121	26	21	8093	325	3	4394	Control	8093	2264	18563	2431	7	6	Mesophyll	0	1	0	0	0	0	0	0	1	6	-0.125682	0.0420242	M10	Other Mesophyll
Control:AAGACTCAGTGGCCTCx	SeuratProject	22413	3734	888	258	170	50	22413	982	6	4394	Control	22413	3734	19270	3733	9	11	Mesophyll	0	1	0	0	0	0	0	0	1	11	-0.166466	0.135932	M4	Susceptibility Mesophyll
Control:AAGGTAAAGAATACACx	SeuratProject	13771	3286	663	226	65	30	13771	361	1	4394	Control	13771	3286	17745	3284	4	7	Bundle Sheath	0.0245134	0.0597359	0.855107	0	0	0.0606435	0	0	0.855107	7	-0.126157	-0.0201776	M11	Other Mesophyll
Control:AAGGTAAAGAGTTGTAx	SeuratProject	27059	3989	796	265	92	44	27059	826	1	4394	Control	27059	3989	19298	3969	0	2	Mesophyll	0	1	0	0	0	0	0	0	1	2	-0.111334	0.0613786	M7	Other Mesophyll
Control:AAGCATCCAATTGAAGx	SeuratProject	17596	3628	827	285	151	55	17596	490	1	4394	Control	17596	3628	18275	3627	1	5	Mesophyll	0.0377685	0.666704	0	0.0904903	0.149387	0.0556503	0	0	0.666704	5	-0.0454716	-0.121549	M1	Immunity Mesophyll
Control:AAGCCATGTTAGGACGx	SeuratProject	25613	4259	1047	263	98	53	25613	1014	6	4394	Control	25613	4259	20229	4259	7	0	Mesophyll	0	0.932447	0.0631616	0.00439128	0	0	0	0	0.932447	0	-0.049591	-0.113346	M5	Susceptibility Mesophyll
Control:AAGATAGAGAGTGTGCx	SeuratProject	21559	3918	1018	279	148	58	21559	440	9	4394	Control	21559	3918	19540	3918	4	10	Bundle Sheath	0	0.21212	0.745321	0	0.0425588	0	0	0	0.745321	10	0.0346953	-0.0999261	M2	Immunity Mesophyll
Control:AAGCCATCAAGCGAACx	SeuratProject	38709	4612	1296	330	214	60	38709	1104	0	4394	Control	38709	4612	18930	4122	5	1	Mesophyll	0	1	0	0	0	0	0	0	1	1	-0.163277	0.161047	M6	Other Mesophyll
Control:AAGCATCCACGTGTGCx	SeuratProject	24298	4282	1211	301	122	59	24298	919	5	4394	Control	24298	4282	19573	4282	9	2	Mesophyll	0	0.990393	0.00960701	0	0	0	0	0	0.990393	2	-0.187219	0.0158285	M7	Other Mesophyll
Control:AAGCGAGTCAAGAGGCx	SeuratProject	27513	4073	945	266	143	46	27513	746	6	4394	Control	27513	4073	19278	4042	0	2	Mesophyll	0	1	0	0	0	0	0	0	1	2	-0.137712	0.109002	M7	Other Mesophyll
Control:AAGTACCCAGAGGTACx	SeuratProject	7779	2130	282	116	34	21	7779	475	1	4394	Control	7779	2130	18808	2410	3	6	Mesophyll	0	1	0	0	0	0	0	0	1	6	-0.127058	0.0528163	M10	Other Mesophyll
Control:AAGATAGGTGCCTGACx	SeuratProject	29096	4819	986	317	151	74	29096	1179	6	4394	Control	29096	4819	19587	4786	0	17	Mesophyll	0	1	0	0	0	0	0	0	1	17	-0.15965	0.10346	M14	Other Mesophyll
Control:AAGGAATTCGGAGTAGx	SeuratProject	53905	5004	1871	399	212	76	53905	1524	5	4394	Control	53905	5004	18196	3445	2	8	Mesophyll	0	1	0	0	0	0	0	0	1	8	-0.139242	0.07243	M12	Other Mesophyll
Control:AAGCGTTGTACAAGTAx	SeuratProject	18398	3393	703	212	78	43	18398	746	0	4394	Control	18398	3393	18599	3392	6	3	Mesophyll	0	0.909997	0.00767298	0	0.058116	0.024214	0	0	0.909997	3	-0.110876	-0.013743	M8	Other Mesophyll
Control:AAGCATCGTTTCGTAGx	SeuratProject	5386	1830	169	94	15	12	5386	242	3	4394	Control	5386	1830	17857	2357	0	0	Mesophyll	0	1	0	0	0	0	0	0	1	0	-0.0511876	0.0102999	M5	Susceptibility Mesophyll
Control:AAGCGAGCAAGGCTTTx	SeuratProject	7443	1944	267	114	23	14	7443	848	1	4394	Control	7443	1944	18701	2196	7	6	Mesophyll	0	1	0	0	0	0	0	0	1	6	-0.0855267	0.0589488	M10	Other Mesophyll
Control:AAGTACCAGTGAACATx	SeuratProject	21337	3891	906	289	123	55	21337	774	8	4394	Control	21337	3891	19474	3890	4	3	Mesophyll	0	0.839643	0.0368752	0	0.116661	0.0068206	0	0	0.839643	3	-0.118192	0.0106567	M8	Other Mesophyll
Control:AAGACTCTCGGCATTAx	SeuratProject	41453	4780	1278	377	120	67	41453	1467	1	4394	Control	41453	4780	19076	4072	2	1	Mesophyll	0	1	0	0	0	0	0	0	1	1	-0.166794	0.114564	M6	Other Mesophyll
Control:AAGCGTTAGTGAGCCAx	SeuratProject	28558	4504	947	298	123	52	28558	696	1	4394	Control	28558	4504	19574	4487	8	4	Mesophyll	0	1	0	0	0	0	0	0	1	4	-0.108015	0.00733251	M9	Other Mesophyll
Control:AAGGTAAGTACAACGGx	SeuratProject	31545	4557	1100	368	103	66	31545	1484	6	4394	Control	31545	4557	19612	4462	2	8	Mesophyll	0	1	0	0	0	0	0	0	1	8	-0.177513	0.0490511	M12	Other Mesophyll
Control:AAGATAGAGGCCTAGAx	SeuratProject	34065	4380	1122	322	128	64	34065	943	3	4394	Control	34065	4380	19304	4172	2	1	Mesophyll	0	1	0	0	0	0	0	0	1	1	-0.162045	0.0351571	M6	Other Mesophyll
Control:AAGGTAAGTGGAACCAx	SeuratProject	31048	3922	1008	285	86	54	31048	980	0	4394	Control	31048	3922	19043	3819	9	8	Mesophyll	0	0.987327	0.0126729	0	0	0	0	0	0.987327	8	-0.129256	0.0315374	M12	Other Mesophyll
Control:AAGGAATAGCTAGATAx	SeuratProject	18214	3432	648	241	78	39	18214	593	3	4394	Control	18214	3432	18580	3431	2	2	Mesophyll	0	1	0	0	0	0	0	0	1	2	-0.108184	0.070593	M7	Other Mesophyll
Control:AAGCATCAGTAAGACTx	SeuratProject	41374	4769	1225	338	134	60	41374	1782	8	4394	Control	41374	4769	18992	4103	5	1	Mesophyll	0	1	0	0	0	0	0	0	1	1	-0.155806	0.102357	M6	Other Mesophyll
Control:AAGGAATTCCGAACGCx	SeuratProject	23820	4123	1323	380	170	67	23820	1157	10	4394	Control	23820	4123	19807	4123	1	7	Mesophyll	0.017476	0.878802	0.063072	0	0.0279384	0.0127114	0	0	0.878802	7	-0.0816363	-0.133779	M11	Other Mesophyll
Control:AAGGAATTCCGAGCTGx	SeuratProject	16477	3898	564	250	69	45	16477	701	15	4394	Control	16477	3898	17969	3896	4	5	Mesophyll	0	0.833207	0.0275417	0.00474662	0	0.134505	0	0	0.833207	5	0.0623535	-0.108593	M1	Immunity Mesophyll
Control:AAGCGTTAGCTGGCCTx	SeuratProject	28373	3999	897	244	89	45	28373	722	2	4394	Control	28373	3999	19262	3971	2	1	Mesophyll	0	1	0	0	0	0	0	0	1	1	-0.168451	0.0991251	M6	Other Mesophyll
Control:AAGCGTTTCATGCCCTx	SeuratProject	22569	3586	729	238	73	38	22569	700	0	4394	Control	22569	3586	19270	3585	2	8	Mesophyll	0	1	0	0	0	0	0	0	1	8	-0.159405	0.048286	M12	Other Mesophyll
Control:AAGGTAAGTCAGCGTCx	SeuratProject	7103	2063	266	121	37	21	7103	670	5	4394	Control	7103	2063	18695	2320	7	6	Mesophyll	0	1	0	0	0	0	0	0	1	6	-0.0690541	0.056119	M10	Other Mesophyll
Control:AAGATAGAGGAGGTTCx	SeuratProject	21486	3871	876	284	173	60	21486	452	7	4394	Control	21486	3871	19517	3871	4	7	Bundle Sheath	0.0311716	0.177788	0.472664	0	0.318376	0	0	0	0.472664	7	-0.134131	-0.0728313	M11	Other Mesophyll
Control:AAGCGTTGTGTCCAATx	SeuratProject	20494	3977	777	255	84	45	20494	914	2	4394	Control	20494	3977	19306	3976	1	4	Mesophyll	0	1	0	0	0	0	0	0	1	4	-0.111788	-0.0691914	M9	Other Mesophyll
Control:AAGGTAACATGACGTTx	SeuratProject	4750	1844	202	108	35	16	4750	245	6	4394	Control	4750	1844	17579	2515	10	7	Bundle Sheath	0	0.0138285	0.986172	0	0	0	0	0	0.986172	7	-0.111062	0.0346858	M11	Other Mesophyll
Control:AAGCGAGCAAGGTCAGx	SeuratProject	24129	4638	988	308	152	59	24129	792	2	4394	Control	24129	4638	19791	4637	10	7	Bundle Sheath	0	0.384421	0.615579	0	0	0	0	0	0.615579	7	-0.0942174	0.0287852	M11	Other Mesophyll
Control:AAGACTCGTGTGTACTx	SeuratProject	17900	3335	661	246	68	43	17900	393	1	4394	Control	17900	3335	18529	3333	9	6	Mesophyll	0	1	0	0	0	0	0	0	1	6	-0.119704	0.0663306	M10	Other Mesophyll
Control:AAGCCATCATACACCAx	SeuratProject	23740	3646	1085	312	168	49	23740	1198	8	4394	Control	23740	3646	19742	3643	4	7	Parenchyma	0.0740508	0.332084	0.0593467	0.024214	0.490994	0.01931	0	0	0.490994	7	-0.0789997	-0.0669659	M11	Other Mesophyll
Control:AAGCGAGGTTTCAGACx	SeuratProject	30429	4132	1126	298	128	50	30429	1159	1	4394	Control	30429	4132	19125	4045	9	2	Mesophyll	0	0.988762	0.0112379	0	0	0	0	0	0.988762	2	-0.159467	0.0743641	M7	Other Mesophyll
Control:AAGTACCGTGCATCTAx	SeuratProject	24469	3877	925	280	104	62	24469	878	1	4394	Control	24469	3877	19321	3877	2	8	Mesophyll	0	1	0	0	0	0	0	0	1	8	-0.125243	0.0298245	M12	Other Mesophyll
Control:AAGCATCAGACCATAAx	SeuratProject	25885	3939	875	259	75	35	25885	815	0	4394	Control	25885	3939	19402	3939	2	8	Mesophyll	0	1	0	0	0	0	0	0	1	8	-0.166266	0.016169	M12	Other Mesophyll
Control:AAGCCATTCGCCCAGAx	SeuratProject	12113	2405	518	131	64	26	12113	513	1	4394	Control	12113	2405	18748	2405	3	6	Mesophyll	0	0.958702	0.0412983	0	0	0	0	0	0.958702	6	-0.0930704	0.106817	M10	Other Mesophyll
Control:AAGCCATGTCTTACAGx	SeuratProject	11095	2675	385	160	52	31	11095	574	4	4394	Control	11095	2675	18343	2675	7	6	Mesophyll	0	0.963054	0	0.0369456	0	0	0	0	0.963054	6	-0.0621894	0.0392136	M10	Other Mesophyll
Control:AAGCGAGGTAGTGATAx	SeuratProject	31420	4970	1173	361	134	67	31420	1078	3	4394	Control	31420	4970	19944	4898	1	4	Mesophyll	0	1	0	0	0	0	0	0	1	4	-0.12309	-0.0148958	M9	Other Mesophyll
Control:AATCGTGTCATAGAGAx	SeuratProject	8480	2254	254	116	21	13	8480	384	2	4394	Control	8480	2254	18615	2341	0	8	Mesophyll	0	1	0	0	0	0	0	0	1	8	-0.0860353	0.0199515	M12	Other Mesophyll
Control:AAGTGAACACGAAAGCx	SeuratProject	11922	2877	366	160	47	29	11922	741	4	4394	Control	11922	2877	18173	2878	7	9	Mesophyll	0	1	0	0	0	0	0	0	1	9	-0.0144862	0.0170831	M3	Transition Mesophyll
Control:AATAGAGGTACATACCx	SeuratProject	22954	3991	871	269	76	41	22954	1054	4	4394	Control	22954	3991	19495	3989	8	4	Mesophyll	0	1	0	0	0	0	0	0	1	4	-0.166781	0.019538	M9	Other Mesophyll
Control:AAGTGAACATTGCCTCx	SeuratProject	50485	5471	1644	410	182	86	50485	2076	4	4394	Control	50485	5471	18823	4185	0	2	Mesophyll	0	1	0	0	0	0	0	0	1	2	-0.120815	0.0406725	M7	Other Mesophyll
Control:AAGTTCGAGTAAACACx	SeuratProject	48041	5006	1535	378	161	62	48041	1551	8	4394	Control	48041	5006	18486	3796	5	1	Mesophyll	0	1	0	0	0	0	0	0	1	1	-0.16142	0.134798	M6	Other Mesophyll
Control:AATCGTGCAAGAGGCTx	SeuratProject	35411	5043	1187	346	173	66	35411	1321	1	4394	Control	35411	5043	19498	4772	0	2	Mesophyll	0	1	0	0	0	0	0	0	1	2	-0.143181	0.113212	M7	Other Mesophyll
Control:AATGAAGGTGCAGTGAx	SeuratProject	34313	4600	1119	348	126	59	34313	1477	2	4394	Control	34313	4600	19286	4382	5	1	Mesophyll	0	1	0	0	0	0	0	0	1	1	-0.190278	0.071674	M6	Other Mesophyll
Control:AATAGAGAGGTTCATCx	SeuratProject	22598	3662	1071	348	142	48	22598	509	1	4394	Control	22598	3662	19727	3662	1	3	Mesophyll	0.0367208	0.736536	0.0059857	0.0581371	0.157479	0.0051408	0	0	0.736536	3	0.00557618	-0.104956	M8	Other Mesophyll
Control:AAGTTCGCAAGGGTCAx	SeuratProject	9962	2598	377	166	53	31	9962	461	1	4394	Control	9962	2598	17469	2628	1	4	Mesophyll	0	1	0	0	0	0	0	0	1	4	-0.0839826	-0.00350649	M9	Other Mesophyll
Control:AAGTACCTCACCACAAx	SeuratProject	8660	2205	256	119	24	17	8660	288	0	4394	Control	8660	2205	18580	2305	7	6	Mesophyll	0	1	0	0	0	0	0	0	1	6	-0.0768466	0.0492497	M10	Other Mesophyll
Control:AATCACGCATGCCGGTx	SeuratProject	30219	4534	1107	316	112	51	30219	1310	5	4394	Control	30219	4534	19246	4454	0	2	Mesophyll	0	1	0	0	0	0	0	0	1	2	-0.160691	0.12666	M7	Other Mesophyll
Control:AATGAAGCATCTTCGCx	SeuratProject	20458	3509	834	277	91	48	20458	1349	3	4394	Control	20458	3509	19216	3509	1	3	Mesophyll	0	0.991003	0.00899678	0	0	0	0	0	0.991003	3	-0.0873281	-0.0655546	M8	Other Mesophyll
Control:AAGTGAACACGCCACAx	SeuratProject	38457	4767	1359	367	128	67	38457	1818	8	4394	Control	38457	4767	19426	4317	2	8	Mesophyll	0	1	0	0	0	0	0	0	1	8	-0.166446	0.0473806	M12	Other Mesophyll
Control:AATGAAGAGTGCACCCx	SeuratProject	15115	2847	710	146	81	34	15115	441	2	4394	Control	15115	2847	18367	2847	3	6	Mesophyll	0	1	0	0	0	0	0	0	1	6	-0.12949	0.045389	M10	Other Mesophyll
Control:AAGTGAATCACCCTCAx	SeuratProject	28180	4439	1062	353	166	62	28180	862	3	4394	Control	28180	4439	20237	4393	1	3	Mesophyll	0.0356982	0.765425	0	0.0339804	0.149838	0.015058	0	0	0.765425	3	-0.0710848	-0.0923028	M8	Other Mesophyll
Control:AATAGAGAGACTCCGCx	SeuratProject	18740	3996	780	229	70	43	18740	1157	11	4394	Control	18740	3996	18743	3996	7	0	Mesophyll	0	1	0	0	0	0	0	0	1	0	-0.0570087	-0.13372	M5	Susceptibility Mesophyll
Control:AATCGTGTCGTAGCTAx	SeuratProject	33515	4749	1036	311	167	58	33515	1217	5	4394	Control	33515	4749	19328	4527	0	2	Mesophyll	0	1	0	0	0	0	0	0	1	2	-0.137368	0.0887453	M7	Other Mesophyll
Control:AATCGACGTTCTAAGCx	SeuratProject	10408	2698	408	177	52	37	10408	611	1	4394	Control	10408	2698	17706	2710	8	4	Mesophyll	0	1	0	0	0	0	0	0	1	4	-0.0992067	-0.0319238	M9	Other Mesophyll
Control:AAGTGAAGTCGGTACCx	SeuratProject	17981	3911	665	270	80	54	17981	965	4	4394	Control	17981	3911	18426	3911	7	9	Mesophyll	0	1	0	0	0	0	0	0	1	9	0.0342708	-0.0793194	M3	Transition Mesophyll
Control:AATCGTGCAGCTGTATx	SeuratProject	12325	2919	461	172	65	33	12325	758	3	4394	Control	12325	2919	17849	2917	1	4	Mesophyll	0	1	0	0	0	0	0	0	1	4	-0.111587	-0.0425966	M9	Other Mesophyll
Control:AATGAAGCATCGGAGAx	SeuratProject	25886	4093	796	274	134	47	25886	790	1	4394	Control	25886	4093	19320	4093	0	2	Mesophyll	0	0.993142	0.00685765	0	0	0	0	0	0.993142	2	-0.133747	0.0956327	M7	Other Mesophyll
Control:AATCGTGGTTAAAGTGx	SeuratProject	5577	1993	231	111	37	22	5577	206	5	4394	Control	5577	1993	17679	2481	10	7	Bundle Sheath	0.0145748	0	0.985425	0	0	0	0	0	0.985425	7	-0.125081	0.0264636	M11	Other Mesophyll
Control:AATGAAGAGTGCAGGTx	SeuratProject	12022	2868	442	155	67	41	12022	496	2	4394	Control	12022	2868	18339	2868	3	6	Mesophyll	0	1	0	0	0	0	0	0	1	6	-0.0966948	0.0427755	M10	Other Mesophyll
Control:AATGAAGTCAGGACAGx	SeuratProject	4666	1283	152	66	13	11	4666	134	0	4394	Control	4666	1283	20141	2148	3	8	Mesophyll	0	1	0	0	0	0	0	0	1	8	-0.101631	0.0643702	M12	Other Mesophyll
Control:AAGTCGTCAGTCTCTCx	SeuratProject	38880	4858	1317	346	141	55	38880	1447	8	4394	Control	38880	4858	19274	4334	0	2	Mesophyll	0	1	0	0	0	0	0	0	1	2	-0.134251	0.114662	M7	Other Mesophyll
Control:AAGTCGTAGGCACGATx	SeuratProject	9004	2381	480	122	82	16	9004	459	0	4394	Control	9004	2381	18514	2557	7	10	Bundle Sheath	0	0.426546	0.573454	0	0	0	0	0	0.573454	10	0.0625447	-0.0127898	M2	Immunity Mesophyll
Control:AAGTGAACATATGAAGx	SeuratProject	9937	2267	260	132	44	22	9937	337	0	4394	Control	9937	2267	18973	2352	3	6	Mesophyll	0	1	0	0	0	0	0	0	1	6	-0.099576	0.13177	M10	Other Mesophyll
Control:AATGAAGAGGATATGTx	SeuratProject	16358	3309	701	237	65	39	16358	764	7	4394	Control	16358	3309	18198	3308	2	3	Mesophyll	0	0.985745	0.0142549	0	0	0	0	0	0.985745	3	-0.111458	0.0166468	M8	Other Mesophyll
Control:AAGTGAAGTGGTAATAx	SeuratProject	9735	2388	393	138	52	25	9735	752	3	4394	Control	9735	2388	18641	2481	3	0	Bundle Sheath	0	0.360785	0.639215	0	0	0	0	0	0.639215	0	-0.106007	0.0529676	M5	Susceptibility Mesophyll
Control:AATCGTGTCACAATGCx	SeuratProject	5099	1866	167	80	18	15	5099	730	2	4394	Control	5099	1866	17439	2466	7	0	Mesophyll	0	0.993004	0	0.0069957	0	0	0	0	0.993004	0	-0.0390051	0.0200953	M5	Susceptibility Mesophyll
Control:AAGTGAAGTAATGCGGx	SeuratProject	34117	4880	1203	341	140	67	34117	1659	3	4394	Control	34117	4880	19486	4673	0	2	Mesophyll	0	0.991673	0.00832722	0	0	0	0	0	0.991673	2	-0.137041	-0.00662088	M7	Other Mesophyll
Control:AATCGACGTTTATGCGx	SeuratProject	6228	1661	198	98	30	19	6228	393	4	4394	Control	6228	1661	19514	2125	3	6	Mesophyll	0	1	0	0	0	0	0	0	1	6	-0.100785	0.0912312	M10	Other Mesophyll
Control:AATCGTGGTAGCGCCTx	SeuratProject	7669	1756	337	112	53	26	7669	194	0	4394	Control	7669	1756	16990	2066	4	3	Mesophyll	0	0.951151	0.00638527	0.0139493	0.0285147	0	0	0	0.951151	3	-0.0437025	-0.00824642	M8	Other Mesophyll
Control:AATGAAGAGATGTTCCx	SeuratProject	38744	3977	1222	278	157	42	38744	1062	1	4394	Control	38744	3977	18591	3432	5	1	Mesophyll	0	1	0	0	0	0	0	0	1	1	-0.142837	0.134666	M6	Other Mesophyll
Control:AAGTGAATCGGCCAACx	SeuratProject	22919	4264	1103	380	132	64	22919	1450	13	4394	Control	22919	4264	19860	4263	1	5	Mesophyll	0.0250694	0.832042	0	0.0123911	0	0.130497	0	0	0.832042	5	-0.0373469	-0.105494	M1	Immunity Mesophyll
Control:AAGTGAAAGTCGGCAAx	SeuratProject	40443	4721	1294	324	162	58	40443	944	6	4394	Control	40443	4721	19048	4077	0	1	Mesophyll	0	1	0	0	0	0	0	0	1	1	-0.11241	0.0837411	M6	Other Mesophyll
Control:AAGTTCGCAGAGTAATx	SeuratProject	35301	4426	1180	324	100	50	35301	1097	4	4394	Control	35301	4426	19327	4147	2	1	Mesophyll	0	1	0	0	0	0	0	0	1	1	-0.183801	0.0498992	M6	Other Mesophyll
Control:AATGAAGGTGCCTACGx	SeuratProject	20233	3782	953	306	92	54	20233	675	4	4394	Control	20233	3782	19290	3782	1	3	Mesophyll	0	0.988577	0	0	0	0.0114229	0	0	0.988577	3	-0.108214	-0.0994835	M8	Other Mesophyll
Control:AAGTCGTGTGGAGAAAx	SeuratProject	28148	4268	921	274	142	57	28148	803	2	4394	Control	28148	4268	19331	4246	5	1	Mesophyll	0	1	0	0	0	0	0	0	1	1	-0.170329	0.0537564	M6	Other Mesophyll
Control:AATCACGTCGCATTGAx	SeuratProject	6780	2132	246	119	44	22	6780	526	3	4394	Control	6780	2132	18366	2485	3	0	Mesophyll	0	1	0	0	0	0	0	0	1	0	-0.144698	0.0871258	M5	Susceptibility Mesophyll
Control:AAGTGAATCCTCATATx	SeuratProject	22097	3464	745	211	142	37	22097	1124	1	4394	Control	22097	3464	19142	3464	3	2	Mesophyll	0	1	0	0	0	0	0	0	1	2	-0.118175	0.114511	M7	Other Mesophyll
Control:ACAAAGAGTCTTTATCx	SeuratProject	7638	2140	311	138	33	22	7638	363	1	4394	Control	7638	2140	17829	2330	6	4	Mesophyll	0	1	0	0	0	0	0	0	1	4	-0.0570671	0.0286119	M9	Other Mesophyll
Control:ACAAAGAGTTCCAAACx	SeuratProject	33511	4010	1019	301	121	54	33511	1250	6	4394	Control	33511	4010	18865	3759	5	1	Mesophyll	0	1	0	0	0	0	0	0	1	1	-0.145976	0.0814088	M6	Other Mesophyll
Control:ACAAGCTCAGGCTATTx	SeuratProject	33052	4217	1013	306	100	52	33052	1089	2	4394	Control	33052	4217	19078	4000	5	1	Mesophyll	0	1	0	0	0	0	0	0	1	1	-0.170712	0.0595859	M6	Other Mesophyll
Control:AATGACCCAAGCAATAx	SeuratProject	5651	1896	264	112	30	21	5651	460	5	4394	Control	5651	1896	16588	2394	4	12	Bundle Sheath	0	0.0766807	0.923319	0	0	0	0	0	0.923319	12	-0.0726046	-0.0302969	B15	Bundle Sheath
Control:AATTCCTGTCGTATGTx	SeuratProject	25110	3487	887	248	122	41	25110	993	3	4394	Control	25110	3487	19083	3487	0	2	Mesophyll	0	1	0	0	0	0	0	0	1	2	-0.0907925	0.0726323	M7	Other Mesophyll
Control:AATGGAAAGCGTCAGAx	SeuratProject	10974	2979	442	195	44	36	10974	738	6	4394	Control	10974	2979	17212	2975	7	0	Mesophyll	0	0.975689	0.0243108	0	0	0	0	0	0.975689	0	-0.00448941	-0.0567626	M5	Susceptibility Mesophyll
Control:AATGCCAAGAGAAGGTx	SeuratProject	17667	3229	578	216	76	37	17667	654	2	4394	Control	17667	3229	18490	3229	2	8	Mesophyll	0	1	0	0	0	0	0	0	1	8	-0.133999	0.0799838	M12	Other Mesophyll
Control:AATTTCCGTACCGGAAx	SeuratProject	28105	4668	938	303	144	57	28105	1029	2	4394	Control	28105	4668	19616	4636	5	1	Mesophyll	0	1	0	0	0	0	0	0	1	1	-0.130517	0.0104716	M6	Other Mesophyll
Control:AATGCCACACCATAACx	SeuratProject	20044	3208	591	204	71	26	20044	707	1	4394	Control	20044	3208	19013	3208	3	6	Mesophyll	0	1	0	0	0	0	0	0	1	6	-0.125854	0.102993	M10	Other Mesophyll
Control:AATGACCCAGCTTCCTx	SeuratProject	23373	4083	1067	330	124	53	23373	679	3	4394	Control	23373	4083	19640	4081	4	7	Bundle Sheath	0	0.179676	0.820324	0	0	0	0	0	0.820324	7	-0.120973	0.0243595	M11	Other Mesophyll
Control:AATTTCCGTCTCACAAx	SeuratProject	26874	3727	866	277	126	53	26874	812	0	4394	Control	26874	3727	19154	3718	5	1	Mesophyll	0	1	0	0	0	0	0	0	1	1	-0.154791	0.10952	M6	Other Mesophyll
Control:AATGGAAAGGACCCAAx	SeuratProject	7938	2156	662	108	67	24	7938	276	3	4394	Control	7938	2156	18243	2397	3	7	Mesophyll	0	0.846256	0.0270973	0	0	0.126647	0	0	0.846256	7	-0.0932057	-0.0186502	M11	Other Mesophyll
Control:ACAAGCTCAATTGAGAx	SeuratProject	13312	2701	554	190	50	28	13312	805	1	4394	Control	13312	2701	18363	2701	9	2	Mesophyll	0	1	0	0	0	0	0	0	1	2	-0.089052	0.111407	M7	Other Mesophyll
Control:AATTTCCGTGATGAATx	SeuratProject	15388	2481	420	124	73	27	15388	758	2	4394	Control	15388	2481	18550	2481	3	6	Mesophyll	0	1	0	0	0	0	0	0	1	6	-0.120196	0.0812915	M10	Other Mesophyll
Control:ACAACCAGTCGCACGTx	SeuratProject	15832	2738	464	155	64	30	15832	765	0	4394	Control	15832	2738	18527	2738	3	6	Mesophyll	0	1	0	0	0	0	0	0	1	6	-0.121785	0.0823602	M10	Other Mesophyll
Control:AATGGAACACTGCGTGx	SeuratProject	22508	3855	888	290	81	50	22508	1095	2	4394	Control	22508	3855	19524	3852	8	8	Mesophyll	0	1	0	0	0	0	0	0	1	8	-0.0494751	-0.0999873	M12	Other Mesophyll
Control:AATTCCTAGCGCATCCx	SeuratProject	32769	4491	1105	351	110	63	32769	2028	4	4394	Control	32769	4491	19453	4355	2	1	Mesophyll	0	1	0	0	0	0	0	0	1	1	-0.180136	-0.036698	M6	Other Mesophyll
Control:AATGGCTCATAACTCGx	SeuratProject	21194	3860	681	259	79	43	21194	937	3	4394	Control	21194	3860	19277	3859	0	2	Mesophyll	0	1	0	0	0	0	0	0	1	2	-0.0784	0.00134829	M7	Other Mesophyll
Control:AATGAAGTCGTAACACx	SeuratProject	19511	3249	777	262	87	48	19511	1195	4	4394	Control	19511	3249	18991	3248	1	0	Mesophyll	0	1	0	0	0	0	0	0	1	0	-0.0650387	-0.0477758	M5	Susceptibility Mesophyll
Control:ACAAAGACACGTAGTTx	SeuratProject	7559	1856	265	131	33	19	7559	932	7	4394	Control	7559	1856	19132	2091	3	2	Mesophyll	0	1	0	0	0	0	0	0	1	2	-0.0925489	0.117948	M7	Other Mesophyll
Control:AATGCCACATCGGATTx	SeuratProject	32122	4769	1308	350	129	77	32122	807	5	4394	Control	32122	4769	20441	4635	7	10	Mesophyll	0	0.719558	0.0789272	0.00644508	0	0.19507	0	0	0.719558	10	-2.52536e-05	-0.139029	M2	Immunity Mesophyll
Control:AATGACCCACGTCGGTx	SeuratProject	13224	3035	444	226	76	46	13224	833	5	4394	Control	13224	3035	16958	3022	4	5	Hydathode	0.0396127	0.264903	0	0.0780257	0	0.617458	0	0	0.617458	5	0.13328	-0.117919	M1	Immunity Mesophyll
Control:ACAAAGATCTAGCATGx	SeuratProject	24800	3784	855	280	98	46	24800	971	7	4394	Control	24800	3784	19241	3784	0	2	Mesophyll	0	1	0	0	0	0	0	0	1	2	-0.114904	0.0732397	M7	Other Mesophyll
Control:ACAAGCTAGACTCATCx	SeuratProject	14895	3066	447	171	84	35	14895	617	2	4394	Control	14895	3066	18304	3065	0	2	Mesophyll	0	1	0	0	0	0	0	0	1	2	-0.101096	0.07422	M7	Other Mesophyll
Control:AATGGAACATGGAAGCx	SeuratProject	13872	2782	448	175	83	26	13872	388	1	4394	Control	13872	2782	18516	2782	3	6	Mesophyll	0	1	0	0	0	0	0	0	1	6	-0.11292	0.124788	M10	Other Mesophyll
Control:ACAACCAAGTGCAGGTx	SeuratProject	7998	1926	271	112	50	20	7998	540	2	4394	Control	7998	1926	19598	2194	3	6	Mesophyll	0	1	0	0	0	0	0	0	1	6	-0.106357	0.123235	M10	Other Mesophyll
Control:ACAAGCTTCCGTAGTAx	SeuratProject	9872	1926	202	108	30	19	9872	284	0	4394	Control	9872	1926	16381	2084	13	15	Companion Cells	0	0	0	0	0	0	1	0	1	15	-0.0984024	-0.0457121	C18	Companion
Control:AATGCCAAGAGAGTGAx	SeuratProject	25793	3834	1073	301	154	57	25793	851	8	4394	Control	25793	3834	19907	3830	4	7	Mesophyll	0.00996593	0.662945	0.0362867	0.0251148	0.26331	0.00237767	0	0	0.662945	7	-0.0995519	-0.0551548	M11	Other Mesophyll
Control:ACAAAGAAGCGATGGTx	SeuratProject	7947	2172	284	128	29	20	7947	140	3	4394	Control	7947	2172	17542	2350	8	4	Mesophyll	0	1	0	0	0	0	0	0	1	4	-0.041546	-0.0457072	M9	Other Mesophyll
Control:AATGGCTTCGCCACTTx	SeuratProject	35017	4054	1076	323	95	38	35017	953	2	4394	Control	35017	4054	18851	3725	5	1	Mesophyll	0	1	0	0	0	0	0	0	1	1	-0.144392	0.0630957	M6	Other Mesophyll
Control:AATGACCCAAGTTGGGx	SeuratProject	26667	4150	871	285	117	67	26667	1101	4	4394	Control	26667	4150	19447	4150	2	8	Mesophyll	0	1	0	0	0	0	0	0	1	8	-0.143629	0.0512875	M12	Other Mesophyll
Control:AATTCCTTCAAGCCGCx	SeuratProject	9724	2566	266	136	55	31	9724	165	8	4394	Control	9724	2566	16579	2687	13	15	Companion Cells	0	0	0	0	0	0	1	0	1	15	-0.122559	-0.0672726	C18	Companion
Control:AATGCCAGTCTCTCACx	SeuratProject	20541	3764	739	240	81	34	20541	907	1	4394	Control	20541	3764	19163	3764	0	1	Mesophyll	0	1	0	0	0	0	0	0	1	1	-0.138986	0.0839707	M6	Other Mesophyll
Control:AATTTCCCATGGATCTx	SeuratProject	8454	2335	294	135	48	14	8454	344	2	4394	Control	8454	2335	18600	2459	7	6	Mesophyll	0	0.982975	0	0.0170247	0	0	0	0	0.982975	6	-0.102605	0.0520518	M10	Other Mesophyll
Control:ACAACCAAGAAGTCCGx	SeuratProject	15274	3231	717	203	85	42	15274	1202	2	4394	Control	15274	3231	18132	3229	9	6	Mesophyll	0	1	0	0	0	0	0	0	1	6	-0.109754	0.0940324	M10	Other Mesophyll
Control:ACAAGCTGTATGCAAAx	SeuratProject	5139	1660	217	95	21	9	5139	141	3	4394	Control	5139	1660	18644	2389	3	0	Mesophyll	0	0.981534	0.0184655	0	0	0	0	0	0.981534	0	-0.0913515	0.0531366	M5	Susceptibility Mesophyll
Control:AATGGAAAGCGTGTTTx	SeuratProject	25865	3971	821	270	76	40	25865	689	1	4394	Control	25865	3971	19297	3970	0	2	Mesophyll	0	0.992488	0.00751208	0	0	0	0	0	0.992488	2	-0.0956	0.133078	M7	Other Mesophyll
Control:ACAAAGACACGAAAGCx	SeuratProject	16815	3425	737	252	119	58	16815	500	3	4394	Control	16815	3425	18288	3425	4	7	Bundle Sheath	0	0.428273	0.571727	0	0	0	0	0	0.571727	7	-0.157344	0.0865659	M11	Other Mesophyll
Control:ACAAGCTTCGACCATAx	SeuratProject	26233	4577	1061	300	122	59	26233	810	3	4394	Control	26233	4577	19833	4577	0	2	Mesophyll	0	0.971703	0.0282967	0	0	0	0	0	0.971703	2	-0.126186	-0.00781048	M7	Other Mesophyll
Control:ACAACCACAGCACAAGx	SeuratProject	30383	4563	1188	377	135	67	30383	1470	3	4394	Control	30383	4563	19730	4512	1	3	Mesophyll	0	1	0	0	0	0	0	0	1	3	-0.151887	0.0027069	M8	Other Mesophyll
Control:ACAAAGAGTCAACCATx	SeuratProject	15774	3084	734	263	63	41	15774	1219	3	4394	Control	15774	3084	18020	3083	1	3	Mesophyll	0	0.937432	0.0152584	0.0310485	0.0162612	0	0	0	0.937432	3	-0.0692028	-0.0408896	M8	Other Mesophyll
Control:ACAGCCGCAACAGCCCx	SeuratProject	12661	3002	492	161	55	31	12661	707	1	4394	Control	12661	3002	17882	3002	3	0	Mesophyll	0	1	0	0	0	0	0	0	1	0	-0.0958327	-0.0552988	M5	Susceptibility Mesophyll
Control:ACATCCCCACTTGTCCx	SeuratProject	4584	1403	157	80	18	8	4584	514	0	4394	Control	4584	1403	19474	2214	3	0	Mesophyll	0	1	0	0	0	0	0	0	1	0	-0.0824724	0.0447977	M5	Susceptibility Mesophyll
Control:ACAGAAAAGCGCCTACx	SeuratProject	27808	3863	872	252	100	61	27808	927	4	4394	Control	27808	3863	19165	3855	2	8	Mesophyll	0	1	0	0	0	0	0	0	1	8	-0.155492	0.0536629	M12	Other Mesophyll
Control:ACACTGAGTCGATTACx	SeuratProject	21585	3997	1085	294	126	60	21585	1438	4	4394	Control	21585	3997	19449	3997	1	3	Mesophyll	0	0.995404	0	0	0	0.00459585	0	0	0.995404	3	-0.132032	-0.0578063	M8	Other Mesophyll
Control:ACAGGGACAGAGTCAGx	SeuratProject	12471	2833	494	190	51	33	12471	521	2	4394	Control	12471	2833	17920	2833	1	4	Mesophyll	0	1	0	0	0	0	0	0	1	4	-0.10705	-0.0268136	M9	Other Mesophyll
Control:ACACAGTAGGAGGCAGx	SeuratProject	15547	2918	874	258	87	32	15547	3318	7	4394	Control	15547	2918	17986	2916	12	16	Mesophyll	0	1	0	0	0	0	0	0	1	16	-0.0432465	0.016539	M13	Other Mesophyll
Control:ACACCAAGTGGTCTTAx	SeuratProject	17721	3403	721	272	97	45	17721	1314	5	4394	Control	17721	3403	18450	3402	0	9	Mesophyll	0	1	0	0	0	0	0	0	1	9	-0.0382989	0.0617196	M3	Transition Mesophyll
Control:ACAGCCGAGGGCAATCx	SeuratProject	24690	3685	1090	310	77	36	24690	732	6	4394	Control	24690	3685	19346	3685	1	8	Mesophyll	0	1	0	0	0	0	0	0	1	8	-0.124774	0.00871855	M12	Other Mesophyll
Control:ACACAGTTCAATCTTCx	SeuratProject	4936	1610	259	142	23	20	4936	384	1	4394	Control	4936	1610	18795	2276	2	8	Mesophyll	0	1	0	0	0	0	0	0	1	8	-0.11212	0.036259	M12	Other Mesophyll
Control:ACAGAAAGTTACGTACx	SeuratProject	12083	2824	443	185	69	37	12083	131	7	4394	Control	12083	2824	17005	2820	11	13	Parenchyma	0.243903	0.0810553	0.0611518	0	0.61389	0	0	0	0.61389	13	-0.0652404	-0.0750279	P16	Vasculature
Control:ACATCCCCACGTCATAx	SeuratProject	18411	3152	720	200	58	30	18411	938	3	4394	Control	18411	3152	18650	3152	2	8	Mesophyll	0	1	0	0	0	0	0	0	1	8	-0.154487	0.0773909	M12	Other Mesophyll
Control:ACAGAAAAGGTCACCCx	SeuratProject	21521	3921	881	261	84	47	21521	815	1	4394	Control	21521	3921	19415	3921	1	4	Mesophyll	0	1	0	0	0	0	0	0	1	4	-0.123513	0.00910621	M9	Other Mesophyll
Control:ACAAGCTTCTCGACGGx	SeuratProject	25254	3724	814	284	127	43	25254	1076	2	4394	Control	25254	3724	19178	3724	2	8	Mesophyll	0	1	0	0	0	0	0	0	1	8	-0.097271	0.020723	M12	Other Mesophyll
Control:ACAGAAAAGTGTGTTCx	SeuratProject	16870	2866	664	156	91	33	16870	892	2	4394	Control	16870	2866	18528	2866	3	6	Mesophyll	0	1	0	0	0	0	0	0	1	6	-0.116201	0.0467409	M10	Other Mesophyll
Control:ACACGCGCAAGGAGTCx	SeuratProject	13711	3232	558	211	62	39	13711	790	3	4394	Control	13711	3232	17993	3232	0	7	Mesophyll	0	0.786652	0.213348	0	0	0	0	0	0.786652	7	-0.0682176	0.0288733	M11	Other Mesophyll
Control:ACAGCCGTCTTTGATCx	SeuratProject	28678	4102	1075	324	108	54	28678	1489	5	4394	Control	28678	4102	19298	4071	1	8	Mesophyll	0	1	0	0	0	0	0	0	1	8	-0.123641	0.0183705	M12	Other Mesophyll
Control:ACACTGAAGCGAGTCAx	SeuratProject	11878	3063	603	240	56	43	11878	779	4	4394	Control	11878	3063	17319	3063	6	0	Mesophyll	0	0.86712	0	0	0.0128311	0.120048	0	0	0.86712	0	-0.106523	-0.0202588	M5	Susceptibility Mesophyll
Control:ACATCCCAGACCGTTTx	SeuratProject	29698	4495	1230	330	167	50	29698	1673	6	4394	Control	29698	4495	19687	4434	0	0	Mesophyll	0	0.915121	0.0848788	0	0	0	0	0	0.915121	0	-0.0457078	0.0441239	M5	Susceptibility Mesophyll
Control:ACACAGTGTGGTAATAx	SeuratProject	19855	3366	888	269	137	45	19855	554	4	4394	Control	19855	3366	19149	3366	4	7	Mesophyll	0.0300569	0.610083	0.0824063	0.0231403	0.251191	0.00312225	0	0	0.610083	7	-0.0667978	-0.0731047	M11	Other Mesophyll
Control:ACACAGTGTCCAACGCx	SeuratProject	44938	4983	1709	421	145	75	44938	1481	3	4394	Control	44938	4983	19119	4106	2	1	Mesophyll	0	1	0	0	0	0	0	0	1	1	-0.158323	0.0388986	M6	Other Mesophyll
Control:ACACGCGCAACCGACCx	SeuratProject	21137	3206	715	194	94	40	21137	1285	4	4394	Control	21137	3206	19069	3205	3	6	Mesophyll	0	1	0	0	0	0	0	0	1	6	-0.127329	0.0989193	M10	Other Mesophyll
Control:ACACAGTTCCTCGCATx	SeuratProject	19069	3329	752	211	83	40	19069	1007	4	4394	Control	19069	3329	18888	3329	7	6	Mesophyll	0	0.970864	0	0.0291364	0	0	0	0	0.970864	6	-0.133087	0.033761	M10	Other Mesophyll
Control:ACACCAACAGCGTAGAx	SeuratProject	15243	3201	514	202	70	34	15243	891	5	4394	Control	15243	3201	18067	3200	8	4	Mesophyll	0	1	0	0	0	0	0	0	1	4	-0.101554	0.0188859	M9	Other Mesophyll
Control:ACAGGGAAGGGTTTCTx	SeuratProject	6921	1715	319	94	30	13	6921	340	1	4394	Control	6921	1715	19204	2117	3	6	Mesophyll	0	1	0	0	0	0	0	0	1	6	-0.102993	0.0658428	M10	Other Mesophyll
Control:ACACTGACAGCATGCCx	SeuratProject	5556	1536	192	78	16	15	5556	1039	1	4394	Control	5556	1536	18694	2126	7	6	Mesophyll	0	1	0	0	0	0	0	0	1	6	-0.066015	0.0304221	M10	Other Mesophyll
Control:ACAGGGATCCAGTGTAx	SeuratProject	6740	2082	248	126	40	23	6740	273	4	4394	Control	6740	2082	16870	2374	8	4	Mesophyll	0	1	0	0	0	0	0	0	1	4	-0.0997945	-0.0258285	M9	Other Mesophyll
Control:ACACGCGCAGCACGAAx	SeuratProject	6559	2103	209	117	26	22	6559	191	1	4394	Control	6559	2103	17240	2541	7	0	Mesophyll	0	1	0	0	0	0	0	0	1	0	-0.0992015	0.0187998	M5	Susceptibility Mesophyll
Control:ACACCAAGTTGTAGCTx	SeuratProject	18367	3504	706	303	87	42	18367	783	5	4394	Control	18367	3504	18579	3503	1	3	Mesophyll	0	0.99305	0	0	0	0.0069497	0	0	0.99305	3	-0.106276	-0.0531724	M8	Other Mesophyll
Control:ACAAGCTTCTTTCTAGx	SeuratProject	13787	3051	517	191	58	41	13787	457	2	4394	Control	13787	3051	18028	3050	8	4	Mesophyll	0	1	0	0	0	0	0	0	1	4	-0.118429	0.0236802	M9	Other Mesophyll
Control:ACACCAAAGCAGCACAx	SeuratProject	6155	1905	215	122	30	22	6155	496	0	4394	Control	6155	1905	17610	2301	6	4	Mesophyll	0	1	0	0	0	0	0	0	1	4	-0.0887065	0.0266392	M9	Other Mesophyll
Control:ACAGCCGTCAGCGGAAx	SeuratProject	4846	1512	167	81	16	13	4846	384	2	4394	Control	4846	1512	18588	2179	7	6	Mesophyll	0	1	0	0	0	0	0	0	1	6	-0.0874229	0.0310483	M10	Other Mesophyll
Control:ACACAGTGTGTGGTCCx	SeuratProject	39601	4720	1260	346	126	60	39601	1025	3	4394	Control	39601	4720	19246	4162	5	1	Mesophyll	0	1	0	0	0	0	0	0	1	1	-0.142872	0.0494146	M6	Other Mesophyll
Control:ACACCAAGTGTCATCAx	SeuratProject	7213	1990	244	117	28	24	7213	354	1	4394	Control	7213	1990	17628	2232	1	4	Mesophyll	0	1	0	0	0	0	0	0	1	4	-0.082876	0.043825	M9	Other Mesophyll
Control:ACACAGTGTTGTGCATx	SeuratProject	18646	3395	577	211	71	40	18646	732	2	4394	Control	18646	3395	18707	3395	5	1	Mesophyll	0	1	0	0	0	0	0	0	1	1	-0.135078	0.0758834	M6	Other Mesophyll
Control:ACACCAAAGTTTCTTCx	SeuratProject	32454	4619	1407	361	287	71	32454	756	10	4394	Control	32454	4619	20472	4471	4	7	Mesophyll	0	0.899396	0.00596966	0.041705	0.0529292	0	0	0	0.899396	7	-0.106074	-0.037167	M11	Other Mesophyll
Control:ACAGAAAGTCGGTGAAx	SeuratProject	16224	3129	625	230	101	44	16224	550	3	4394	Control	16224	3129	18177	3129	4	7	Mesophyll	0	0.887879	0.0270278	0.0184112	0.066682	0	0	0	0.887879	7	-0.0920966	-0.0165691	M11	Other Mesophyll
Control:ACACAGTTCAAAGAACx	SeuratProject	17819	2934	823	290	66	34	17819	525	2	4394	Control	17819	2934	18435	2933	6	3	Mesophyll	0	0.989635	0	0.0072754	0.00308946	0	0	0	0.989635	3	-0.00861363	-0.0140407	M8	Other Mesophyll
Control:ACAGCCGGTGAGATATx	SeuratProject	42742	4578	1272	344	174	59	42742	1294	1	4394	Control	42742	4578	18570	3758	5	1	Mesophyll	0	1	0	0	0	0	0	0	1	1	-0.137931	0.169713	M6	Other Mesophyll
Control:ACATCCCAGACGGTTGx	SeuratProject	8952	2287	265	106	46	22	8952	543	1	4394	Control	8952	2287	18984	2455	3	6	Mesophyll	0	1	0	0	0	0	0	0	1	6	-0.114104	0.0472737	M10	Other Mesophyll
Control:ACACGCGCACGATTCAx	SeuratProject	43865	4930	1441	369	211	63	43865	1783	6	4394	Control	43865	4930	18813	4012	5	1	Mesophyll	0	1	0	0	0	0	0	0	1	1	-0.14744	0.0932536	M6	Other Mesophyll
Control:ACACGCGCAAGCTGTTx	SeuratProject	27621	4156	1029	298	121	43	27621	1433	5	4394	Control	27621	4156	19345	4149	2	2	Mesophyll	0	1	0	0	0	0	0	0	1	2	-0.144336	0.0312456	M7	Other Mesophyll
Control:ACAGAAACAGAAACCGx	SeuratProject	20316	3597	748	261	132	42	20316	903	4	4394	Control	20316	3597	19136	3596	0	2	Mesophyll	0	0.994373	0.00562688	0	0	0	0	0	0.994373	2	-0.106896	0.13888	M7	Other Mesophyll
Control:ACACAGTGTAGTCACTx	SeuratProject	18201	2845	479	144	105	29	18201	307	1	4394	Control	18201	2845	18647	2844	3	11	Mesophyll	0	1	0	0	0	0	0	0	1	11	-0.107364	0.168032	M4	Susceptibility Mesophyll
Control:ACACTGACAATCCTAGx	SeuratProject	27265	4310	1123	328	81	53	27265	1268	7	4394	Control	27265	4310	19617	4306	0	1	Mesophyll	0	0.989858	0.0101421	0	0	0	0	0	0.989858	1	-0.126089	0.0722448	M6	Other Mesophyll
Control:ACAGGGATCATGAAAGx	SeuratProject	8086	2416	275	139	40	27	8086	300	1	4394	Control	8086	2416	17134	2608	8	5	Mesophyll	0	0.902787	0	0.0100775	0	0.0871357	0	0	0.902787	5	0.0076705	-0.0740464	M1	Immunity Mesophyll
Control:ACAGAAAGTCACTAGTx	SeuratProject	5768	2053	188	107	23	16	5768	353	0	4394	Control	5768	2053	17383	2505	7	6	Mesophyll	0	1	0	0	0	0	0	0	1	6	-0.0927482	0.024237	M10	Other Mesophyll
Control:ACAGGGAGTGATTAGAx	SeuratProject	5111	1671	398	163	37	22	5111	716	3	4394	Control	5111	1671	15370	2495	12	16	Mesophyll	0	0.992708	0.00729227	0	0	0	0	0	0.992708	16	-0.0510234	0.024053	M13	Other Mesophyll
Control:ACACCAAAGACTTCCAx	SeuratProject	11827	2190	312	126	33	17	11827	657	3	4394	Control	11827	2190	18924	2190	3	6	Mesophyll	0	1	0	0	0	0	0	0	1	6	-0.0883324	0.0648587	M10	Other Mesophyll
Control:ACAGGGAGTAGCTTACx	SeuratProject	24180	4114	1007	300	137	58	24180	1271	3	4394	Control	24180	4114	19679	4114	6	0	Mesophyll	0	0.992224	0.00777567	0	0	0	0	0	0.992224	0	-0.129251	0.100224	M5	Susceptibility Mesophyll
Control:ACACGCGCAATTTCCTx	SeuratProject	15626	3379	619	230	60	43	15626	746	2	4394	Control	15626	3379	18065	3378	8	8	Mesophyll	0	1	0	0	0	0	0	0	1	8	-0.0984191	-0.0495206	M12	Other Mesophyll
Control:ACACAGTAGTCGAATAx	SeuratProject	16955	3466	707	281	69	46	16955	683	2	4394	Control	16955	3466	18236	3465	6	3	Mesophyll	0	0.992572	0	0	0.00742775	0	0	0	0.992572	3	-0.0786541	0.00641833	M8	Other Mesophyll
Control:ACACTGATCTCCTGACx	SeuratProject	21024	3614	870	265	124	55	21024	633	8	4394	Control	21024	3614	19362	3614	4	7	Mesophyll	0	0.702451	0.290081	0	0.00746784	0	0	0	0.702451	7	-0.0884959	-0.0329474	M11	Other Mesophyll
Control:ACACAGTCAGCTGAGAx	SeuratProject	15019	2712	459	161	57	36	15019	651	2	4394	Control	15019	2712	18485	2712	3	0	Mesophyll	0	1	0	0	0	0	0	0	1	0	-0.0985405	0.054634	M5	Susceptibility Mesophyll
Control:ACATCCCCATGAAGCGx	SeuratProject	32454	4682	1352	376	161	61	32454	925	9	4394	Control	32454	4682	20181	4519	4	7	Bundle Sheath	0	0.43077	0.461745	0	0.107485	0	0	0	0.461745	7	-0.104036	-0.0357579	M11	Other Mesophyll
Control:ACAGAAATCGGCTGGTx	SeuratProject	5321	1478	183	82	19	9	5321	233	4	4394	Control	5321	1478	19665	2184	3	6	Mesophyll	0	1	0	0	0	0	0	0	1	6	-0.111505	0.037317	M10	Other Mesophyll
Control:ACAGGGAGTGGATCAGx	SeuratProject	40795	4917	1286	311	203	64	40795	1047	5	4394	Control	40795	4917	19146	4301	5	1	Mesophyll	0	1	0	0	0	0	0	0	1	1	-0.164119	0.101937	M6	Other Mesophyll
Control:ACACTGATCGTAACACx	SeuratProject	22984	4161	765	293	90	61	22984	974	2	4394	Control	22984	4161	19390	4161	2	0	Mesophyll	0	0.989832	0.0101678	0	0	0	0	0	0.989832	0	-0.133875	0.0381756	M5	Susceptibility Mesophyll
Control:ACACCAATCACGAACTx	SeuratProject	5999	1793	217	108	23	13	5999	272	0	4394	Control	5999	1793	17845	2172	2	4	Mesophyll	0	1	0	0	0	0	0	0	1	4	-0.101298	0.0757305	M9	Other Mesophyll
Control:ACAGAAAAGAGCTGCAx	SeuratProject	19401	2692	739	165	73	28	19401	1350	5	4394	Control	19401	2692	18907	2692	3	6	Mesophyll	0	1	0	0	0	0	0	0	1	6	-0.126238	0.0788488	M10	Other Mesophyll
Control:ACACTGATCCTGGCTTx	SeuratProject	23032	3590	950	264	102	56	23032	935	7	4394	Control	23032	3590	19460	3589	6	3	Mesophyll	0	0.951323	0.0394485	0	0.00922881	0	0	0	0.951323	3	-0.134986	0.00523345	M8	Other Mesophyll
Control:ACACCAAAGGAAGTAGx	SeuratProject	4614	1438	146	78	19	15	4614	256	2	4394	Control	4614	1438	19736	2246	3	6	Mesophyll	0	1	0	0	0	0	0	0	1	6	-0.109374	0.0906167	M10	Other Mesophyll
Control:ACACCAACAATTTCGGx	SeuratProject	43538	4908	1301	320	160	67	43538	1300	6	4394	Control	43538	4908	19157	4118	0	1	Mesophyll	0	1	0	0	0	0	0	0	1	1	-0.104403	0.0403287	M6	Other Mesophyll
Control:ACACTGATCTTCCACGx	SeuratProject	7988	2152	339	148	67	33	7988	370	0	4394	Control	7988	2152	16942	2440	1	3	Mesophyll	0.0106152	0.969094	0.00996434	0	0	0.010326	0	0	0.969094	3	-0.0519282	-0.0519733	M8	Other Mesophyll
Control:ACATTTCCATGAAAGTx	SeuratProject	14445	3142	514	208	80	46	14445	635	4	4394	Control	14445	3142	18043	3142	8	4	Mesophyll	0	1	0	0	0	0	0	0	1	4	-0.118881	-0.000915403	M9	Other Mesophyll
Control:ACCAAACAGTCAAGCGx	SeuratProject	8138	1609	353	143	66	24	8138	257	2	4394	Control	8138	1609	16878	1975	11	13	Parenchyma	0.0996538	0.164699	0	0	0.735647	0	0	0	0.735647	13	-0.0406252	0.00455939	P16	Vasculature
Control:ACCACAACAATAACCCx	SeuratProject	33651	4257	1120	344	109	60	33651	1918	7	4394	Control	33651	4257	19053	4042	2	8	Mesophyll	0	1	0	0	0	0	0	0	1	8	-0.132515	0.0379347	M12	Other Mesophyll
Control:ACCAACACACTCTAGAx	SeuratProject	37163	4402	1166	318	146	45	37163	1264	3	4394	Control	37163	4402	18978	3999	5	1	Mesophyll	0	1	0	0	0	0	0	0	1	1	-0.136353	0.0601809	M6	Other Mesophyll
Control:ACATTTCTCGGTAAGGx	SeuratProject	22469	4504	883	296	120	56	22469	1088	2	4394	Control	22469	4504	19587	4503	10	10	Bundle Sheath	0	0	1	0	0	0	0	0	1	10	-0.0180411	-0.0329691	M2	Immunity Mesophyll
Control:ACCAAACGTCAGGCAAx	SeuratProject	39598	4532	1352	371	147	64	39598	1457	0	4394	Control	39598	4532	19104	3982	5	1	Mesophyll	0	1	0	0	0	0	0	0	1	1	-0.147385	0.1074	M6	Other Mesophyll
Control:ACCAACAGTCATCCGGx	SeuratProject	34750	4814	1276	378	150	74	34750	1414	5	4394	Control	34750	4814	19510	4598	2	8	Mesophyll	0	1	0	0	0	0	0	0	1	8	-0.143917	0.0594936	M12	Other Mesophyll
Control:ACATTTCCACATTGTGx	SeuratProject	4478	1775	167	90	28	19	4478	290	1	4394	Control	4478	1775	17860	2520	7	6	Mesophyll	0	1	0	0	0	0	0	0	1	6	-0.100879	0.1068	M10	Other Mesophyll
Control:ACATTTCGTTGCTCCTx	SeuratProject	8450	2506	389	135	74	29	8450	450	3	4394	Control	8450	2506	18275	2693	3	7	Mesophyll	0	0.986618	0.0133822	0	0	0	0	0	0.986618	7	-0.130709	0.0679301	M11	Other Mesophyll
Control:ACCACAATCAAACTGCx	SeuratProject	42641	5422	1866	357	245	71	42641	1399	10	4394	Control	42641	5422	20007	4704	10	7	Bundle Sheath	0	0	1	0	0	0	0	0	1	7	-0.149942	0.108371	M11	Other Mesophyll
Control:ACCAACAGTATCGGTTx	SeuratProject	48311	5293	1565	365	185	70	48311	1482	11	4394	Control	48311	5293	19315	4170	5	1	Mesophyll	0	1	0	0	0	0	0	0	1	1	-0.177518	0.0207283	M6	Other Mesophyll
Control:ACATTTCTCTTCCTAAx	SeuratProject	34198	4987	1328	360	186	61	34198	1658	10	4394	Control	34198	4987	19681	4774	0	11	Mesophyll	0	0.986531	0.0134691	0	0	0	0	0	0.986531	11	-0.0864879	0.00633144	M4	Susceptibility Mesophyll
Control:ACATGCAAGTTGCCCGx	SeuratProject	25451	3796	863	286	85	38	25451	802	3	4394	Control	25451	3796	19175	3796	5	1	Mesophyll	0	1	0	0	0	0	0	0	1	1	-0.155631	0.110918	M6	Other Mesophyll
Control:ACATCCCTCATGTCAGx	SeuratProject	4439	1398	351	156	37	18	4439	705	8	4394	Control	4439	1398	15150	2443	12	16	Mesophyll	0	0.991201	0	0.00879881	0	0	0	0	0.991201	16	-0.0844937	0.0123826	M13	Other Mesophyll
Control:ACATTTCAGACGCCCTx	SeuratProject	9837	2457	476	159	24	21	9837	983	6	4394	Control	9837	2457	18146	2491	7	6	Mesophyll	0	1	0	0	0	0	0	0	1	6	-0.121176	0.0104543	M10	Other Mesophyll
Control:ACCAAACTCGAACACTx	SeuratProject	47850	4903	1796	423	158	58	47850	1811	4	4394	Control	47850	4903	18781	3772	5	1	Mesophyll	0	1	0	0	0	0	0	0	1	1	-0.148857	0.0398323	M6	Other Mesophyll
Control:ACATTTCAGTTGCGCCx	SeuratProject	20439	3768	962	296	123	50	20439	1317	4	4394	Control	20439	3768	19339	3768	1	3	Mesophyll	0.0316226	0.772972	0.0198669	0.0361338	0.0871781	0.0522266	0	0	0.772972	3	-0.115067	-0.0859684	M8	Other Mesophyll
Control:ACATGCAGTGTATTGCx	SeuratProject	4857	1882	185	97	28	14	4857	188	0	4394	Control	4857	1882	15987	2556	4	12	Bundle Sheath	0	0	1	0	0	0	0	0	1	12	-0.0848434	-0.01853	B15	Bundle Sheath
Control:ACCAACATCGACGCTGx	SeuratProject	10637	2885	400	178	41	35	10637	572	3	4394	Control	10637	2885	17366	2898	8	4	Mesophyll	0	1	0	0	0	0	0	0	1	4	-0.0956977	-0.0538338	M9	Other Mesophyll
Control:ACATTTCGTGTGTCGCx	SeuratProject	12623	2560	446	157	44	25	12623	816	3	4394	Control	12623	2560	18567	2560	3	6	Mesophyll	0	1	0	0	0	0	0	0	1	6	-0.0992215	0.0827837	M10	Other Mesophyll
Control:ACATGCACATCGTCCTx	SeuratProject	34189	4822	1331	402	119	62	34189	2662	4	4394	Control	34189	4822	19675	4620	2	8	Mesophyll	0	1	0	0	0	0	0	0	1	8	-0.14806	-0.0182981	M12	Other Mesophyll
Control:ACCACAAAGGGCAATCx	SeuratProject	5044	1649	166	99	21	16	5044	269	1	4394	Control	5044	1649	17039	2273	1	4	Mesophyll	0	1	0	0	0	0	0	0	1	4	-0.0573164	-0.0253539	M9	Other Mesophyll
Control:ACCAAACGTAGGAAAGx	SeuratProject	10452	2764	381	167	40	30	10452	541	2	4394	Control	10452	2764	17628	2771	8	4	Mesophyll	0	1	0	0	0	0	0	0	1	4	-0.0915275	-0.0491835	M9	Other Mesophyll
Control:ACATCCCGTCCAAATCx	SeuratProject	5031	1396	423	161	50	17	5031	1164	3	4394	Control	5031	1396	15456	2325	12	16	Mesophyll	0	1	0	0	0	0	0	0	1	16	-0.0451983	0.0317047	M13	Other Mesophyll
Control:ACCAAACTCGACATACx	SeuratProject	11941	2707	554	225	121	49	11941	67	12	4394	Control	11941	2707	16953	2711	4	7	Parenchyma	0.0301323	0.33953	0.0238332	0.143148	0.455354	0.00800209	0	0	0.455354	7	-0.00247112	-0.0387226	M11	Other Mesophyll
Control:ACATCGACAACTCCCTx	SeuratProject	25003	3864	897	345	103	57	25003	1243	6	4394	Control	25003	3864	19364	3864	2	8	Mesophyll	0	1	0	0	0	0	0	0	1	8	-0.0703993	0.0102664	M12	Other Mesophyll
Control:ACATTTCCACGACGAAx	SeuratProject	8042	2732	300	186	29	25	8042	447	0	4394	Control	8042	2732	16853	2896	1	4	Mesophyll	0	0.976516	0	0	0	0.023484	0	0	0.976516	4	-0.0768159	-0.0903337	M9	Other Mesophyll
Control:ACCACAACAAGAGTTAx	SeuratProject	13857	3256	518	209	44	32	13857	709	2	4394	Control	13857	3256	17743	3255	8	4	Mesophyll	0	1	0	0	0	0	0	0	1	4	-0.0574106	-0.0732706	M9	Other Mesophyll
Control:ACATTTCCACGCAAAGx	SeuratProject	25264	3943	1127	303	157	57	25264	1042	9	4394	Control	25264	3943	19797	3943	4	7	Mesophyll	0	0.554741	0.347873	0	0.0973857	0	0	0	0.554741	7	-0.126856	-0.0296149	M11	Other Mesophyll
Control:ACATCGATCATTGCGAx	SeuratProject	6932	1844	288	114	30	19	6932	568	2	4394	Control	6932	1844	18958	2180	3	8	Mesophyll	0	1	0	0	0	0	0	0	1	8	-0.104988	0.036353	M12	Other Mesophyll
Control:ACATCCCGTTCAGCTAx	SeuratProject	39563	4740	1540	383	144	57	39563	1679	5	4394	Control	39563	4740	19397	4211	2	1	Mesophyll	0	1	0	0	0	0	0	0	1	1	-0.207852	0.0531586	M6	Other Mesophyll
Control:ACCACAAAGATTGCGGx	SeuratProject	23697	4236	980	309	132	59	23697	1360	6	4394	Control	23697	4236	19733	4236	1	3	Mesophyll	0	1	0	0	0	0	0	0	1	3	-0.156717	-0.057921	M8	Other Mesophyll
Control:ACATCCCTCGCCGAACx	SeuratProject	25532	4161	1300	449	157	79	25532	2690	12	4394	Control	25532	4161	19841	4159	1	3	Mesophyll	0	1	0	0	0	0	0	0	1	3	-0.100026	-0.0843424	M8	Other Mesophyll
Control:ACCAAACTCCGCAAATx	SeuratProject	6706	1714	248	93	33	20	6706	1116	1	4394	Control	6706	1714	19170	2153	3	6	Mesophyll	0	1	0	0	0	0	0	0	1	6	-0.106793	0.0570199	M10	Other Mesophyll
Control:ACCAACATCAAAGACAx	SeuratProject	7486	1732	194	96	38	21	7486	294	0	4394	Control	7486	1732	19864	2031	3	6	Mesophyll	0	1	0	0	0	0	0	0	1	6	-0.0842018	0.0913457	M10	Other Mesophyll
Control:ACATGCATCTCTCTTCx	SeuratProject	26524	3986	978	292	97	44	26524	1068	3	4394	Control	26524	3986	19357	3985	2	8	Mesophyll	0	1	0	0	0	0	0	0	1	8	-0.149424	0.007974	M12	Other Mesophyll
Control:ACCATTTAGAAGCCACx	SeuratProject	4572	1207	276	144	26	13	4572	858	3	4394	Control	4572	1207	14648	2306	12	16	Mesophyll	0	0.988433	0	0.011567	0	0	0	0	0.988433	16	-0.0332204	0.018918	M13	Other Mesophyll
Control:ACATTTCGTGAAAGTTx	SeuratProject	10266	2155	422	150	56	27	10266	289	8	4394	Control	10266	2155	16914	2233	11	13	Parenchyma	0.403597	0	0	0	0.596403	0	0	0	0.596403	13	-0.0645395	-0.0119604	P16	Vasculature
Control:ACATCGAGTGCTATTGx	SeuratProject	8553	2378	298	131	66	28	8553	322	3	4394	Control	8553	2378	17420	2494	1	4	Mesophyll	0	1	0	0	0	0	0	0	1	4	-0.0867937	-0.0326395	M9	Other Mesophyll
Control:ACATTTCGTTAGTCGTx	SeuratProject	6932	1873	246	103	31	19	6932	707	2	4394	Control	6932	1873	18806	2201	7	9	Mesophyll	0	1	0	0	0	0	0	0	1	9	-0.0361967	-0.0279379	M3	Transition Mesophyll
Control:ACATCCCTCCGTTTCGx	SeuratProject	6239	2244	233	111	25	18	6239	290	2	4394	Control	6239	2244	16343	2686	7	0	Mesophyll	0	0.9335	0.0387849	0	0	0.0277154	0	0	0.9335	0	-0.0774025	-0.0519944	M5	Susceptibility Mesophyll
Control:ACCACAAAGTATTCCGx	SeuratProject	23021	3364	811	183	97	40	23021	1371	5	4394	Control	23021	3364	19170	3364	3	6	Mesophyll	0	1	0	0	0	0	0	0	1	6	-0.133971	0.0559548	M10	Other Mesophyll
Control:ACATGCATCGCTACAAx	SeuratProject	7095	2056	284	109	54	22	7095	192	5	4394	Control	7095	2056	16033	2426	14	14	Guard Cell	0	0	0	0	0	0	0	1	1	14	-0.110629	-0.0081295	G17	Guard
Control:ACATCCCGTAGTCACTx	SeuratProject	43922	4780	1495	384	115	57	43922	1404	1	4394	Control	43922	4780	19081	3930	2	1	Mesophyll	0	1	0	0	0	0	0	0	1	1	-0.171346	0.0572458	M6	Other Mesophyll
Control:ACATCCCTCGTGAGAGx	SeuratProject	14243	3140	563	194	60	30	14243	641	2	4394	Control	14243	3140	17966	3139	0	0	Mesophyll	0	0.88927	0.11073	0	0	0	0	0	0.88927	0	-0.0371233	0.0764235	M5	Susceptibility Mesophyll
Control:ACATGCAGTGAGGATCx	SeuratProject	23894	4072	1036	282	129	54	23894	660	5	4394	Control	23894	4072	19769	4067	4	7	Mesophyll	0	0.871341	0.128659	0	0	0	0	0	0.871341	7	-0.0861244	0.0283512	M11	Other Mesophyll
Control:ACATGCAGTCCCGGTAx	SeuratProject	11885	2200	376	132	55	22	11885	573	3	4394	Control	11885	2200	18964	2199	3	6	Mesophyll	0	1	0	0	0	0	0	0	1	6	-0.0797969	0.0871288	M10	Other Mesophyll
Control:ACCCTCAGTTGTGGCCx	SeuratProject	12478	2820	552	183	45	23	12478	771	3	4394	Control	12478	2820	18144	2820	2	8	Mesophyll	0	1	0	0	0	0	0	0	1	8	-0.135597	0.016287	M12	Other Mesophyll
Control:ACCTGTCGTCGTGATTx	SeuratProject	16549	3431	594	242	97	51	16549	908	2	4394	Control	16549	3431	18124	3429	1	3	Mesophyll	0	0.992346	0	0	0	0.0076537	0	0	0.992346	3	-0.0876485	-0.0731264	M8	Other Mesophyll
Control:ACCCTCAGTTAAGAACx	SeuratProject	18726	3796	767	295	92	53	18726	1332	6	4394	Control	18726	3796	18730	3794	1	5	Mesophyll	0.00623946	0.920784	0	0	0	0.0729768	0	0	0.920784	5	-0.090176	-0.130953	M1	Immunity Mesophyll
Control:ACCATTTCACGGCGTTx	SeuratProject	29722	4375	1325	402	192	73	29722	778	7	4394	Control	29722	4375	20509	4263	4	7	Mesophyll	0.0199012	0.523873	0.0278548	0.0500507	0.338994	0.0393264	0	0	0.523873	7	0.0161724	-0.126015	M11	Other Mesophyll
Control:ACCCTTGGTGTTATCGx	SeuratProject	29595	4258	1296	326	162	62	29595	568	40	4394	Control	29595	4258	20042	4215	4	7	Bundle Sheath	0.169121	0.14847	0.514567	0	0.106136	0.0617068	0	0	0.514567	7	-0.137941	-0.0504437	M11	Other Mesophyll
Control:ACCCTTGCAAAGTGTAx	SeuratProject	10132	2049	306	117	37	18	10132	300	0	4394	Control	10132	2049	18801	2083	2	8	Mesophyll	0	1	0	0	0	0	0	0	1	8	-0.0969564	0.0477478	M12	Other Mesophyll
Control:ACCTGAACAGCGACAAx	SeuratProject	33153	4475	975	288	110	48	33153	1183	6	4394	Control	33153	4475	19255	4294	5	1	Mesophyll	0	1	0	0	0	0	0	0	1	1	-0.173385	0.0721955	M6	Other Mesophyll
Control:ACCCTTGAGGAACATTx	SeuratProject	4471	1615	178	84	24	12	4471	252	0	4394	Control	4471	1615	18586	2361	7	9	Mesophyll	0	0.964394	0.0356062	0	0	0	0	0	0.964394	9	-0.0412234	-0.00831968	M3	Transition Mesophyll
Control:ACCCTCAGTTGTGGAGx	SeuratProject	24225	3853	768	245	67	44	24225	789	3	4394	Control	24225	3853	19359	3853	2	8	Mesophyll	0	1	0	0	0	0	0	0	1	8	-0.118832	0.0067782	M12	Other Mesophyll
Control:ACCATTTTCGGCTGTGx	SeuratProject	4536	1519	334	185	32	24	4536	369	3	4394	Control	4536	1519	15553	2424	12	16	Mesophyll	0	0.990213	0.00978717	0	0	0	0	0	0.990213	16	-0.0459757	0.00467843	M13	Other Mesophyll
Control:ACCTGAATCCACACCTx	SeuratProject	27144	4212	1009	339	141	68	27144	1418	2	4394	Control	27144	4212	19342	4208	2	8	Mesophyll	0	1	0	0	0	0	0	0	1	8	-0.17546	0.0546408	M12	Other Mesophyll
Control:ACCTGAAGTCTGTAACx	SeuratProject	18666	3843	852	248	97	44	18666	343	3	4394	Control	18666	3843	18700	3841	10	7	Bundle Sheath	0	0	1	0	0	0	0	0	1	7	-0.0807417	0.0354796	M11	Other Mesophyll
Control:ACCCTTGCAGACACAGx	SeuratProject	12728	2915	532	234	85	40	12728	323	7	4394	Control	12728	2915	17372	2914	4	7	Mesophyll	0	0.712113	0.0384099	0.0264809	0.217995	0.00500163	0	0	0.712113	7	-0.0558601	-0.0538238	M11	Other Mesophyll
Control:ACCTGAAAGAGGGTAAx	SeuratProject	6004	1695	181	88	15	7	6004	380	1	4394	Control	6004	1695	19519	2224	3	6	Mesophyll	0	1	0	0	0	0	0	0	1	6	-0.0803438	0.0694575	M10	Other Mesophyll
Control:ACCTGAAAGACGTCGAx	SeuratProject	21300	3881	835	269	109	55	21300	750	2	4394	Control	21300	3881	19371	3881	1	4	Mesophyll	0	1	0	0	0	0	0	0	1	4	-0.118145	-0.000598471	M9	Other Mesophyll
Control:ACCCAAAAGTGTTGAAx	SeuratProject	17861	3009	603	192	79	30	17861	564	2	4394	Control	17861	3009	18548	3008	5	1	Mesophyll	0	1	0	0	0	0	0	0	1	1	-0.10768	0.0470905	M6	Other Mesophyll
Control:ACCCAAATCCCGAACGx	SeuratProject	30996	4665	1456	363	133	54	30996	1099	3	4394	Control	30996	4665	19425	4551	9	1	Mesophyll	0	0.964482	0.0355178	0	0	0	0	0	0.964482	1	-0.172581	0.135549	M6	Other Mesophyll
Control:ACCTACCCACCGTACGx	SeuratProject	39692	4538	1248	321	149	63	39692	1234	1	4394	Control	39692	4538	19027	3948	2	1	Mesophyll	0	1	0	0	0	0	0	0	1	1	-0.143083	0.106509	M6	Other Mesophyll
Control:ACCTACCTCACCCTGTx	SeuratProject	61334	6147	2282	599	252	99	61334	4332	14	4394	Control	61334	6147	19189	4017	8	8	Mesophyll	0	0.977313	0	0.0226872	0	0	0	0	0.977313	8	-0.0322507	-0.0753866	M12	Other Mesophyll
Control:ACCCTTGGTACAGCGAx	SeuratProject	6845	2131	200	104	71	25	6845	54	5	4394	Control	6845	2131	14882	2598	14	14	Guard Cell	0	0	0	0	0	0	0	1	1	14	-0.109893	-0.0131036	G17	Guard
Control:ACCCTCACATTCTCTAx	SeuratProject	7735	2213	244	127	36	26	7735	204	1	4394	Control	7735	2213	17456	2407	1	5	Mesophyll	0	1	0	0	0	0	0	0	1	5	-0.0337788	-0.0568756	M1	Immunity Mesophyll
Control:ACCTGAATCTCCGAAAx	SeuratProject	35413	4259	1211	354	134	59	35413	1403	11	4394	Control	35413	4259	18985	3937	5	1	Mesophyll	0	1	0	0	0	0	0	0	1	1	-0.144296	0.0748442	M6	Other Mesophyll
Control:ACCCTCATCACTTTGTx	SeuratProject	7920	1860	296	110	48	15	7920	419	1	4394	Control	7920	1860	19536	2139	3	6	Mesophyll	0	1	0	0	0	0	0	0	1	6	-0.108975	0.0804603	M10	Other Mesophyll
Control:ACCTACCTCATACGGTx	SeuratProject	9545	2201	307	123	43	21	9545	639	1	4394	Control	9545	2201	19103	2301	3	6	Mesophyll	0	1	0	0	0	0	0	0	1	6	-0.102626	0.0833392	M10	Other Mesophyll
Control:ACCTACCCAACAGCCCx	SeuratProject	20798	3615	951	365	119	47	20798	263	6	4394	Control	20798	3615	19439	3613	4	7	Parenchyma	0.167318	0.337554	0.0544103	0.0161142	0.376604	0.0479994	0	0	0.376604	7	0.0162435	-0.0839884	M11	Other Mesophyll
Control:ACCATTTTCAGCTGTAx	SeuratProject	4575	1399	168	88	13	12	4575	238	1	4394	Control	4575	1399	19671	2186	2	8	Mesophyll	0	1	0	0	0	0	0	0	1	8	-0.0954744	0.0827441	M12	Other Mesophyll
Control:ACCTGTCAGGTTAGTAx	SeuratProject	16722	3033	634	224	79	39	16722	609	2	4394	Control	16722	3033	18415	3033	2	1	Mesophyll	0	1	0	0	0	0	0	0	1	1	-0.150308	0.0714296	M6	Other Mesophyll
Control:ACCATTTAGAGATCGCx	SeuratProject	25752	3885	867	263	121	48	25752	924	4	4394	Control	25752	3885	19245	3881	5	1	Mesophyll	0	1	0	0	0	0	0	0	1	1	-0.147306	0.061029	M6	Other Mesophyll
Control:ACCTACCTCGTTCCTGx	SeuratProject	8344	2458	441	134	40	26	8344	435	5	4394	Control	8344	2458	18495	2647	3	0	Mesophyll	0	0.885954	0.114046	0	0	0	0	0	0.885954	0	-0.117559	0.0358769	M5	Susceptibility Mesophyll
Control:ACCTGAAAGAGCACTGx	SeuratProject	20402	3541	930	281	145	55	20402	437	5	4394	Control	20402	3541	19272	3540	4	7	Parenchyma	0.0783998	0.160896	0.213153	0	0.457436	0.0901158	0	0	0.457436	7	-0.111848	-0.00860966	M11	Other Mesophyll
Control:ACCCAAAGTTGTAGCTx	SeuratProject	33529	4262	1091	318	89	50	33529	1141	4	4394	Control	33529	4262	19326	4045	15	17	Mesophyll	0	1	0	0	0	0	0	0	1	17	-0.180056	0.0932073	M14	Other Mesophyll
Control:ACCTGAAGTTCAAACCx	SeuratProject	10284	2890	508	158	90	38	10284	165	3	4394	Control	10284	2890	15982	2945	11	13	Procambium	1	0	0	0	0	0	0	0	1	13	-0.0718175	-0.0437171	P16	Vasculature
Control:ACCTACCCAGCATGCCx	SeuratProject	8628	2517	306	150	51	33	8628	538	2	4394	Control	8628	2517	17434	2611	8	4	Mesophyll	0	1	0	0	0	0	0	0	1	4	-0.0821462	-0.0360082	M9	Other Mesophyll
Control:ACCTGTCAGATGCTAAx	SeuratProject	12590	3214	533	188	70	33	12590	169	8	4394	Control	12590	3214	17017	3214	14	14	Guard Cell	0	0	0	0	0.00685853	0	0	0.993141	0.993141	14	-0.0754014	-0.0553234	G17	Guard
Control:ACCCTCATCTAGTGTGx	SeuratProject	33527	4436	1113	342	108	53	33527	924	3	4394	Control	33527	4436	19295	4236	2	8	Mesophyll	0	1	0	0	0	0	0	0	1	8	-0.152139	0.0657545	M12	Other Mesophyll
Control:ACCCAAACAAGGCTTTx	SeuratProject	16436	3419	760	284	65	43	16436	1199	7	4394	Control	16436	3419	18122	3414	6	3	Mesophyll	0	0.987115	0	0	0	0.0128852	0	0	0.987115	3	-0.102306	-0.0562907	M8	Other Mesophyll
Control:ACCTACCGTAGGACCAx	SeuratProject	6946	1702	299	92	42	24	6946	45	3	4394	Control	6946	1702	19859	2150	3	6	Mesophyll	0	1	0	0	0	0	0	0	1	6	-0.0830966	0.0630144	M10	Other Mesophyll
Control:ACCTACCTCCATGCAAx	SeuratProject	51240	6009	1803	467	189	85	51240	2084	8	4394	Control	51240	6009	19315	4602	0	2	Mesophyll	0	0.984629	0.0153707	0	0	0	0	0	0.984629	2	-0.140027	0.0588121	M7	Other Mesophyll
Control:ACCTGAATCTCTGACCx	SeuratProject	30583	4357	1230	339	142	49	30583	1569	5	4394	Control	30583	4357	19256	4291	9	2	Mesophyll	0	1	0	0	0	0	0	0	1	2	-0.119898	0.0237154	M7	Other Mesophyll
Control:ACCTGTCCAGCTTCCTx	SeuratProject	19344	3412	1182	360	111	51	19344	153	11	4394	Control	19344	3412	19047	3411	14	14	Guard Cell	0	0.00531614	0	0	0.110457	0	0	0.884227	0.884227	14	-0.058659	-0.00652415	G17	Guard
Control:ACCCTCATCCAGCCTTx	SeuratProject	26673	3796	1274	389	163	69	26673	1032	5	4394	Control	26673	3796	20130	3793	4	3	Mesophyll	0	0.631768	0	0.22694	0.113197	0.0280957	0	0	0.631768	3	-0.0209423	-0.0751103	M8	Other Mesophyll
Control:ACCCTTGGTTACCTGAx	SeuratProject	37265	4378	1189	338	120	72	37265	1490	6	4394	Control	37265	4378	19088	3929	2	8	Mesophyll	0	1	0	0	0	0	0	0	1	8	-0.130619	0.0703688	M12	Other Mesophyll
Control:ACCCTTGAGCACTTTGx	SeuratProject	21052	3763	1194	275	97	47	21052	958	3	4394	Control	21052	3763	19327	3763	1	3	Mesophyll	0	1	0	0	0	0	0	0	1	3	-0.0916746	-0.0632923	M8	Other Mesophyll
Control:ACCTGAATCCCTCAACx	SeuratProject	5766	1572	200	87	18	11	5766	417	1	4394	Control	5766	1572	16842	2154	6	3	Mesophyll	0	1	0	0	0	0	0	0	1	3	-0.0492728	-0.00503028	M8	Other Mesophyll
Control:ACCTGAAAGCAATTAGx	SeuratProject	31260	4186	1089	306	101	44	31260	990	4	4394	Control	31260	4186	19267	4081	2	1	Mesophyll	0	1	0	0	0	0	0	0	1	1	-0.133941	0.0611511	M6	Other Mesophyll
Control:ACCTGTCGTAGGTAGCx	SeuratProject	15078	2983	643	228	83	36	15078	294	7	4394	Control	15078	2983	17832	2980	4	12	Bundle Sheath	0	0.0562542	0.825747	0	0.117999	0	0	0	0.825747	12	-0.0674842	-0.0250748	B15	Bundle Sheath
Control:ACCTACCCAACTGAAAx	SeuratProject	41068	5492	1415	393	125	75	41068	1660	4	4394	Control	41068	5492	19658	4905	5	1	Mesophyll	0	1	0	0	0	0	0	0	1	1	-0.226332	0.129378	M6	Other Mesophyll
Control:ACCGTTCCATCCCACTx	SeuratProject	4452	1617	145	91	20	18	4452	121	0	4394	Control	4452	1617	16368	2407	1	0	Mesophyll	0	1	0	0	0	0	0	0	1	0	-0.0135664	-0.0392729	M5	Susceptibility Mesophyll
Control:ACCTGAAAGGATTCCTx	SeuratProject	10066	2390	318	137	34	25	10066	842	6	4394	Control	10066	2390	18656	2426	7	6	Mesophyll	0	0.978192	0	0.0218085	0	0	0	0	0.978192	6	-0.110295	0.0425144	M10	Other Mesophyll
Control:ACCTGTCCAATTCTTCx	SeuratProject	16244	3385	684	275	60	43	16244	702	1	4394	Control	16244	3385	18074	3385	1	3	Mesophyll	0	0.994513	0	0	0	0.00548737	0	0	0.994513	3	-0.082814	-0.0762987	M8	Other Mesophyll
Control:ACCTGAAGTCGGATTTx	SeuratProject	28354	4916	1119	356	107	59	28354	959	6	4394	Control	28354	4916	20447	4890	1	7	Mesophyll	0.0134219	0.889662	0.0335122	0.0310666	0	0.0323377	0	0	0.889662	7	-0.135274	-0.0858046	M11	Other Mesophyll
Control:ACCCAAATCTGTGCGGx	SeuratProject	21690	3706	965	262	84	48	21690	1280	6	4394	Control	21690	3706	19360	3706	8	8	Mesophyll	0	1	0	0	0	0	0	0	1	8	-0.114036	-0.057216	M12	Other Mesophyll
Control:ACCTACCAGATCGGTGx	SeuratProject	7348	2127	288	150	21	18	7348	342	1	4394	Control	7348	2127	17610	2388	1	4	Mesophyll	0	0.978704	0.0212956	0	0	0	0	0	0.978704	4	-0.0747658	-0.0353234	M9	Other Mesophyll
Control:ACCGTTCGTTAAGGATx	SeuratProject	11886	2868	376	154	47	32	11886	231	0	4394	Control	11886	2868	17855	2869	8	4	Mesophyll	0	1	0	0	0	0	0	0	1	4	-0.120635	-0.00615007	M9	Other Mesophyll
Control:ACCGTTCGTCATCCGGx	SeuratProject	37511	4769	1683	398	172	78	37511	1822	10	4394	Control	37511	4769	19293	4345	9	2	Mesophyll	0	1	0	0	0	0	0	0	1	2	-0.187049	0.059239	M7	Other Mesophyll
Control:ACGATCAAGAGTCTGGx	SeuratProject	43345	4784	1312	350	147	56	43345	1560	9	4394	Control	43345	4784	18846	3951	5	1	Mesophyll	0	1	0	0	0	0	0	0	1	1	-0.114627	0.0718973	M6	Other Mesophyll
Control:ACGCACGTCCGGTTCTx	SeuratProject	5591	1896	210	119	27	18	5591	238	1	4394	Control	5591	1896	16810	2329	8	4	Mesophyll	0	1	0	0	0	0	0	0	1	4	-0.0791792	-0.0446259	M9	Other Mesophyll
Control:ACGGAAGCACCTGCGAx	SeuratProject	29837	4307	1105	282	115	53	29837	904	1	4394	Control	29837	4307	19576	4271	2	0	Mesophyll	0	1	0	0	0	0	0	0	1	0	-0.130987	-0.0191629	M5	Susceptibility Mesophyll
Control:ACGGTCGTCGATAACCx	SeuratProject	13035	2743	471	173	50	29	13035	592	1	4394	Control	13035	2743	18135	2743	6	4	Mesophyll	0	1	0	0	0	0	0	0	1	4	-0.121926	0.0294574	M9	Other Mesophyll
Control:ACGCACGAGATCGCTTx	SeuratProject	7364	2023	277	113	35	18	7364	665	2	4394	Control	7364	2023	19099	2319	3	6	Mesophyll	0	1	0	0	0	0	0	0	1	6	-0.0693692	0.0558979	M10	Other Mesophyll
Control:ACGGTCGCATGACCCGx	SeuratProject	13896	2760	576	257	94	30	13896	165	13	4394	Control	13896	2760	17385	2759	13	15	Companion Cells	0	0	0	0	0	0	1	0	1	15	-0.0584333	-0.0298396	C18	Companion
Control:ACGCACGCAACACGTTx	SeuratProject	23810	4852	1081	446	162	81	23810	1024	7	4394	Control	23810	4852	20294	4848	4	5	Mesophyll	0.0742	0.663732	0	0.0428469	0	0.219221	0	0	0.663732	5	-0.0104621	-0.200529	M1	Immunity Mesophyll
Control:ACGGAAGTCATTGCGAx	SeuratProject	40153	5262	1356	380	165	67	40153	1242	7	4394	Control	40153	5262	19612	4716	0	11	Mesophyll	0	0.9838	0.0161995	0	0	0	0	0	0.9838	11	-0.0946941	-0.00718547	M4	Susceptibility Mesophyll
Control:ACGATGTCAGAACTTCx	SeuratProject	37141	4385	1197	289	176	49	37141	1228	2	4394	Control	37141	4385	18916	3946	5	1	Mesophyll	0	1	0	0	0	0	0	0	1	1	-0.171418	0.13787	M6	Other Mesophyll
Control:ACCTGTCGTTAGTTCGx	SeuratProject	14858	3567	503	220	59	40	14858	606	1	4394	Control	14858	3567	17995	3566	0	2	Mesophyll	0	1	0	0	0	0	0	0	1	2	-0.0805664	0.0728584	M7	Other Mesophyll
Control:ACGCACGCAACAAGTAx	SeuratProject	42629	5362	1509	371	167	76	42629	1357	7	4394	Control	42629	5362	19509	4614	0	2	Mesophyll	0	0.993169	0.0068312	0	0	0	0	0	0.993169	2	-0.117418	0.101894	M7	Other Mesophyll
Control:ACGGTTACAGCGTTTAx	SeuratProject	9639	2321	425	168	70	35	9639	49	3	4394	Control	9639	2321	16515	2498	4	7	Procambium	0.416882	0.0231674	0.167666	0	0.378253	0.0140309	0	0	0.416882	7	-0.0352915	-0.053976	M11	Other Mesophyll
Control:ACGCACGGTCGATTCAx	SeuratProject	17602	3038	821	248	148	50	17602	355	7	4394	Control	17602	3038	18354	3036	4	7	Mesophyll	0.0546707	0.53568	0.0623266	0.0244606	0.303427	0.019435	0	0	0.53568	7	-0.0485298	-0.07717	M11	Other Mesophyll
Control:ACGGAAGAGAGGATGAx	SeuratProject	33294	4204	862	264	95	55	33294	750	1	4394	Control	33294	4204	19077	4011	5	1	Mesophyll	0	1	0	0	0	0	0	0	1	1	-0.115575	0.0330621	M6	Other Mesophyll
Control:ACGATCAGTCGGTAAGx	SeuratProject	24831	4060	998	308	117	50	24831	1055	8	4394	Control	24831	4060	19689	4059	1	3	Mesophyll	0	0.993356	0	0	0	0.00664436	0	0	0.993356	3	-0.0833294	-0.0447971	M8	Other Mesophyll
Control:ACGGTCGGTAGGCAACx	SeuratProject	22564	3957	881	294	92	49	22564	1086	3	4394	Control	22564	3957	19442	3957	1	0	Mesophyll	0	1	0	0	0	0	0	0	1	0	-0.110376	-0.0026743	M5	Susceptibility Mesophyll
Control:ACGGTTACATGTGTCAx	SeuratProject	29122	4016	874	262	106	53	29122	800	3	4394	Control	29122	4016	19139	3962	0	1	Mesophyll	0	1	0	0	0	0	0	0	1	1	-0.142951	0.116007	M6	Other Mesophyll
Control:ACGATCAAGTCCCGACx	SeuratProject	22212	3597	936	227	152	37	22212	686	5	4394	Control	22212	3597	19255	3597	0	0	Mesophyll	0	0.98367	0.0163304	0	0	0	0	0	0.98367	0	-0.122616	0.153756	M5	Susceptibility Mesophyll
Control:ACGGGTCGTTGTCCCTx	SeuratProject	32746	5303	1168	335	167	70	32746	760	2	4394	Control	32746	5303	20009	5155	0	1	Mesophyll	0	0.916667	0.0833332	0	0	0	0	0	0.916667	1	-0.0894484	-0.0192897	M6	Other Mesophyll
Control:ACGGGTCTCCCGATCTx	SeuratProject	15494	3348	547	229	48	32	15494	968	0	4394	Control	15494	3348	18179	3346	2	8	Mesophyll	0	1	0	0	0	0	0	0	1	8	-0.133142	0.0383887	M12	Other Mesophyll
Control:ACGGGTCCAAGCGAACx	SeuratProject	13132	2438	458	149	55	27	13132	740	6	4394	Control	13132	2438	18740	2438	3	6	Mesophyll	0	1	0	0	0	0	0	0	1	6	-0.10098	0.0337314	M10	Other Mesophyll
Control:ACGATCAGTGACACGAx	SeuratProject	23246	3760	962	304	118	57	23246	789	9	4394	Control	23246	3760	19664	3760	4	12	Bundle Sheath	0	0.161464	0.61322	0	0.225317	0	0	0	0.61322	12	-0.109766	-0.0317295	B15	Bundle Sheath
Control:ACGGTCGGTAGATTAGx	SeuratProject	18975	4219	818	283	108	52	18975	888	3	4394	Control	18975	4219	18912	4219	8	9	Mesophyll	0	0.929368	0.04802	0.00380296	0	0.0188092	0	0	0.929368	9	-0.0305325	-0.0732169	M3	Transition Mesophyll
Control:ACGGTCGAGGATACATx	SeuratProject	40434	5127	1560	409	191	84	40434	858	1	4394	Control	40434	5127	19854	4572	1	0	Mesophyll	0	1	0	0	0	0	0	0	1	0	-0.0885337	0.00388859	M5	Susceptibility Mesophyll
Control:ACGATCAAGTATGACAx	SeuratProject	24810	4568	971	332	115	52	24810	1110	1	4394	Control	24810	4568	19662	4568	0	2	Mesophyll	0	1	0	0	0	0	0	0	1	2	-0.141392	0.110162	M7	Other Mesophyll
Control:ACGATCAAGAGTCAGCx	SeuratProject	18025	3423	716	182	125	34	18025	159	14	4394	Control	18025	3423	18364	3423	14	14	Guard Cell	0	0	0	0	0	0	0	1	1	14	-0.101831	-0.0364765	G17	Guard
Control:ACGATCACAGGTCCCAx	SeuratProject	29122	4853	1147	357	98	51	29122	1178	4	4394	Control	29122	4853	19770	4831	7	8	Mesophyll	0	0.969465	0	0.0305349	0	0	0	0	0.969465	8	-0.123061	0.0381346	M12	Other Mesophyll
Control:ACGCACGCACGCTTAAx	SeuratProject	4943	1526	144	86	21	13	4943	237	1	4394	Control	4943	1526	17867	2183	1	4	Mesophyll	0	1	0	0	0	0	0	0	1	4	-0.0862129	0.0262398	M9	Other Mesophyll
Control:ACGGTTAAGTATCCTGx	SeuratProject	5676	1506	300	148	30	19	5676	856	3	4394	Control	5676	1506	16918	2095	6	0	Mesophyll	0	1	0	0	0	0	0	0	1	0	-0.0473325	0.0182526	M5	Susceptibility Mesophyll
Control:ACGATCAGTGAGAACCx	SeuratProject	12728	3157	463	205	47	35	12728	615	3	4394	Control	12728	3157	17991	3156	0	11	Mesophyll	0	1	0	0	0	0	0	0	1	11	-0.123209	0.0379749	M4	Susceptibility Mesophyll
Control:ACGGTCGGTGCCTGACx	SeuratProject	21975	4039	783	252	101	46	21975	987	3	4394	Control	21975	4039	19335	4039	9	1	Mesophyll	0	1	0	0	0	0	0	0	1	1	-0.172356	0.0965187	M6	Other Mesophyll
Control:ACGGTTAGTAGTACGGx	SeuratProject	27363	4635	967	344	96	59	27363	897	2	4394	Control	27363	4635	19872	4630	0	2	Mesophyll	0	1	0	0	0	0	0	0	1	2	-0.117705	0.0637042	M7	Other Mesophyll
Control:ACGTAACAGAGCGACTx	SeuratProject	11588	2839	395	180	45	27	11588	528	3	4394	Control	11588	2839	17837	2838	6	4	Mesophyll	0	1	0	0	0	0	0	0	1	4	-0.117061	0.0299959	M9	Other Mesophyll
Control:ACGTAACAGTTGTAGAx	SeuratProject	5797	1652	217	97	20	14	5797	1082	2	4394	Control	5797	1652	18704	2232	3	2	Mesophyll	0	1	0	0	0	0	0	0	1	2	-0.0912587	0.0885661	M7	Other Mesophyll
Control:ACGATGTGTGATTCTGx	SeuratProject	8518	2136	296	127	46	27	8518	333	1	4394	Control	8518	2136	17190	2310	6	4	Mesophyll	0	0.982526	0	0	0.00664021	0.0108342	0	0	0.982526	4	-0.0761265	-0.0278679	M9	Other Mesophyll
Control:ACGATGTAGCGAAACCx	SeuratProject	18694	3106	829	177	71	35	18694	735	1	4394	Control	18694	3106	18744	3105	3	2	Mesophyll	0	1	0	0	0	0	0	0	1	2	-0.15444	0.0879445	M7	Other Mesophyll
Control:ACGCACGGTACGGATGx	SeuratProject	9610	2268	351	147	44	29	9610	672	3	4394	Control	9610	2268	17721	2330	1	4	Mesophyll	0	0.985042	0.0149581	0	0	0	0	0	0.985042	4	-0.0828433	-0.00927958	M9	Other Mesophyll
Control:ACGGTTAAGGATGCGTx	SeuratProject	14615	3161	587	220	94	48	14615	598	4	4394	Control	14615	3161	17767	3160	1	3	Mesophyll	0.012378	0.935074	0.0110492	0	0.0143581	0.0271411	0	0	0.935074	3	-0.0914692	-0.0804017	M8	Other Mesophyll
Control:ACGTAACGTTAGGGTGx	SeuratProject	22315	4243	861	279	134	60	22315	951	4	4394	Control	22315	4243	19474	4241	0	9	Mesophyll	0	1	0	0	0	0	0	0	1	9	-0.00760488	-0.0257861	M3	Transition Mesophyll
Control:ACTACGAAGCGAGGAGx	SeuratProject	4606	1427	141	76	21	13	4606	386	2	4394	Control	4606	1427	19667	2174	3	6	Mesophyll	0	1	0	0	0	0	0	0	1	6	-0.0784222	0.0265495	M10	Other Mesophyll
Control:ACGTAGTTCGGACAAGx	SeuratProject	9058	2142	315	130	37	17	9058	503	1	4394	Control	9058	2142	19142	2266	3	6	Mesophyll	0	1	0	0	0	0	0	0	1	6	-0.136002	0.0666792	M10	Other Mesophyll
Control:ACGTCCTTCGGAGTAGx	SeuratProject	11068	2517	383	163	57	31	11068	440	1	4394	Control	11068	2517	18135	2517	1	4	Mesophyll	0	1	0	0	0	0	0	0	1	4	-0.107865	-0.0313315	M9	Other Mesophyll
Control:ACGTCCTCATTGTGCAx	SeuratProject	37533	5350	1278	379	167	69	37533	1431	8	4394	Control	37533	5350	19916	5018	0	2	Mesophyll	0	0.990692	0.00930754	0	0	0	0	0	0.990692	2	-0.14685	0.0884414	M7	Other Mesophyll
Control:ACTATTCGTGCCCGTAx	SeuratProject	27406	4139	1095	317	153	61	27406	1318	1	4394	Control	27406	4139	19652	4128	1	3	Mesophyll	0	1	0	0	0	0	0	0	1	3	-0.131593	0.000879695	M8	Other Mesophyll
Control:ACGTAGTCATCCTTGCx	SeuratProject	12521	2618	425	162	43	28	12521	503	1	4394	Control	12521	2618	18111	2617	2	8	Mesophyll	0	1	0	0	0	0	0	0	1	8	-0.118746	0.0230563	M12	Other Mesophyll
Control:ACTCCCAAGCATGAATx	SeuratProject	35076	4263	964	304	110	55	35076	1418	8	4394	Control	35076	4263	18978	3932	5	1	Mesophyll	0	1	0	0	0	0	0	0	1	1	-0.144584	0.0754016	M6	Other Mesophyll
Control:ACGTAGTGTATGGTAAx	SeuratProject	25210	3992	860	268	94	55	25210	906	4	4394	Control	25210	3992	19467	3992	8	8	Mesophyll	0	1	0	0	0	0	0	0	1	8	-0.140812	-0.0128956	M12	Other Mesophyll
Control:ACTATGGGTTGCATACx	SeuratProject	5222	1765	164	92	23	15	5222	144	2	4394	Control	5222	1765	17365	2288	8	0	Mesophyll	0	1	0	0	0	0	0	0	1	0	-0.0334193	0.00361756	M5	Susceptibility Mesophyll
Control:ACGTACACACAACGCCx	SeuratProject	36079	4819	1409	382	119	72	36079	2919	5	4394	Control	36079	4819	19619	4508	2	8	Mesophyll	0	1	0	0	0	0	0	0	1	8	-0.135588	0.00259529	M12	Other Mesophyll
Control:ACGTAACTCTCTCCGAx	SeuratProject	39632	5243	1736	470	307	93	39632	1260	24	4394	Control	39632	5243	20923	4736	4	10	Mesophyll	0	0.659983	0.188234	0.0210919	0.0298365	0.100854	0	0	0.659983	10	0.0722851	-0.111081	M2	Immunity Mesophyll
Control:ACGTAGTAGTCCTACAx	SeuratProject	26856	3966	902	267	90	53	26856	694	2	4394	Control	26856	3966	19450	3964	15	17	Mesophyll	0	1	0	0	0	0	0	0	1	17	-0.133259	0.0343468	M14	Other Mesophyll
Control:ACTATGGTCCACGTCTx	SeuratProject	14704	2508	433	161	56	25	14704	703	6	4394	Control	14704	2508	18599	2508	3	6	Mesophyll	0	1	0	0	0	0	0	0	1	6	-0.124015	0.036857	M10	Other Mesophyll
Control:ACGTTCCCAGCTGCCAx	SeuratProject	14468	2617	391	165	66	29	14468	516	1	4394	Control	14468	2617	18562	2617	3	6	Mesophyll	0	1	0	0	0	0	0	0	1	6	-0.0968703	0.126536	M10	Other Mesophyll
Control:ACGTCCTAGTAAACACx	SeuratProject	28649	4064	816	276	86	53	28649	1309	3	4394	Control	28649	4064	19123	4022	0	2	Mesophyll	0	1	0	0	0	0	0	0	1	2	-0.124797	0.105049	M7	Other Mesophyll
Control:ACGTTCCTCGATACGTx	SeuratProject	21016	4143	1070	361	185	65	21016	494	6	4394	Control	21016	4143	19589	4141	4	7	Hydathode	0.167676	0.235536	0.0742775	0	0.142616	0.379894	0	0	0.379894	7	-0.0405488	-0.043828	M11	Other Mesophyll
Control:ACGTTCCAGCAAGTGCx	SeuratProject	26874	4153	964	315	91	57	26874	1838	6	4394	Control	26874	4153	19516	4151	1	8	Mesophyll	0	1	0	0	0	0	0	0	1	8	-0.156796	7.83515e-05	M12	Other Mesophyll
Control:ACGTAACGTCGCCACAx	SeuratProject	19604	3897	757	267	88	55	19604	805	7	4394	Control	19604	3897	19153	3897	1	5	Mesophyll	0.0266722	0.83726	0.00761396	0.019767	0	0.108686	0	0	0.83726	5	-0.0579668	-0.0895804	M1	Immunity Mesophyll
Control:ACTATTCTCGGACTGCx	SeuratProject	23656	3680	779	238	101	48	23656	812	2	4394	Control	23656	3680	19229	3680	5	1	Mesophyll	0	1	0	0	0	0	0	0	1	1	-0.144699	0.0627498	M6	Other Mesophyll
Control:ACTATGGGTCGATGCCx	SeuratProject	28915	5008	1157	367	92	57	28915	1238	3	4394	Control	28915	5008	20028	4990	0	1	Mesophyll	0	1	0	0	0	0	0	0	1	1	-0.158284	-0.070587	M6	Other Mesophyll
Control:ACTACGACATAGTCGTx	SeuratProject	6193	1994	223	117	43	30	6193	361	2	4394	Control	6193	1994	17210	2393	1	4	Mesophyll	0	1	0	0	0	0	0	0	1	4	-0.109074	-0.000632708	M9	Other Mesophyll
Control:ACGTTCCGTGTGGTCCx	SeuratProject	6105	1743	278	103	49	18	6105	506	3	4394	Control	6105	1743	19084	2202	3	6	Mesophyll	0	1	0	0	0	0	0	0	1	6	-0.0361727	0.0651954	M10	Other Mesophyll
Control:ACTACGATCGTAGCCGx	SeuratProject	5117	1704	161	95	30	14	5117	147	2	4394	Control	5117	1704	16434	2336	1	5	Mesophyll	0	0.942637	0	0.0050274	0	0.0523359	0	0	0.942637	5	0.00246512	-0.0297366	M1	Immunity Mesophyll
Control:ACTATTCAGGTCCCGTx	SeuratProject	13864	2768	573	206	99	30	13864	536	2	4394	Control	13864	2768	17839	2767	4	7	Mesophyll	0	0.862644	0.0136302	0.0202301	0.103496	0	0	0	0.862644	7	-0.0835276	-0.0286334	M11	Other Mesophyll
Control:ACGTAGTTCTGGGTCGx	SeuratProject	46195	4799	1489	359	201	71	46195	1596	5	4394	Control	46195	4799	18668	3757	5	1	Mesophyll	0	1	0	0	0	0	0	0	1	1	-0.122742	0.0334689	M6	Other Mesophyll
Control:ACGTAACTCTATTGTCx	SeuratProject	6753	1979	385	152	20	13	6753	1312	4	4394	Control	6753	1979	17711	2414	0	2	Mesophyll	0	1	0	0	0	0	0	0	1	2	-0.0804468	0.0749698	M7	Other Mesophyll
Control:ACTATTCCATTGAGGGx	SeuratProject	18383	3340	710	222	91	45	18383	415	3	4394	Control	18383	3340	18615	3340	4	7	Bundle Sheath	0	0.446693	0.553307	0	0	0	0	0	0.553307	7	-0.0914972	0.0350114	M11	Other Mesophyll
Control:ACGTACAAGAATACACx	SeuratProject	37166	4778	1155	327	152	70	37166	1508	3	4394	Control	37166	4778	19460	4413	7	9	Mesophyll	0	1	0	0	0	0	0	0	1	9	-0.0243413	0.0149079	M3	Transition Mesophyll
Control:ACGTTCCGTTGGTGTTx	SeuratProject	28278	3930	946	274	99	41	28278	790	0	4394	Control	28278	3930	19206	3910	2	1	Mesophyll	0	1	0	0	0	0	0	0	1	1	-0.164048	0.0280373	M6	Other Mesophyll
Control:ACGTAGTGTAGACAATx	SeuratProject	52403	5496	1663	372	262	84	52403	1036	2	4394	Control	52403	5496	18554	4041	0	2	Mesophyll	0	1	0	0	0	0	0	0	1	2	-0.125128	0.120934	M7	Other Mesophyll
Control:ACTATTCTCAGGAAGCx	SeuratProject	17016	3299	733	281	111	50	17016	870	12	4394	Control	17016	3299	18173	3299	4	7	Mesophyll	0.039134	0.707709	0.0967161	0	0.156441	0	0	0	0.707709	7	-0.072333	-0.0657523	M11	Other Mesophyll
Control:ACGTTCCGTGAGACCAx	SeuratProject	59931	5731	2084	437	274	98	59931	1579	3	4394	Control	59931	5731	18419	3692	2	1	Mesophyll	0	1	0	0	0	0	0	0	1	1	-0.153107	0.0341895	M6	Other Mesophyll
Control:ACTATGGGTGTGTGTTx	SeuratProject	23720	4212	897	256	135	59	23720	738	4	4394	Control	23720	4212	19542	4211	0	0	Mesophyll	0	0.979542	0.0204581	0	0	0	0	0	0.979542	0	-0.0364645	0.0188444	M5	Susceptibility Mesophyll
Control:ACTCCCAAGGAGAGGCx	SeuratProject	41484	4913	1268	325	245	57	41484	1193	3	4394	Control	41484	4913	19097	4236	9	1	Mesophyll	0	1	0	0	0	0	0	0	1	1	-0.193449	0.140965	M6	Other Mesophyll
Control:ACGTACAAGAGTCCGAx	SeuratProject	27289	3883	1286	333	112	57	27289	1243	1	4394	Control	27289	3883	19612	3881	8	3	Mesophyll	0	1	0	0	0	0	0	0	1	3	-0.122117	-0.0431159	M8	Other Mesophyll
Control:ACGTAACTCATTATCCx	SeuratProject	31551	4858	1080	296	165	60	31551	1238	7	4394	Control	31551	4858	19451	4737	7	1	Mesophyll	0	0.897669	0.102331	0	0	0	0	0	0.897669	1	-0.118737	0.0891529	M6	Other Mesophyll
Control:ACGTCCTGTTACACACx	SeuratProject	4538	1612	186	105	23	11	4538	292	1	4394	Control	4538	1612	16234	2417	8	4	Mesophyll	0	1	0	0	0	0	0	0	1	4	-0.0680624	-0.0356982	M9	Other Mesophyll
Control:ACGTACACATCGTCCTx	SeuratProject	16658	2937	576	157	81	26	16658	664	2	4394	Control	16658	2937	18450	2936	3	6	Mesophyll	0	1	0	0	0	0	0	0	1	6	-0.103201	0.0846858	M10	Other Mesophyll
Control:ACGTAGTCAACTCCAAx	SeuratProject	20108	3737	686	232	77	46	20108	757	1	4394	Control	20108	3737	19205	3737	1	4	Mesophyll	0	1	0	0	0	0	0	0	1	4	-0.160871	-0.0238298	M9	Other Mesophyll
Control:ACTACGAGTCCAATCAx	SeuratProject	31807	4240	977	329	119	61	31807	1447	5	4394	Control	31807	4240	19151	4116	2	1	Mesophyll	0	1	0	0	0	0	0	0	1	1	-0.151939	0.0935202	M6	Other Mesophyll
Control:ACTATGGAGGAAGTGAx	SeuratProject	24147	3783	1514	275	95	45	24147	972	1	4394	Control	24147	3783	19524	3782	6	3	Mesophyll	0	0.993885	0.00611508	0	0	0	0	0	0.993885	3	-0.0907834	-0.0258713	M8	Other Mesophyll
Control:ACGTTCCGTGGATACGx	SeuratProject	24242	3758	810	253	101	47	24242	697	3	4394	Control	24242	3758	19246	3758	5	1	Mesophyll	0	1	0	0	0	0	0	0	1	1	-0.144552	0.0724801	M6	Other Mesophyll
Control:ACTGTGACAAGTTTGCx	SeuratProject	19141	3870	655	247	112	54	19141	930	1	4394	Control	19141	3870	18960	3870	1	4	Mesophyll	0	1	0	0	0	0	0	0	1	4	-0.0932114	-0.0599396	M9	Other Mesophyll
Control:ACTGATGCAGTTCACAx	SeuratProject	26364	3918	984	267	105	54	26364	1311	7	4394	Control	26364	3918	19514	3918	2	1	Mesophyll	0	1	0	0	0	0	0	0	1	1	-0.126132	0.00095836	M6	Other Mesophyll
Control:ACTCCCATCACTCGAAx	SeuratProject	24750	4588	1069	357	135	67	24750	1299	3	4394	Control	24750	4588	20209	4586	1	5	Mesophyll	0.0208136	0.771506	0	0.0220935	0	0.185587	0	0	0.771506	5	-0.0312372	-0.187177	M1	Immunity Mesophyll
Control:ACTGATGAGTGCACTTx	SeuratProject	8693	2435	302	135	41	25	8693	281	0	4394	Control	8693	2435	17959	2517	8	4	Mesophyll	0	1	0	0	0	0	0	0	1	4	-0.109371	-0.0321242	M9	Other Mesophyll
Control:ACTGTCCCAAATGCGGx	SeuratProject	7667	2212	813	404	71	46	7667	687	2	4394	Control	7667	2212	16132	2635	12	16	Mesophyll	0.0232921	0.817389	0.0167256	0.0534062	0.0720682	0.0171189	0	0	0.817389	16	-0.00419019	-0.0550993	M13	Other Mesophyll
Control:ACTGTGAGTCCACGCAx	SeuratProject	12525	2943	687	165	105	31	12525	688	2	4394	Control	12525	2943	18147	2941	10	7	Bundle Sheath	0.0113284	0.00447737	0.984194	0	0	0	0	0	0.984194	7	-0.11972	0.0671089	M11	Other Mesophyll
Control:ACTCTCGGTGCTGTCGx	SeuratProject	28803	4127	1341	294	108	48	28803	1089	1	4394	Control	28803	4127	19261	4092	9	2	Mesophyll	0	0.990315	0.00968518	0	0	0	0	0	0.990315	2	-0.171121	0.101437	M7	Other Mesophyll
Control:ACTGTGAGTAGATTGAx	SeuratProject	51348	5175	1562	399	191	94	51348	1453	0	4394	Control	51348	5175	18548	3743	5	1	Mesophyll	0	1	0	0	0	0	0	0	1	1	-0.141909	0.0269196	M6	Other Mesophyll
Control:ACTCCCATCGAACACTx	SeuratProject	27912	4021	903	297	101	44	27912	857	2	4394	Control	27912	4021	19263	3986	5	1	Mesophyll	0	1	0	0	0	0	0	0	1	1	-0.172535	0.0885828	M6	Other Mesophyll
Control:ACTGCAAAGGTGCTAGx	SeuratProject	9359	1968	419	111	66	21	9359	324	4	4394	Control	9359	1968	19462	2132	3	6	Mesophyll	0	1	0	0	0	0	0	0	1	6	-0.080096	0.0818339	M10	Other Mesophyll
Control:ACTGTGAGTTCCTAAGx	SeuratProject	8467	1992	539	200	44	21	8467	1550	1	4394	Control	8467	1992	16733	2324	12	16	Mesophyll	0	1	0	0	0	0	0	0	1	16	-0.0398327	0.0229497	M13	Other Mesophyll
Control:ACTGTCCAGTCCGCCAx	SeuratProject	4922	1016	249	58	15	7	4922	2385	7	4394	Control	4922	1016	16663	2011	12	16	Mesophyll	0	1	0	0	0	0	0	0	1	16	-0.0240511	0.00130792	M13	Other Mesophyll
Control:ACTGTCCCAACTGTGTx	SeuratProject	6158	1875	269	139	39	20	6158	60	4	4394	Control	6158	1875	15791	2398	11	13	Procambium	0.512115	0	0	0	0.487885	0	0	0	0.512115	13	-0.0254116	-0.0332534	P16	Vasculature
Control:ACTCCCAGTATCGAAAx	SeuratProject	32520	4043	1050	287	125	49	32520	1139	5	4394	Control	32520	4043	19100	3904	5	1	Mesophyll	0	1	0	0	0	0	0	0	1	1	-0.157939	0.0711637	M6	Other Mesophyll
Control:ACTGCAACAGGATTCTx	SeuratProject	10673	2556	276	124	45	26	10673	409	2	4394	Control	10673	2556	18417	2596	3	0	Mesophyll	0	1	0	0	0	0	0	0	1	0	-0.0804219	0.0421029	M5	Susceptibility Mesophyll
Control:ACTGTCCAGGGAGGACx	SeuratProject	28465	4219	876	292	78	48	28465	724	4	4394	Control	28465	4219	19261	4189	0	17	Mesophyll	0	1	0	0	0	0	0	0	1	17	-0.126001	0.107795	M14	Other Mesophyll
Control:ACTCCCAGTGAGTTTCx	SeuratProject	6193	1904	209	114	22	14	6193	1106	3	4394	Control	6193	1904	18749	2389	3	6	Mesophyll	0	1	0	0	0	0	0	0	1	6	-0.0912261	0.0422975	M10	Other Mesophyll
Control:ACTGCAACAAGTCCATx	SeuratProject	41880	4918	1331	323	146	67	41880	1133	3	4394	Control	41880	4918	19214	4205	0	2	Mesophyll	0	0.994862	0.00513848	0	0	0	0	0	0.994862	2	-0.0948771	0.0537945	M7	Other Mesophyll
Control:ACTGTCCCAGTGGCTCx	SeuratProject	17616	3553	756	237	73	41	17616	546	7	4394	Control	17616	3553	18316	3553	1	5	Mesophyll	0.0201776	0.556812	0	0.0936409	0	0.32937	0	0	0.556812	5	-0.029114	-0.0892597	M1	Immunity Mesophyll
Control:ACTGTCCGTAAGGCTGx	SeuratProject	9504	2423	410	147	47	30	9504	398	0	4394	Control	9504	2423	18077	2481	7	0	Mesophyll	0	1	0	0	0	0	0	0	1	0	-0.0784834	-0.00396271	M5	Susceptibility Mesophyll
Control:ACTGTCCGTTCTCCTGx	SeuratProject	5256	1804	189	105	50	28	5256	165	0	4394	Control	5256	1804	16448	2397	1	4	Mesophyll	0	1	0	0	0	0	0	0	1	4	-0.0498312	-0.0380615	M9	Other Mesophyll
Control:ACTCCCAGTCCGTTTCx	SeuratProject	42775	4894	1453	374	154	66	42775	1409	3	4394	Control	42775	4894	19238	4138	5	1	Mesophyll	0	1	0	0	0	0	0	0	1	1	-0.183223	0.0482492	M6	Other Mesophyll
Control:ACTGTGAAGGCCTTCGx	SeuratProject	4669	1456	148	80	17	11	4669	131	0	4394	Control	4669	1456	19148	2210	2	1	Mesophyll	0	1	0	0	0	0	0	0	1	1	-0.102623	0.0585836	M6	Other Mesophyll
Control:ACTTATCAGTGGATATx	SeuratProject	36028	4412	1236	323	149	54	36028	1180	10	4394	Control	36028	4412	19106	4057	2	1	Mesophyll	0	1	0	0	0	0	0	0	1	1	-0.153874	0.0710225	M6	Other Mesophyll
Control:ACTGTCCAGCGTGAGTx	SeuratProject	18788	3966	715	250	104	50	18788	640	4	4394	Control	18788	3966	18787	3965	8	10	Mesophyll	0	0.842972	0	0.016159	0	0.140869	0	0	0.842972	10	-0.00172178	-0.123097	M2	Immunity Mesophyll
Control:ACTCCCATCTACGGGCx	SeuratProject	5422	1618	192	110	25	12	5422	282	0	4394	Control	5422	1618	19070	2160	7	6	Mesophyll	0	1	0	0	0	0	0	0	1	6	-0.0701414	0.0634922	M10	Other Mesophyll
Control:ACTTAGGGTAGGTAGCx	SeuratProject	36292	4683	1187	328	188	63	36292	1118	2	4394	Control	36292	4683	19171	4307	0	2	Mesophyll	0	1	0	0	0	0	0	0	1	2	-0.154292	0.138834	M7	Other Mesophyll
Control:ACTGTCCCAGGGATACx	SeuratProject	19878	3445	794	247	104	40	19878	235	4	4394	Control	19878	3445	19199	3442	4	12	Bundle Sheath	0	0.0257289	0.930749	0	0.0435223	0	0	0	0.930749	12	-0.0414708	-0.068717	B15	Bundle Sheath
Control:ACTTATCAGACTAAGTx	SeuratProject	23586	3601	793	250	88	50	23586	951	1	4394	Control	23586	3601	19260	3600	2	8	Mesophyll	0	1	0	0	0	0	0	0	1	8	-0.175593	0.0766911	M12	Other Mesophyll
Control:ACTCTCGTCAGCACCGx	SeuratProject	16370	3424	721	238	109	40	16370	391	2	4394	Control	16370	3424	17962	3421	4	7	Hydathode	0.0502329	0.391376	0.0142211	0.0565051	0.0210118	0.466653	0	0	0.466653	7	-0.0244478	-0.0748891	M11	Other Mesophyll
Control:ACTGATGTCCACGAATx	SeuratProject	28392	4808	1239	367	102	61	28392	1564	8	4394	Control	28392	4808	20130	4796	6	4	Mesophyll	0	0.96156	0	0.00834617	0	0.0300934	0	0	0.96156	4	-0.0831913	-0.101165	M9	Other Mesophyll
Control:ACTGTGATCATTGCCCx	SeuratProject	48128	5169	1425	359	198	71	48128	1678	7	4394	Control	48128	5169	19026	4080	5	1	Mesophyll	0	1	0	0	0	0	0	0	1	1	-0.169131	0.0574504	M6	Other Mesophyll
Control:ACTGTCCAGTGTTCACx	SeuratProject	16599	3024	668	178	43	27	16599	977	1	4394	Control	16599	3024	18435	3024	3	6	Mesophyll	0	1	0	0	0	0	0	0	1	6	-0.106886	0.0556734	M10	Other Mesophyll
Control:ACTCTCGCAAGTGTCTx	SeuratProject	8249	2300	340	131	41	22	8249	393	2	4394	Control	8249	2300	18594	2439	7	6	Mesophyll	0	1	0	0	0	0	0	0	1	6	-0.102829	0.038018	M10	Other Mesophyll
Control:ACTCTCGGTTCGGTCGx	SeuratProject	4660	1403	169	81	13	11	4660	472	1	4394	Control	4660	1403	19329	2178	7	6	Mesophyll	0	0.978664	0	0.0213365	0	0	0	0	0.978664	6	-0.0858133	0.0243745	M10	Other Mesophyll
Control:ACTGTCCTCCAGTGCGx	SeuratProject	20172	3570	921	284	85	41	20172	726	4	4394	Control	20172	3570	19194	3570	4	7	Mesophyll	0	0.781321	0.218679	0	0	0	0	0	0.781321	7	-0.131973	0.032634	M11	Other Mesophyll
Control:ACTGTGAAGGTCTACTx	SeuratProject	7798	1616	385	190	44	28	7798	137	1	4394	Control	7798	1616	16606	2067	6	3	Mesophyll	0	0.972649	0	0.0174424	0.00990829	0	0	0	0.972649	3	-0.0261572	-0.0224564	M8	Other Mesophyll
Control:ACTGTGACAAACGTGGx	SeuratProject	35433	5000	1244	364	122	66	35433	1109	2	4394	Control	35433	5000	19752	4744	5	1	Mesophyll	0	1	0	0	0	0	0	0	1	1	-0.213314	0.0431644	M6	Other Mesophyll
Control:ACTGTCCTCAAGGAGCx	SeuratProject	27991	4163	1263	306	240	70	27991	1040	10	4394	Control	27991	4163	19917	4137	4	7	Mesophyll	0	0.776232	0.0374507	0.0161486	0.170169	0	0	0	0.776232	7	-0.11866	-0.0492207	M11	Other Mesophyll
Control:ACTCCCATCTGGGCGTx	SeuratProject	32835	4198	886	278	81	48	32835	1151	3	4394	Control	32835	4198	19126	4033	2	8	Mesophyll	0	1	0	0	0	0	0	0	1	8	-0.137548	0.0705438	M12	Other Mesophyll
Control:ACTGATGTCACCCATCx	SeuratProject	6921	1967	289	145	28	20	6921	658	1	4394	Control	6921	1967	18830	2253	2	2	Mesophyll	0	1	0	0	0	0	0	0	1	2	-0.119627	0.0431654	M7	Other Mesophyll
Control:ACTGTCCAGGAGAGGCx	SeuratProject	32254	4503	1186	362	109	56	32254	1695	6	4394	Control	32254	4503	19392	4408	2	8	Mesophyll	0	1	0	0	0	0	0	0	1	8	-0.173772	0.0318813	M12	Other Mesophyll
Control:ACTGTCCAGGTTATAGx	SeuratProject	4429	1297	366	170	21	18	4429	844	2	4394	Control	4429	1297	16071	2274	12	16	Mesophyll	0	1	0	0	0	0	0	0	1	16	-0.0916159	0.0330412	M13	Other Mesophyll
Control:ACTCTCGGTACTAACCx	SeuratProject	23626	4015	1422	298	98	50	23626	1167	8	4394	Control	23626	4015	19537	4014	8	6	Mesophyll	0	1	0	0	0	0	0	0	1	6	-0.109798	-0.067542	M10	Other Mesophyll
Control:ACTGCAAAGTCGGCAAx	SeuratProject	13577	2458	418	150	65	30	13577	850	1	4394	Control	13577	2458	18620	2458	3	6	Mesophyll	0	1	0	0	0	0	0	0	1	6	-0.0702798	0.0102075	M10	Other Mesophyll
Control:ACTGATGTCGAACACTx	SeuratProject	13990	2311	490	129	60	27	13990	1173	3	4394	Control	13990	2311	18603	2311	3	0	Mesophyll	0	1	0	0	0	0	0	0	1	0	-0.0827333	0.066263	M5	Susceptibility Mesophyll
Control:ACTGCAATCAGTGTCAx	SeuratProject	13907	2659	732	258	69	40	13907	944	1	4394	Control	13907	2659	17659	2658	6	3	Mesophyll	0	0.994139	0	0	0.00586146	0	0	0	0.994139	3	0.0116408	-0.0513315	M8	Other Mesophyll
Control:ACTCCCATCTACCACCx	SeuratProject	21097	3537	990	276	185	40	21097	462	2	4394	Control	21097	3537	19397	3537	4	7	Mesophyll	0.0227251	0.408162	0.152669	0	0.379639	0.0368055	0	0	0.408162	7	-0.12302	-0.03718	M11	Other Mesophyll
Control:ACTCTCGCAATGGCCCx	SeuratProject	23923	3974	936	301	81	46	23923	1198	5	4394	Control	23923	3974	19416	3974	7	6	Mesophyll	0	0.989299	0.0107005	0	0	0	0	0	0.989299	6	-0.110769	-0.0272122	M10	Other Mesophyll
Control:ACTGCAAGTGCCTATAx	SeuratProject	17127	2693	801	254	73	42	17127	586	2	4394	Control	17127	2693	18288	2692	6	3	Mesophyll	0	0.940914	0	0.0391566	0.0199296	0	0	0	0.940914	3	-0.0352872	-0.0421361	M8	Other Mesophyll
Control:ACTCCCATCGGTTAGTx	SeuratProject	11218	2685	439	165	54	29	11218	597	2	4394	Control	11218	2685	17752	2684	6	4	Mesophyll	0	1	0	0	0	0	0	0	1	4	-0.103568	-0.00132143	M9	Other Mesophyll
Control:ACTGCAAAGCGTTGTTx	SeuratProject	35807	4767	1248	321	183	54	35807	701	3	4394	Control	35807	4767	19219	4444	5	1	Mesophyll	0	0.988467	0.0115327	0	0	0	0	0	0.988467	1	-0.191609	0.156707	M6	Other Mesophyll
Control:ACTGATGGTCCAGTTAx	SeuratProject	11054	2710	348	148	43	29	11054	448	6	4394	Control	11054	2710	18347	2714	3	0	Mesophyll	0	1	0	0	0	0	0	0	1	0	-0.102456	0.101295	M5	Susceptibility Mesophyll
Control:ACTGCAATCGGTAGGAx	SeuratProject	35169	4077	1129	276	165	59	35169	895	3	4394	Control	35169	4077	18917	3757	5	1	Mesophyll	0	1	0	0	0	0	0	0	1	1	-0.163259	0.0955245	M6	Other Mesophyll
Control:ACTGTCCTCCAGCAATx	SeuratProject	15164	3352	703	248	93	38	15164	1764	5	4394	Control	15164	3352	18122	3349	9	2	Mesophyll	0	1	0	0	0	0	0	0	1	2	-0.135861	0.0907144	M7	Other Mesophyll
Control:ACTTCCGGTGTAACGGx	SeuratProject	32679	4608	1145	326	157	56	32679	1096	4	4394	Control	32679	4608	19546	4453	0	2	Mesophyll	0	0.976183	0	0.0238171	0	0	0	0	0.976183	2	-0.135145	0.0709417	M7	Other Mesophyll
Control:ACTTTGTTCTTAAGGCx	SeuratProject	11523	3096	442	191	49	34	11523	379	2	4394	Control	11523	3096	17825	3096	10	7	Bundle Sheath	0	0.0118117	0.988188	0	0	0	0	0	0.988188	7	-0.137464	0.0633182	M11	Other Mesophyll
Control:ACTTTCAAGTAGGGTCx	SeuratProject	25748	2995	1114	276	83	41	25748	441	1	4394	Control	25748	2995	19993	2995	6	3	Mesophyll	0	0.976948	0	0.0230521	0	0	0	0	0.976948	3	0.0170755	-0.0628036	M8	Other Mesophyll
Control:ACTTCGCTCACCCTTGx	SeuratProject	53422	5268	1727	384	211	77	53422	1607	5	4394	Control	53422	5268	18516	3708	5	1	Mesophyll	0	1	0	0	0	0	0	0	1	1	-0.167366	0.138848	M6	Other Mesophyll
Control:ACTTTCATCGTGACTAx	SeuratProject	46491	4864	1404	342	157	73	46491	1337	6	4394	Control	46491	4864	18691	3826	5	1	Mesophyll	0	1	0	0	0	0	0	0	1	1	-0.16744	0.107284	M6	Other Mesophyll
Control:ACTTTGTAGGGACCATx	SeuratProject	4564	1500	158	78	25	15	4564	242	1	4394	Control	4564	1500	17329	2252	6	4	Mesophyll	0	1	0	0	0	0	0	0	1	4	-0.0757027	-0.0193668	M9	Other Mesophyll
Control:ACTTATCGTTATTCTCx	SeuratProject	20573	3719	680	258	82	43	20573	764	2	4394	Control	20573	3719	19235	3719	0	2	Mesophyll	0	0.99126	0.00873994	0	0	0	0	0	0.99126	2	-0.0959662	0.0677234	M7	Other Mesophyll
Control:AGAAATGGTACTCGATx	SeuratProject	28900	4250	1324	376	111	53	28900	1748	5	4394	Control	28900	4250	19893	4214	6	3	Mesophyll	0	0.970445	0	0.0295555	0	0	0	0	0.970445	3	-0.0749032	0.026515	M8	Other Mesophyll
Control:AGAACAACACTGGCGTx	SeuratProject	52225	5035	1615	354	155	63	52225	1691	7	4394	Control	52225	5035	18435	3548	2	1	Mesophyll	0	1	0	0	0	0	0	0	1	1	-0.137784	0.061282	M6	Other Mesophyll
Control:ACTTATCCAGTTAGAAx	SeuratProject	5398	1728	157	92	24	19	5398	343	3	4394	Control	5398	1728	17124	2267	1	4	Mesophyll	0	1	0	0	0	0	0	0	1	4	-0.0748508	0.00612812	M9	Other Mesophyll
Control:AGAACCTGTGTGAGCAx	SeuratProject	13951	2560	686	266	63	32	13951	549	6	4394	Control	13951	2560	17758	2560	6	3	Mesophyll	0	0.948536	0	0.051464	0	0	0	0	0.948536	3	-0.000184915	-0.0682432	M8	Other Mesophyll
Control:AGAAATGCACAAGCCCx	SeuratProject	23782	4221	918	301	113	50	23782	994	5	4394	Control	23782	4221	19508	4221	0	2	Mesophyll	0	1	0	0	0	0	0	0	1	2	-0.141735	0.0570889	M7	Other Mesophyll
Control:AGAACAAAGGGATCTGx	SeuratProject	19608	3937	823	275	106	51	19608	853	2	4394	Control	19608	3937	19161	3937	1	7	Mesophyll	0.007074	0.938865	0	0	0	0.0540605	0	0	0.938865	7	-0.112147	-0.08416	M11	Other Mesophyll
Control:ACTTCCGAGACTAAGTx	SeuratProject	30678	4461	1152	342	153	59	30678	980	3	4394	Control	30678	4461	19455	4387	0	2	Mesophyll	0	0.997405	0.00259538	0	0	0	0	0	0.997405	2	-0.0862506	0.130536	M7	Other Mesophyll
Control:ACTTTCAAGTAGAGTTx	SeuratProject	27040	4012	885	269	120	51	27040	670	2	4394	Control	27040	4012	19189	4003	5	1	Mesophyll	0	1	0	0	0	0	0	0	1	1	-0.126227	0.0631573	M6	Other Mesophyll
Control:ACTTATCCAGGTCCCAx	SeuratProject	6029	1659	306	158	57	29	6029	83	3	4394	Control	6029	1659	15643	2347	11	13	Parenchyma	0.153479	0.161462	0.00517406	0	0.679885	0	0	0	0.679885	13	-0.0607318	-0.0391859	P16	Vasculature
Control:AGAAATGGTGACATCTx	SeuratProject	21808	4213	804	302	89	58	21808	768	4	4394	Control	21808	4213	19424	4211	0	2	Mesophyll	0	1	0	0	0	0	0	0	1	2	-0.170024	0.08738	M7	Other Mesophyll
Control:ACTTCGCCATCACGGCx	SeuratProject	32795	4561	1222	368	124	60	32795	2047	11	4394	Control	32795	4561	19524	4395	2	1	Mesophyll	0	1	0	0	0	0	0	0	1	1	-0.151106	0.0201039	M6	Other Mesophyll
Control:AGAACCTAGTACTGTCx	SeuratProject	16089	3520	730	246	70	40	16089	930	6	4394	Control	16089	3520	18130	3519	8	4	Mesophyll	0	1	0	0	0	0	0	0	1	4	-0.105241	-0.0299261	M9	Other Mesophyll
Control:AGAAATGCACCGTCTTx	SeuratProject	5648	1767	186	93	28	23	5648	489	1	4394	Control	5648	1767	18362	2303	7	6	Mesophyll	0	0.990832	0.00916839	0	0	0	0	0	0.990832	6	-0.0813624	-0.0108142	M10	Other Mesophyll
Control:ACTTCCGTCGTCGACGx	SeuratProject	31585	3945	1056	288	130	55	31585	1258	1	4394	Control	31585	3945	19194	3832	2	8	Mesophyll	0	1	0	0	0	0	0	0	1	8	-0.168252	0.0617497	M12	Other Mesophyll
Control:ACTTCCGAGATTAGCAx	SeuratProject	16092	3540	599	226	81	45	16092	876	1	4394	Control	16092	3540	18071	3540	8	4	Mesophyll	0	1	0	0	0	0	0	0	1	4	-0.120189	-0.0575141	M9	Other Mesophyll
Control:ACTTCGCTCAGACCTAx	SeuratProject	17660	3414	713	212	77	41	17660	887	1	4394	Control	17660	3414	18487	3414	10	7	Mesophyll	0	0.585226	0.414774	0	0	0	0	0	0.585226	7	-0.0842862	0.0248584	M11	Other Mesophyll
Control:AGAACAACACTCAGATx	SeuratProject	30144	4358	946	280	92	49	30144	1744	14	4394	Control	30144	4358	19227	4259	5	1	Mesophyll	0	1	0	0	0	0	0	0	1	1	-0.147879	0.071497	M6	Other Mesophyll
Control:AGAAATGGTCCGACGTx	SeuratProject	9236	2331	344	152	37	19	9236	411	1	4394	Control	9236	2331	18388	2395	2	8	Mesophyll	0	1	0	0	0	0	0	0	1	8	-0.122334	0.0439808	M12	Other Mesophyll
Control:ACTTTCAAGGCTGAACx	SeuratProject	31990	4991	1080	389	142	61	31990	885	7	4394	Control	31990	4991	19972	4880	4	7	Mesophyll	0	0.829665	0	0.0261019	0	0.144233	0	0	0.829665	7	-0.0867586	0.0351347	M11	Other Mesophyll
Control:AGAACAACACGTCGTGx	SeuratProject	18956	3286	847	261	109	48	18956	416	5	4394	Control	18956	3286	18885	3286	4	12	Bundle Sheath	0	0.0934845	0.753009	0	0.153506	0	0	0	0.753009	12	-0.121105	-0.0435046	B15	Bundle Sheath
Control:AGAACAAAGCATCAGGx	SeuratProject	23695	3885	963	297	106	51	23695	1197	2	4394	Control	23695	3885	19485	3884	1	3	Mesophyll	0	1	0	0	0	0	0	0	1	3	-0.118054	-0.0565528	M8	Other Mesophyll
Control:ACTTATCGTCTGTGATx	SeuratProject	5071	1762	155	99	19	12	5071	111	0	4394	Control	5071	1762	17057	2363	1	4	Mesophyll	0	1	0	0	0	0	0	0	1	4	-0.0562461	0.00387638	M9	Other Mesophyll
Control:ACTTCCGTCGAGAAATx	SeuratProject	5534	1678	227	121	16	13	5534	102	3	4394	Control	5534	1678	15660	2358	6	3	Mesophyll	0	0.993074	0.00692585	0	0	0	0	0	0.993074	3	-0.0279561	0.00400874	M8	Other Mesophyll
Control:ACTTCCGCACGCTGCAx	SeuratProject	29508	4131	1071	315	89	57	29508	1317	5	4394	Control	29508	4131	19268	4109	2	8	Mesophyll	0	1	0	0	0	0	0	0	1	8	-0.112006	0.0439543	M12	Other Mesophyll
Control:AGAACCTCACCATAACx	SeuratProject	6975	2079	227	105	25	20	6975	967	2	4394	Control	6975	2079	17470	2354	8	6	Mesophyll	0	1	0	0	0	0	0	0	1	6	-0.0942762	-0.0464222	M10	Other Mesophyll
Control:AGAAATGAGCCTCGTGx	SeuratProject	22611	3898	739	258	101	48	22611	974	5	4394	Control	22611	3898	19292	3898	5	2	Mesophyll	0	1	0	0	0	0	0	0	1	2	-0.141523	0.0214278	M7	Other Mesophyll
Control:ACTTCCGTCTTAGCCCx	SeuratProject	35510	4892	1700	398	107	64	35510	2218	13	4394	Control	35510	4892	19857	4625	2	1	Mesophyll	0	1	0	0	0	0	0	0	1	1	-0.201469	-0.0257579	M6	Other Mesophyll
Control:AGAACCTAGAAATGGGx	SeuratProject	6552	1594	247	118	18	14	6552	668	1	4394	Control	6552	1594	19374	1954	2	8	Mesophyll	0	1	0	0	0	0	0	0	1	8	-0.0961348	0.0223668	M12	Other Mesophyll
Control:ACTTATCGTGCTGATTx	SeuratProject	9555	2152	330	150	46	27	9555	92	7	4394	Control	9555	2152	16695	2318	11	13	Parenchyma	0.354961	0	0	0	0.645039	0	0	0	0.645039	13	-0.0863355	0.00586989	P16	Vasculature
Control:AGAAATGCACATTGTGx	SeuratProject	9482	2323	339	129	65	31	9482	872	2	4394	Control	9482	2323	17934	2405	6	3	Mesophyll	0	1	0	0	0	0	0	0	1	3	-0.113363	0.0367473	M8	Other Mesophyll
Control:AGAACCTCACCCAAGCx	SeuratProject	44253	5551	1814	522	218	88	44253	2930	8	4394	Control	44253	5551	20059	4692	6	8	Mesophyll	0	1	0	0	0	0	0	0	1	8	-0.102621	0.0126397	M12	Other Mesophyll
Control:ACTTTCAGTTGGGTAGx	SeuratProject	22980	3583	740	248	79	45	22980	946	1	4394	Control	22980	3583	19278	3583	0	2	Mesophyll	0	1	0	0	0	0	0	0	1	2	-0.0764916	0.0579243	M7	Other Mesophyll
Control:AGAACCTCAGAAGCGTx	SeuratProject	32289	4465	1069	304	126	61	32289	915	0	4394	Control	32289	4465	19224	4302	9	1	Mesophyll	0	1	0	0	0	0	0	0	1	1	-0.192114	0.0780182	M6	Other Mesophyll
Control:ACTTTGTCAGAATTCCx	SeuratProject	5112	1946	221	88	54	22	5112	119	5	4394	Control	5112	1946	15180	2610	11	13	Procambium	1	0	0	0	0	0	0	0	1	13	-0.0978336	0.00857912	P16	Vasculature
Control:AGAAATGGTAGTTACCx	SeuratProject	13715	3171	624	225	70	41	13715	902	7	4394	Control	13715	3171	17602	3171	8	5	Mesophyll	0	0.814773	0	0.0174295	0	0.167797	0	0	0.814773	5	0.0078086	-0.119503	M1	Immunity Mesophyll
Control:ACTTTGTCATGACGTTx	SeuratProject	5596	1619	151	84	22	17	5596	444	3	4394	Control	5596	1619	19488	2203	3	6	Mesophyll	0	1	0	0	0	0	0	0	1	6	-0.0757482	0.0544287	M10	Other Mesophyll
Control:AGAACCTGTCCGACGTx	SeuratProject	28097	4494	1059	324	121	63	28097	1108	3	4394	Control	28097	4494	19484	4479	0	2	Mesophyll	0	1	0	0	0	0	0	0	1	2	-0.163869	0.132371	M7	Other Mesophyll
Control:AGACCCGTCCCACAGGx	SeuratProject	24490	4068	1027	344	156	63	24490	828	6	4394	Control	24490	4068	19987	4065	4	10	Mesophyll	0.0267666	0.572469	0.0442987	0.0878729	0.266121	0.00247179	0	0	0.572469	10	-0.0161647	-0.138482	M2	Immunity Mesophyll
Control:AGACAAAAGTCTGCGCx	SeuratProject	14140	2524	491	160	82	28	14140	471	5	4394	Control	14140	2524	18580	2524	3	6	Mesophyll	0	1	0	0	0	0	0	0	1	6	-0.0782853	0.097164	M10	Other Mesophyll
Control:AGAAGCGGTCTCGGACx	SeuratProject	25980	4669	1213	364	149	74	25980	2037	12	4394	Control	25980	4669	20084	4667	1	5	Mesophyll	0.0148295	0.606142	0	0.0727552	0	0.306273	0	0	0.606142	5	-0.0965368	-0.12432	M1	Immunity Mesophyll
Control:AGAAGTAGTTGGGTAGx	SeuratProject	4824	1429	141	88	24	22	4824	153	0	4394	Control	4824	1429	17685	2161	6	4	Mesophyll	0	1	0	0	0	0	0	0	1	4	-0.0793666	0.00518854	M9	Other Mesophyll
Control:AGACTCAAGCGAAACCx	SeuratProject	34731	4725	1402	320	143	52	34731	1364	5	4394	Control	34731	4725	19399	4489	9	1	Mesophyll	0	0.98829	0.0117099	0	0	0	0	0	0.98829	1	-0.121569	0.0346549	M6	Other Mesophyll
Control:AGAAGTAAGGCTAGCAx	SeuratProject	19039	3184	535	182	79	42	19039	832	0	4394	Control	19039	3184	18867	3184	5	6	Mesophyll	0	1	0	0	0	0	0	0	1	6	-0.113947	0.104534	M10	Other Mesophyll
Control:AGACCATTCAGTGGGAx	SeuratProject	22852	3850	970	292	94	52	22852	1009	6	4394	Control	22852	3850	19337	3850	2	2	Mesophyll	0	1	0	0	0	0	0	0	1	2	-0.119804	0.0726009	M7	Other Mesophyll
Control:AGAAGCGGTTATGTCGx	SeuratProject	28283	4453	1224	404	119	58	28283	831	4	4394	Control	28283	4453	20271	4388	1	7	Mesophyll	0.0309852	0.70054	0.0845311	0.0299115	0.144825	0.00920765	0	0	0.70054	7	-0.00158578	-0.0723776	M11	Other Mesophyll
Control:AGACCCGCAATTGCGTx	SeuratProject	19425	3702	747	272	94	48	19425	1068	2	4394	Control	19425	3702	19057	3702	1	4	Mesophyll	0	0.994176	0.00582445	0	0	0	0	0	0.994176	4	-0.104188	-0.0550653	M9	Other Mesophyll
Control:AGAAGCGAGACGATATx	SeuratProject	25255	4457	1233	408	250	78	25255	605	12	4394	Control	25255	4457	20250	4454	4	7	Mesophyll	0	0.660346	0.116942	0.024093	0.0694647	0.129154	0	0	0.660346	7	0.0638631	-0.122959	M11	Other Mesophyll
Control:AGACAGGAGCGGATCAx	SeuratProject	5893	1801	168	98	29	21	5893	129	0	4394	Control	5893	1801	17564	2240	1	4	Mesophyll	0	1	0	0	0	0	0	0	1	4	-0.0752158	-0.0181959	M9	Other Mesophyll
Control:AGACCATGTGAGTTGGx	SeuratProject	35232	4380	1290	313	110	49	35232	1024	0	4394	Control	35232	4380	18983	4048	9	2	Mesophyll	0	1	0	0	0	0	0	0	1	2	-0.159046	0.058287	M7	Other Mesophyll
Control:AGACCATTCTGAGTCAx	SeuratProject	19170	3348	828	254	115	41	19170	741	4	4394	Control	19170	3348	18966	3348	1	3	Mesophyll	0	0.912865	0.0277482	0.0178547	0.0372721	0.00425961	0	0	0.912865	3	-0.0759098	-0.052301	M8	Other Mesophyll
Control:AGAAGTACAGGAAGTCx	SeuratProject	20311	3547	932	339	118	54	20311	1079	2	4394	Control	20311	3547	19371	3546	4	5	Mesophyll	0	0.417876	0	0.163108	0.107868	0.311147	0	0	0.417876	5	-0.0188345	-0.112937	M1	Immunity Mesophyll
Control:AGACAGGCAAACTCTGx	SeuratProject	32239	4126	1079	313	153	47	32239	1343	2	4394	Control	32239	4126	18915	3951	5	1	Mesophyll	0	1	0	0	0	0	0	0	1	1	-0.151122	0.0910093	M6	Other Mesophyll
Control:AGACAAAGTCGTTGGCx	SeuratProject	4409	1365	140	78	22	8	4409	186	1	4394	Control	4409	1365	20100	2193	3	6	Mesophyll	0	1	0	0	0	0	0	0	1	6	-0.0857069	0.0463294	M10	Other Mesophyll
Control:AGACCCGAGCCAAGCAx	SeuratProject	24518	3891	1100	324	131	53	24518	1012	4	4394	Control	24518	3891	19716	3891	6	3	Mesophyll	0	0.983069	0	0	0.0169309	0	0	0	0.983069	3	-0.0942665	-0.0150516	M8	Other Mesophyll
Control:AGAAGCGAGCTGAAATx	SeuratProject	51593	4951	1606	347	146	54	51593	1132	2	4394	Control	51593	4951	18568	3591	5	1	Mesophyll	0	1	0	0	0	0	0	0	1	1	-0.15101	0.12484	M6	Other Mesophyll
Control:AGAAGTATCGGCTGTGx	SeuratProject	26350	3629	1056	346	151	60	26350	810	9	4394	Control	26350	3629	20367	3628	4	10	Mesophyll	0	0.844334	0.0170605	0.0998814	0.010878	0.0278459	0	0	0.844334	10	0.169367	-0.139806	M2	Immunity Mesophyll
Control:AGACCCGCAGAGTAATx	SeuratProject	17232	3081	622	202	88	34	17232	926	2	4394	Control	17232	3081	18480	3081	0	2	Mesophyll	0	0.978659	0.0213415	0	0	0	0	0	0.978659	2	-0.0960973	0.145179	M7	Other Mesophyll
Control:AGACACTAGAGGGTGGx	SeuratProject	24753	3838	922	282	103	53	24753	784	1	4394	Control	24753	3838	19338	3838	2	8	Mesophyll	0	1	0	0	0	0	0	0	1	8	-0.132775	-0.016548	M12	Other Mesophyll
Control:AGACCCGTCTGTGCTCx	SeuratProject	22731	3872	802	253	96	45	22731	1351	4	4394	Control	22731	3872	19455	3872	1	4	Mesophyll	0	1	0	0	0	0	0	0	1	4	-0.147037	-0.0315412	M9	Other Mesophyll
Control:AGACCATGTGGATACGx	SeuratProject	12701	2784	424	182	40	31	12701	578	0	4394	Control	12701	2784	18019	2784	0	2	Mesophyll	0	0.992764	0.00723637	0	0	0	0	0	0.992764	2	-0.0576714	0.0751474	M7	Other Mesophyll
Control:AGACAGGGTAAGTTGAx	SeuratProject	6278	1856	215	88	37	17	6278	857	6	4394	Control	6278	1856	17451	2354	12	9	Mesophyll	0	0.993758	0.00624173	0	0	0	0	0	0.993758	9	0.0875753	-0.017293	M3	Transition Mesophyll
Control:AGACCATCAATCTCGAx	SeuratProject	33007	4298	1096	334	125	65	33007	1108	8	4394	Control	33007	4298	19023	4076	5	2	Mesophyll	0	1	0	0	0	0	0	0	1	2	-0.143989	0.121159	M7	Other Mesophyll
Control:AGACACTCAAGACCTTx	SeuratProject	11766	2664	539	196	50	31	11766	660	3	4394	Control	11766	2664	17699	2663	6	3	Mesophyll	0	0.985339	0.00873324	0	0.00592743	0	0	0	0.985339	3	-0.0952388	-0.0222947	M8	Other Mesophyll
Control:AGACACTCACGGCCATx	SeuratProject	27386	4039	1164	327	148	66	27386	534	9	4394	Control	27386	4039	20183	4004	4	7	Mesophyll	0	0.826341	0.0234771	0.037351	0.112831	0	0	0	0.826341	7	-0.0307357	-0.0599044	M11	Other Mesophyll
Control:AGACAAATCTAAGCGTx	SeuratProject	9923	2362	407	164	72	25	9923	505	2	4394	Control	9923	2362	17310	2422	6	4	Mesophyll	0	0.973291	0	0.00661637	0.00609405	0.0139989	0	0	0.973291	4	-0.0546708	-0.0508966	M9	Other Mesophyll
Control:AGACAAAAGGTGATCGx	SeuratProject	15695	2767	713	219	100	37	15695	193	4	4394	Control	15695	2767	18019	2766	4	7	Parenchyma	0.304175	0.0774766	0.205342	0	0.321625	0.0913804	0	0	0.321625	7	-0.08507	-0.0275274	M11	Other Mesophyll
Control:AGACAGGAGAAATGGGx	SeuratProject	10476	2101	311	109	56	22	10476	366	0	4394	Control	10476	2101	19121	2166	3	6	Mesophyll	0	1	0	0	0	0	0	0	1	6	-0.097044	0.120183	M10	Other Mesophyll
Control:AGACACTTCCTCTAGCx	SeuratProject	40416	4486	1526	346	116	44	40416	1509	6	4394	Control	40416	4486	19012	3853	9	1	Mesophyll	0	1	0	0	0	0	0	0	1	1	-0.165005	0.0585297	M6	Other Mesophyll
Control:AGACACTTCTCCGATCx	SeuratProject	11858	2247	391	150	33	20	11858	667	4	4394	Control	11858	2247	18875	2247	3	6	Mesophyll	0	1	0	0	0	0	0	0	1	6	-0.0976545	0.0355662	M10	Other Mesophyll
Control:AGACCCGAGTTGGCGAx	SeuratProject	5918	1898	202	112	32	18	5918	266	2	4394	Control	5918	1898	16735	2349	1	5	Mesophyll	0	0.976832	0	0	0	0.0231683	0	0	0.976832	5	-0.0252738	-0.00953973	M1	Immunity Mesophyll
Control:AGACACTAGCAACCAGx	SeuratProject	6791	1889	213	87	40	28	6791	309	4	4394	Control	6791	1889	17968	2175	6	4	Mesophyll	0	1	0	0	0	0	0	0	1	4	-0.11355	0.0180363	M9	Other Mesophyll
Control:AGACAGGCATGAGATAx	SeuratProject	20232	3904	694	252	96	48	20232	936	4	4394	Control	20232	3904	19148	3903	0	2	Mesophyll	0	1	0	0	0	0	0	0	1	2	-0.121605	0.0327423	M7	Other Mesophyll
Control:AGACCATTCCGCATAAx	SeuratProject	15746	2986	539	176	101	26	15746	670	3	4394	Control	15746	2986	18449	2986	3	6	Mesophyll	0	1	0	0	0	0	0	0	1	6	-0.128921	0.157537	M10	Other Mesophyll
Control:AGACCATGTTGCTCCTx	SeuratProject	24992	3635	858	267	100	50	24992	1657	2	4394	Control	24992	3635	19357	3635	2	8	Mesophyll	0	1	0	0	0	0	0	0	1	8	-0.126361	0.0553085	M12	Other Mesophyll
Control:AGACCCGTCAGTCACAx	SeuratProject	45926	5475	1661	422	140	53	45926	1288	5	4394	Control	45926	5475	19233	4488	9	1	Mesophyll	0	0.942013	0.0579865	0	0	0	0	0	0.942013	1	-0.174087	0.0735471	M6	Other Mesophyll
Control:AGACAAACAGGCGATAx	SeuratProject	29660	4639	1081	314	225	58	29660	1278	1	4394	Control	29660	4639	19487	4586	9	11	Mesophyll	0	1	0	0	0	0	0	0	1	11	-0.190957	0.170787	M4	Susceptibility Mesophyll
Control:AGAAGTAGTGGAATGCx	SeuratProject	6243	2038	225	135	32	23	6243	239	0	4394	Control	6243	2038	16815	2453	1	4	Mesophyll	0	1	0	0	0	0	0	0	1	4	-0.0731577	-0.045934	M9	Other Mesophyll
Control:AGAAGCGGTGACACGAx	SeuratProject	6488	1950	187	106	42	24	6488	175	0	4394	Control	6488	1950	16890	2344	1	4	Mesophyll	0	1	0	0	0	0	0	0	1	4	-0.068278	-0.00558265	M9	Other Mesophyll
Control:AGACAGGAGTCTAGCTx	SeuratProject	46072	4882	1354	328	137	66	46072	1747	7	4394	Control	46072	4882	18821	3846	5	1	Mesophyll	0	1	0	0	0	0	0	0	1	1	-0.162231	0.0916023	M6	Other Mesophyll
Control:AGACCCGGTCATCTAGx	SeuratProject	25618	4341	878	307	103	44	25618	1095	3	4394	Control	25618	4341	19474	4341	0	2	Mesophyll	0	1	0	0	0	0	0	0	1	2	-0.145319	0.106843	M7	Other Mesophyll
Control:AGACCCGGTTGTACGTx	SeuratProject	6264	2198	235	119	21	18	6264	226	1	4394	Control	6264	2198	16204	2579	8	5	Mesophyll	0	1	0	0	0	0	0	0	1	5	-0.070767	-0.0681336	M1	Immunity Mesophyll
Control:AGACAAAGTACAGGTGx	SeuratProject	7678	1823	262	136	61	30	7678	112	3	4394	Control	7678	1823	16077	2273	13	15	Companion Cells	0.0396712	0	0	0	0.0162448	0	0.944084	0	0.944084	15	-0.0391419	-0.0554363	C18	Companion
Control:AGACCATAGGATACCGx	SeuratProject	45462	5076	1373	392	167	61	45462	1883	7	4394	Control	45462	5076	19111	4107	0	2	Mesophyll	0	0.997268	0.00273181	0	0	0	0	0	0.997268	2	-0.0924786	0.158656	M7	Other Mesophyll
Control:AGACAAAAGGCCACTCx	SeuratProject	26099	4385	991	374	109	50	26099	1247	6	4394	Control	26099	4385	19679	4385	10	2	Mesophyll	0	1	0	0	0	0	0	0	1	2	-0.0955474	0.12724	M7	Other Mesophyll
Control:AGACACTCATTCGGGCx	SeuratProject	26793	4144	1162	364	107	54	26793	2364	7	4394	Control	26793	4144	19507	4144	2	8	Mesophyll	0	1	0	0	0	0	0	0	1	8	-0.170949	0.0727704	M12	Other Mesophyll
Control:AGACAAATCGAACACTx	SeuratProject	20383	2851	844	166	100	44	20383	787	2	4394	Control	20383	2851	19001	2851	9	6	Mesophyll	0	1	0	0	0	0	0	0	1	6	-0.131077	0.138496	M10	Other Mesophyll
Control:AGACAGGTCCGTGTAAx	SeuratProject	27140	4329	1127	339	118	61	27140	1495	3	4394	Control	27140	4329	19679	4322	1	0	Mesophyll	0	1	0	0	0	0	0	0	1	0	-0.0905099	-0.0544735	M5	Susceptibility Mesophyll
Control:AGACCATTCCAGTACAx	SeuratProject	39750	5598	1401	409	226	70	39750	1452	16	4394	Control	39750	5598	19800	5080	0	2	Mesophyll	0	0.979867	0.0201335	0	0	0	0	0	0.979867	2	-0.153082	0.0805149	M7	Other Mesophyll
Control:AGAAGCGGTTGGGCCTx	SeuratProject	7268	1921	258	90	24	13	7268	548	1	4394	Control	7268	1921	18887	2167	7	8	Mesophyll	0	1	0	0	0	0	0	0	1	8	-0.0957644	0.0239088	M12	Other Mesophyll
Control:AGACCCGTCCATCAGAx	SeuratProject	19408	3367	855	267	105	52	19408	634	11	4394	Control	19408	3367	19035	3367	4	7	Mesophyll	0.0272265	0.524203	0.25649	0	0.150079	0.0420014	0	0	0.524203	7	-0.135466	-0.0553312	M11	Other Mesophyll
Control:AGACCCGGTATAGCTCx	SeuratProject	12647	2255	267	121	60	21	12647	150	4	4394	Control	12647	2255	17116	2255	13	15	Companion Cells	0	0	0	0	0	0	1	0	1	15	-0.101793	-0.0353716	C18	Companion
Control:AGACTCAAGTTGTAAGx	SeuratProject	22206	4673	751	296	118	77	22206	892	8	4394	Control	22206	4673	19881	4671	4	5	Mesophyll	0.00419197	0.73978	0.0574481	0.0230333	0	0.175547	0	0	0.73978	5	0.0846229	-0.180073	M1	Immunity Mesophyll
Control:AGAGAATAGGCCATAGx	SeuratProject	10417	2737	407	161	47	25	10417	1094	6	4394	Control	10417	2737	18120	2746	7	6	Mesophyll	0	0.988285	0.0117146	0	0	0	0	0	0.988285	6	-0.0835509	0.0497149	M10	Other Mesophyll
Control:AGACTCATCAATCTTCx	SeuratProject	39337	4644	1159	337	118	65	39337	1331	4	4394	Control	39337	4644	19027	4064	5	1	Mesophyll	0	1	0	0	0	0	0	0	1	1	-0.15529	0.0709815	M6	Other Mesophyll
Control:AGAGAGCTCACTCGAAx	SeuratProject	11577	2510	428	151	35	26	11577	927	1	4394	Control	11577	2510	18181	2510	7	6	Mesophyll	0	1	0	0	0	0	0	0	1	6	-0.0787064	0.0441635	M10	Other Mesophyll
Control:AGAGCCCGTGATAGATx	SeuratProject	5264	1381	163	87	24	13	5264	582	0	4394	Control	5264	1381	19992	2049	3	6	Mesophyll	0	1	0	0	0	0	0	0	1	6	-0.0830905	0.0801901	M10	Other Mesophyll
Control:AGATCGTGTGACAACGx	SeuratProject	25805	3857	1017	290	111	56	25805	949	4	4394	Control	25805	3857	19269	3857	2	2	Mesophyll	0	1	0	0	0	0	0	0	1	2	-0.185371	0.0459293	M7	Other Mesophyll
Control:AGAGAGCCAAATTGCCx	SeuratProject	28794	4471	1272	325	163	58	28794	767	5	4394	Control	28794	4471	20071	4435	4	7	Bundle Sheath	0	0.432392	0.537994	0	0.0296137	0	0	0	0.537994	7	-0.129103	0.00671509	M11	Other Mesophyll
Control:AGAGCCCCATATGGCTx	SeuratProject	32003	4113	963	295	157	48	32003	1186	7	4394	Control	32003	4113	18872	3943	5	1	Mesophyll	0	1	0	0	0	0	0	0	1	1	-0.170084	0.118024	M6	Other Mesophyll
Control:AGATCGTCATCCTTCGx	SeuratProject	5710	2079	270	114	29	12	5710	241	0	4394	Control	5710	2079	16461	2531	10	7	Bundle Sheath	0.224895	0	0.666646	0	0	0.108459	0	0	0.666646	7	-0.103405	-0.0174929	M11	Other Mesophyll
Control:AGATCGTTCATCTATCx	SeuratProject	21603	3833	876	330	83	53	21603	1326	9	4394	Control	21603	3833	19376	3833	1	0	Mesophyll	0	0.986177	0	0.0138233	0	0	0	0	0.986177	0	-0.0849843	-0.0174336	M5	Susceptibility Mesophyll
Control:AGATAGATCTCCAATTx	SeuratProject	39083	4683	1309	356	101	66	39083	1010	5	4394	Control	39083	4683	19348	4196	2	1	Mesophyll	0	1	0	0	0	0	0	0	1	1	-0.141761	0.06184	M6	Other Mesophyll
Control:AGAGAGCCAACAGATAx	SeuratProject	5873	1824	184	93	34	18	5873	214	2	4394	Control	5873	1824	17653	2249	1	4	Mesophyll	0	1	0	0	0	0	0	0	1	4	-0.0750534	0.0041989	M9	Other Mesophyll
Control:AGAGCAGAGATGATTGx	SeuratProject	24565	3952	881	261	129	50	24565	729	1	4394	Control	24565	3952	19384	3951	0	2	Mesophyll	0	0.993841	0.00615907	0	0	0	0	0	0.993841	2	-0.0713339	0.0972275	M7	Other Mesophyll
Control:AGATGAAGTGATCATCx	SeuratProject	17928	3632	706	246	92	44	17928	605	2	4394	Control	17928	3632	18486	3631	0	17	Mesophyll	0	1	0	0	0	0	0	0	1	17	-0.118058	0.136373	M14	Other Mesophyll
Control:AGATCGTGTTCGTAACx	SeuratProject	22241	3332	625	176	97	35	22241	929	4	4394	Control	22241	3332	19122	3332	3	6	Mesophyll	0	1	0	0	0	0	0	0	1	6	-0.136626	0.03498	M10	Other Mesophyll
Control:AGATAGAGTATGAGCGx	SeuratProject	5362	1896	217	103	32	24	5362	288	0	4394	Control	5362	1896	16507	2405	7	9	Mesophyll	0	1	0	0	0	0	0	0	1	9	-0.0335552	-0.0212437	M3	Transition Mesophyll
Control:AGAGAATGTAATTAGGx	SeuratProject	6533	1921	213	102	28	19	6533	294	1	4394	Control	6533	1921	17679	2242	1	4	Mesophyll	0	1	0	0	0	0	0	0	1	4	-0.0837928	0.00603655	M9	Other Mesophyll
Control:AGAGAGCGTCTGCGCAx	SeuratProject	11729	2923	398	177	67	36	11729	395	2	4394	Control	11729	2923	18134	2922	0	2	Mesophyll	0	0.986957	0.0130432	0	0	0	0	0	0.986957	2	-0.064758	-0.00772982	M7	Other Mesophyll
Control:AGAGAATAGCAACTTCx	SeuratProject	19796	3562	962	222	104	44	19796	882	2	4394	Control	19796	3562	19078	3562	9	1	Mesophyll	0	1	0	0	0	0	0	0	1	1	-0.142591	0.0302472	M6	Other Mesophyll
Control:AGAGCCCCAAATCAAGx	SeuratProject	24811	4304	736	258	97	46	24811	790	4	4394	Control	24811	4304	19481	4304	0	1	Mesophyll	0	1	0	0	0	0	0	0	1	1	-0.149002	0.0356138	M6	Other Mesophyll
Control:AGAGCCCTCAGGCGAAx	SeuratProject	30496	4563	1135	314	142	56	30496	904	4	4394	Control	30496	4563	19473	4486	0	1	Mesophyll	0	0.984866	0.0151342	0	0	0	0	0	0.984866	1	-0.167917	0.0483636	M6	Other Mesophyll
Control:AGACTCACACGGTAGAx	SeuratProject	23996	4422	907	298	82	55	23996	1127	3	4394	Control	23996	4422	19598	4418	0	2	Mesophyll	0	1	0	0	0	0	0	0	1	2	-0.101784	0.0251165	M7	Other Mesophyll
Control:AGAGCCCGTGGTACAGx	SeuratProject	7963	1988	358	128	38	21	7963	308	2	4394	Control	7963	1988	19495	2253	3	6	Mesophyll	0	1	0	0	0	0	0	0	1	6	-0.102083	0.10479	M10	Other Mesophyll
Control:AGATCGTCACACACTAx	SeuratProject	13749	2585	581	211	72	39	13749	220	11	4394	Control	13749	2585	17740	2585	4	7	Parenchyma	0.00820735	0.308485	0.061303	0	0.622005	0	0	0	0.622005	7	-0.0424325	-0.0425695	M11	Other Mesophyll
Control:AGATCGTGTTCGATTGx	SeuratProject	32866	4484	1180	323	133	58	32866	1214	6	4394	Control	32866	4484	19404	4341	2	2	Mesophyll	0	1	0	0	0	0	0	0	1	2	-0.158708	0.0602931	M7	Other Mesophyll
Control:AGAGAGCCAGACCAGAx	SeuratProject	22463	4257	1041	311	98	50	22463	595	5	4394	Control	22463	4257	19536	4257	4	7	Bundle Sheath	0	0.0105134	0.989487	0	0	0	0	0	0.989487	7	-0.141481	0.00258337	M11	Other Mesophyll
Control:AGAGAGCGTTCTCACCx	SeuratProject	24135	3765	740	249	124	48	24135	120	3	4394	Control	24135	3765	20195	3758	13	15	Companion Cells	0	0	0	0	0	0	1	0	1	15	-0.145338	-0.0498505	C18	Companion
Control:AGATAGAAGGTCGTGAx	SeuratProject	16975	3875	695	261	64	37	16975	733	1	4394	Control	16975	3875	18218	3874	7	3	Mesophyll	0	1	0	0	0	0	0	0	1	3	-0.149424	-0.00946022	M8	Other Mesophyll
Control:AGAGAGCGTTGATGTCx	SeuratProject	30555	4066	902	263	103	55	30555	736	2	4394	Control	30555	4066	19143	3995	2	1	Mesophyll	0	1	0	0	0	0	0	0	1	1	-0.146448	0.0430883	M6	Other Mesophyll
Control:AGATAGATCGTAACCAx	SeuratProject	8621	2184	351	151	73	32	8621	67	3	4394	Control	8621	2184	16391	2462	11	13	Parenchyma	0.295024	0	0	0	0.704976	0	0	0	0.704976	13	-0.0424416	-0.0515767	P16	Vasculature
Control:AGATGAAAGCAACAATx	SeuratProject	19034	3456	806	273	104	50	19034	787	3	4394	Control	19034	3456	18918	3456	6	3	Mesophyll	0	0.976136	0.0127935	0	0.0110701	0	0	0	0.976136	3	-0.114846	-0.0411881	M8	Other Mesophyll
Control:AGATCGTAGTGACCTTx	SeuratProject	6066	1728	658	281	52	36	6066	527	1	4394	Control	6066	1728	15800	2400	12	16	Mesophyll	0	0.979257	0	0	0	0.0207434	0	0	0.979257	16	-0.0292047	-0.028988	M13	Other Mesophyll
Control:AGATAGAGTTAACCTGx	SeuratProject	18660	3552	695	260	74	43	18660	654	2	4394	Control	18660	3552	18700	3551	8	4	Mesophyll	0	1	0	0	0	0	0	0	1	4	-0.115237	0.00775969	M9	Other Mesophyll
Control:AGACTCATCTAACGGTx	SeuratProject	5152	1639	180	88	15	12	5152	412	0	4394	Control	5152	1639	17890	2200	7	6	Mesophyll	0	0.984811	0	0.0151895	0	0	0	0	0.984811	6	-0.0592043	-0.0284974	M10	Other Mesophyll
Control:AGATCCACACTCTAGAx	SeuratProject	9872	2808	500	155	59	36	9872	274	4	4394	Control	9872	2808	17007	2856	4	12	Bundle Sheath	0	0	1	0	0	0	0	0	1	12	-0.0668482	-0.0221309	B15	Bundle Sheath
Control:AGATGAAAGCGCACAAx	SeuratProject	13475	3106	604	242	51	27	13475	718	7	4394	Control	13475	3106	17894	3106	4	7	Mesophyll	0	0.588581	0.411419	0	0	0	0	0	0.588581	7	-0.116288	0.0428955	M11	Other Mesophyll
Control:AGAGAATCAGGTTTACx	SeuratProject	30030	4142	942	297	104	41	30030	1393	0	4394	Control	30030	4142	19131	4075	5	1	Mesophyll	0	1	0	0	0	0	0	0	1	1	-0.145433	0.0941655	M6	Other Mesophyll
Control:AGAGAGCTCGCAAGAGx	SeuratProject	21487	2861	456	197	68	49	21487	165	4	4394	Control	21487	2861	19632	2861	13	15	Companion Cells	0	0	0	0	0	0	1	0	1	15	-0.100507	-0.0500239	C18	Companion
Control:AGAGCAGAGTAAGGGAx	SeuratProject	4800	1575	164	102	29	19	4800	86	3	4394	Control	4800	1575	16131	2307	1	4	Mesophyll	0	0.96359	0	0	0	0.0364104	0	0	0.96359	4	-0.00819747	-0.0446242	M9	Other Mesophyll
Control:AGATCCAAGCAACTTCx	SeuratProject	4442	1394	204	100	17	11	4442	1097	1	4394	Control	4442	1394	18285	2299	3	6	Mesophyll	0	1	0	0	0	0	0	0	1	6	-0.102037	0.0939468	M10	Other Mesophyll
Control:AGAGAATCATAGCACTx	SeuratProject	25572	4076	934	290	82	44	25572	1520	3	4394	Control	25572	4076	19414	4075	2	8	Mesophyll	0	1	0	0	0	0	0	0	1	8	-0.146119	0.0197988	M12	Other Mesophyll
Control:AGATGAATCCTGTACCx	SeuratProject	28984	4023	1309	281	121	43	28984	952	4	4394	Control	28984	4023	19238	3999	9	2	Mesophyll	0	0.970365	0.0296354	0	0	0	0	0	0.970365	2	-0.127583	0.023312	M7	Other Mesophyll
Control:AGAGAATCATGGAGACx	SeuratProject	8092	2224	306	123	44	25	8092	477	3	4394	Control	8092	2224	18686	2410	3	6	Mesophyll	0	1	0	0	0	0	0	0	1	6	-0.111194	0.0569591	M10	Other Mesophyll
Control:AGATCGTTCAGCACCGx	SeuratProject	15982	3144	526	172	94	29	15982	778	1	4394	Control	15982	3144	18404	3144	3	11	Mesophyll	0	1	0	0	0	0	0	0	1	11	-0.122849	0.162996	M4	Susceptibility Mesophyll
Control:AGAGCCCCAGATAAACx	SeuratProject	30055	4301	1207	292	147	56	30055	1076	2	4394	Control	30055	4301	19334	4213	0	2	Mesophyll	0	1	0	0	0	0	0	0	1	2	-0.108119	0.0631986	M7	Other Mesophyll
Control:AGCCACGGTATTCTCTx	SeuratProject	5057	1606	337	172	21	19	5057	519	3	4394	Control	5057	1606	15740	2342	6	3	Mesophyll	0	0.973436	0	0.0112078	0.00414815	0.0112078	0	0	0.973436	3	-0.0578796	-0.0237434	M8	Other Mesophyll
Control:AGCCAATTCTGCTCTGx	SeuratProject	14574	3165	604	226	84	54	14574	674	2	4394	Control	14574	3165	17896	3165	6	0	Mesophyll	0	0.942562	0	0.00659095	0	0.0508473	0	0	0.942562	0	-0.051511	-0.0332738	M5	Susceptibility Mesophyll
Control:AGCCAGCCAGAAGCTGx	SeuratProject	11515	2508	464	188	52	33	11515	430	2	4394	Control	11515	2508	17348	2510	6	3	Mesophyll	0	0.895594	0	0.0744203	0	0.0299858	0	0	0.895594	3	-0.00216664	-0.0644075	M8	Other Mesophyll
Control:AGCATCACACTACAGTx	SeuratProject	54209	4854	1588	366	226	68	54209	1514	8	4394	Control	54209	4854	18126	3319	5	1	Mesophyll	0	1	0	0	0	0	0	0	1	1	-0.146902	0.117897	M6	Other Mesophyll
Control:AGCGATTAGCTGTTCAx	SeuratProject	4902	1757	169	87	35	24	4902	240	0	4394	Control	4902	1757	17134	2388	4	12	Bundle Sheath	0	0.0143269	0.985673	0	0	0	0	0	0.985673	12	-0.0517051	0.0166045	B15	Bundle Sheath
Control:AGATGCTTCCTCCACAx	SeuratProject	46407	5247	1769	390	165	63	46407	1807	12	4394	Control	46407	5247	19001	4189	9	1	Mesophyll	0	1	0	0	0	0	0	0	1	1	-0.166469	0.147168	M6	Other Mesophyll
Control:AGCATCACAGCGTTTAx	SeuratProject	38364	5056	1327	376	131	65	38364	2248	5	4394	Control	38364	5056	19599	4593	2	8	Mesophyll	0	1	0	0	0	0	0	0	1	8	-0.174442	0.081365	M12	Other Mesophyll
Control:AGCCAGCCAAGTAGTAx	SeuratProject	7389	2149	301	114	42	21	7389	734	1	4394	Control	7389	2149	18559	2452	3	0	Mesophyll	0	1	0	0	0	0	0	0	1	0	-0.092643	0.0650592	M5	Susceptibility Mesophyll
Control:AGCGATTAGAGGCTGTx	SeuratProject	27359	4333	951	299	100	51	27359	1147	5	4394	Control	27359	4333	19679	4324	1	3	Mesophyll	0	1	0	0	0	0	0	0	1	3	-0.112203	-0.0613337	M8	Other Mesophyll
Control:AGCCAATGTGTGTACTx	SeuratProject	13665	2990	489	202	82	44	13665	685	3	4394	Control	13665	2990	17965	2990	1	0	Mesophyll	0	1	0	0	0	0	0	0	1	0	-0.0681667	0.0120153	M5	Susceptibility Mesophyll
Control:AGCGTATTCATGAGGGx	SeuratProject	13868	2394	582	187	109	34	13868	302	3	4394	Control	13868	2394	17802	2394	4	7	Mesophyll	0	0.604139	0.0060149	0.0909151	0.288226	0.0107049	0	0	0.604139	7	-0.0635157	-0.0488325	M11	Other Mesophyll
Control:AGCCACGAGCCGATCCx	SeuratProject	16757	3132	575	197	44	33	16757	318	1	4394	Control	16757	3132	18427	3132	2	2	Mesophyll	0	0.990129	0.00987119	0	0	0	0	0	0.990129	2	-0.120435	0.0688057	M7	Other Mesophyll
Control:AGCGCTGTCACGTAGTx	SeuratProject	42193	5580	1704	482	209	78	42193	1804	19	4394	Control	42193	5580	21038	4902	1	5	Mesophyll	0.0169399	0.729427	0	0.0274712	0	0.226162	0	0	0.729427	5	0.00100917	-0.143225	M1	Immunity Mesophyll
Control:AGCGTATGTCCGGACTx	SeuratProject	10573	2649	487	146	61	28	10573	766	2	4394	Control	10573	2649	18481	2673	3	6	Mesophyll	0	1	0	0	0	0	0	0	1	6	-0.10625	0.0509269	M10	Other Mesophyll
Control:AGCATCATCGGACTTAx	SeuratProject	27024	3885	1010	277	85	40	27024	1141	2	4394	Control	27024	3885	19228	3877	9	1	Mesophyll	0	1	0	0	0	0	0	0	1	1	-0.138904	0.0591202	M6	Other Mesophyll
Control:AGCCAGCTCGTAACTGx	SeuratProject	11376	2593	393	151	66	31	11376	477	5	4394	Control	11376	2593	18466	2596	3	0	Mesophyll	0	1	0	0	0	0	0	0	1	0	-0.0887178	0.0400989	M5	Susceptibility Mesophyll
Control:AGCGTATCACCGTGACx	SeuratProject	37158	4990	1343	378	158	51	37158	1700	5	4394	Control	37158	4990	19489	4634	9	11	Mesophyll	0	1	0	0	0	0	0	0	1	11	-0.191875	0.0938848	M4	Susceptibility Mesophyll
Control:AGCGTATAGGTGCGATx	SeuratProject	21069	4050	802	299	127	53	21069	1337	5	4394	Control	21069	4050	19342	4049	7	11	Mesophyll	0	1	0	0	0	0	0	0	1	11	-0.154819	0.0999522	M4	Susceptibility Mesophyll
Control:AGCCAATCAGCATCTAx	SeuratProject	17165	3273	596	203	64	39	17165	1481	5	4394	Control	17165	3273	18409	3272	3	6	Mesophyll	0	1	0	0	0	0	0	0	1	6	-0.117542	0.062044	M10	Other Mesophyll
Control:AGCGATTAGAGCGACTx	SeuratProject	14132	2720	404	149	44	34	14132	778	4	4394	Control	14132	2720	18303	2720	7	9	Mesophyll	0	1	0	0	0	0	0	0	1	9	0.00870511	-0.0536552	M3	Transition Mesophyll
Control:AGCCAGCCACGCTGCAx	SeuratProject	7136	1997	245	134	28	20	7136	230	0	4394	Control	7136	1997	18000	2239	8	4	Mesophyll	0	1	0	0	0	0	0	0	1	4	-0.0782451	0.0319032	M9	Other Mesophyll
Control:AGCGCTGGTCTCACGGx	SeuratProject	38580	4856	1633	388	165	66	38580	1565	4	4394	Control	38580	4856	19461	4392	2	8	Mesophyll	0	1	0	0	0	0	0	0	1	8	-0.183456	0.036505	M12	Other Mesophyll
Control:AGCGTATGTCGCTTAAx	SeuratProject	6661	1733	216	84	35	12	6661	602	2	4394	Control	6661	1733	19486	2188	3	6	Mesophyll	0	1	0	0	0	0	0	0	1	6	-0.0807395	0.0264017	M10	Other Mesophyll
Control:AGCCACGCATCCGGTGx	SeuratProject	19518	3603	695	213	122	46	19518	726	2	4394	Control	19518	3603	19016	3602	3	2	Mesophyll	0	1	0	0	0	0	0	0	1	2	-0.134638	0.0730111	M7	Other Mesophyll
Control:AGCGCCATCTAGACCAx	SeuratProject	32456	4971	1215	388	156	59	32456	1209	7	4394	Control	32456	4971	19712	4830	0	2	Mesophyll	0	0.966389	0.0336109	0	0	0	0	0	0.966389	2	-0.140338	0.142844	M7	Other Mesophyll
Control:AGCGCCACAGCTTTCCx	SeuratProject	6285	1866	194	98	22	19	6285	312	2	4394	Control	6285	1866	16798	2274	8	4	Mesophyll	0	1	0	0	0	0	0	0	1	4	-0.0708971	-0.0386078	M9	Other Mesophyll
Control:AGCCAGCTCTCCGATCx	SeuratProject	5190	1746	259	114	46	21	5190	66	0	4394	Control	5190	1746	14135	2560	13	3	Procambium	0.505032	0.277395	0	0.00387228	0.0483715	0.0131328	0.152197	0	0.505032	3	-0.0788531	-0.02171	M8	Other Mesophyll
Control:AGCGCCACATGATCTGx	SeuratProject	30474	4240	1041	342	109	55	30474	1519	4	4394	Control	30474	4240	19260	4159	2	8	Mesophyll	0	1	0	0	0	0	0	0	1	8	-0.16635	0.0502401	M12	Other Mesophyll
Control:AGCCAATGTCAATCTGx	SeuratProject	10003	2669	315	152	62	38	10003	474	3	4394	Control	10003	2669	17666	2698	8	4	Mesophyll	0	1	0	0	0	0	0	0	1	4	-0.067108	-0.0267354	M9	Other Mesophyll
Control:AGATGCTGTGTCTCCTx	SeuratProject	4541	1446	153	82	16	12	4541	168	0	4394	Control	4541	1446	19080	2239	5	1	Mesophyll	0	1	0	0	0	0	0	0	1	1	-0.115125	0.0507975	M6	Other Mesophyll
Control:AGCGCCAGTGTATCCAx	SeuratProject	9083	2474	326	146	43	36	9083	403	2	4394	Control	9083	2474	17571	2544	8	4	Mesophyll	0	1	0	0	0	0	0	0	1	4	-0.0994369	-0.0423118	M9	Other Mesophyll
Control:AGCGATTGTATCGCTAx	SeuratProject	31169	3918	1013	299	117	54	31169	1023	6	4394	Control	31169	3918	18892	3791	5	2	Mesophyll	0	1	0	0	0	0	0	0	1	2	-0.158438	0.133913	M7	Other Mesophyll
Control:AGCGATTTCATCTATCx	SeuratProject	29579	4106	995	291	143	47	29579	868	3	4394	Control	29579	4106	19197	4042	5	1	Mesophyll	0	0.959615	0.0403854	0	0	0	0	0	0.959615	1	-0.175638	0.103806	M6	Other Mesophyll
Control:AGCGATTCAAGGCCTCx	SeuratProject	21337	3765	896	264	97	53	21337	1151	3	4394	Control	21337	3765	19328	3763	0	2	Mesophyll	0	1	0	0	0	0	0	0	1	2	-0.160634	0.0941896	M7	Other Mesophyll
Control:AGCGATTCAAACACCTx	SeuratProject	6287	1832	200	93	26	13	6287	447	3	4394	Control	6287	1832	18758	2263	3	6	Mesophyll	0	1	0	0	0	0	0	0	1	6	-0.118049	0.0457891	M10	Other Mesophyll
Control:AGCCAGCAGGGACCATx	SeuratProject	23050	3603	975	292	96	40	23050	1118	3	4394	Control	23050	3603	19468	3602	6	4	Mesophyll	0	1	0	0	0	0	0	0	1	4	-0.124322	0.0456567	M9	Other Mesophyll
Control:AGCCAGCTCAATGCACx	SeuratProject	11382	2418	371	138	51	25	11382	671	2	4394	Control	11382	2418	18575	2421	3	6	Mesophyll	0	1	0	0	0	0	0	0	1	6	-0.127479	0.117144	M10	Other Mesophyll
Control:AGCGCTGTCACTACGAx	SeuratProject	28473	4407	1162	361	127	54	28473	1519	5	4394	Control	28473	4407	19795	4373	1	3	Mesophyll	0	1	0	0	0	0	0	0	1	3	-0.148154	-0.0270825	M8	Other Mesophyll
Control:AGCGCCATCATCCCGTx	SeuratProject	32747	4799	1138	336	150	66	32747	1280	4	4394	Control	32747	4799	19303	4639	5	1	Mesophyll	0	1	0	0	0	0	0	0	1	1	-0.134105	0.0642995	M6	Other Mesophyll
Control:AGCGCTGAGCACGATGx	SeuratProject	9568	2769	396	143	65	26	9568	633	2	4394	Control	9568	2769	17860	2841	7	9	Mesophyll	0	0.978112	0.0218881	0	0	0	0	0	0.978112	9	-0.0974867	0.0891016	M3	Transition Mesophyll
Control:AGCCAGCTCTCGAACAx	SeuratProject	14815	2696	536	200	64	29	14815	778	4	4394	Control	14815	2696	18460	2696	5	1	Mesophyll	0	1	0	0	0	0	0	0	1	1	-0.100394	0.103977	M6	Other Mesophyll
Control:AGCCAGCAGGCTGAACx	SeuratProject	21244	3794	710	277	87	49	21244	926	5	4394	Control	21244	3794	19206	3793	0	2	Mesophyll	0	1	0	0	0	0	0	0	1	2	-0.146465	0.134702	M7	Other Mesophyll
Control:AGCGATTGTCCGAAAGx	SeuratProject	6705	2435	248	130	21	18	6705	221	0	4394	Control	6705	2435	16776	2706	7	0	Mesophyll	0	1	0	0	0	0	0	0	1	0	-0.059579	0.000552834	M5	Susceptibility Mesophyll
Control:AGCATCATCACTGCTCx	SeuratProject	23266	3673	1046	330	201	55	23266	244	15	4394	Control	23266	3673	20075	3672	14	14	Guard Cell	0.00667003	0.0702526	0	0.0423037	0.240591	0.0562226	0	0.58396	0.58396	14	-0.0196448	-0.129397	G17	Guard
Control:AGCGTATAGATAACACx	SeuratProject	20830	3318	862	276	130	36	20830	487	8	4394	Control	20830	3318	19365	3318	4	12	Bundle Sheath	0	0.149597	0.544137	0	0.306266	0	0	0	0.544137	12	-0.0925864	-0.0313499	B15	Bundle Sheath
Control:AGCGCCAGTATGCGTTx	SeuratProject	36496	4599	1537	416	185	69	36496	1129	2	4394	Control	36496	4599	20728	4193	1	3	Mesophyll	0.0102933	0.815471	0	0.025964	0.132025	0.016247	0	0	0.815471	3	-0.0724381	-0.0810159	M8	Other Mesophyll
Control:AGCGATTGTACAGCGAx	SeuratProject	5900	1843	419	220	34	23	5900	312	4	4394	Control	5900	1843	14567	2589	12	16	Hydathode	0.0122738	0.259238	0	0.313351	0	0.415137	0	0	0.415137	16	-0.00730804	0.00809625	M13	Other Mesophyll
Control:AGCCAATCACGGGCTTx	SeuratProject	19848	3064	533	183	66	27	19848	1063	0	4394	Control	19848	3064	18989	3064	15	17	Mesophyll	0	1	0	0	0	0	0	0	1	17	-0.112604	0.0872977	M14	Other Mesophyll
Control:AGCGCCAGTTAAGGGCx	SeuratProject	15403	3231	600	214	60	33	15403	476	2	4394	Control	15403	3231	17943	3230	1	7	Mesophyll	0.0191984	0.7011	0.0134332	0	0.265525	0.000743455	0	0	0.7011	7	-0.0836397	-0.0593109	M11	Other Mesophyll
Control:AGATGCTCATTCAGGTx	SeuratProject	4903	1420	173	75	30	12	4903	448	0	4394	Control	4903	1420	19900	2185	3	6	Mesophyll	0	1	0	0	0	0	0	0	1	6	-0.0931899	0.0777823	M10	Other Mesophyll
Control:AGCTACATCGGCATCGx	SeuratProject	25447	3954	862	253	112	46	25447	873	2	4394	Control	25447	3954	19289	3953	0	2	Mesophyll	0	1	0	0	0	0	0	0	1	2	-0.125313	0.107892	M7	Other Mesophyll
Control:AGCTTCCCAGGGTCTCx	SeuratProject	29612	4098	1261	326	103	58	29612	1256	4	4394	Control	29612	4098	19466	4058	2	8	Mesophyll	0	1	0	0	0	0	0	0	1	8	-0.147646	-0.033994	M12	Other Mesophyll
Control:AGCTTCCGTGGAACACx	SeuratProject	6061	1718	230	101	19	13	6061	389	2	4394	Control	6061	1718	18776	2244	3	0	Mesophyll	0	1	0	0	0	0	0	0	1	0	-0.0839794	0.0151529	M5	Susceptibility Mesophyll
Control:AGCTACAGTGGCAACAx	SeuratProject	15943	3360	675	211	70	44	15943	312	6	4394	Control	15943	3360	18088	3360	4	12	Bundle Sheath	0	0	1	0	0	0	0	0	1	12	-0.110374	-0.00708054	B15	Bundle Sheath
Control:AGGACGACAATCGCGCx	SeuratProject	29340	4195	1196	320	169	70	29340	997	4	4394	Control	29340	4195	20043	4138	1	3	Mesophyll	0	0.971802	0.0160046	0	0.0121934	0	0	0	0.971802	3	-0.113443	-0.0446459	M8	Other Mesophyll
Control:AGCTCAATCTCATTGTx	SeuratProject	19577	3266	912	261	110	37	19577	752	3	4394	Control	19577	3266	19060	3265	4	7	Mesophyll	0	0.713945	0.0597038	0	0.226351	0	0	0	0.713945	7	-0.109835	-0.0375629	M11	Other Mesophyll
Control:AGGACTTGTGTGGTCCx	SeuratProject	38100	4873	1123	316	152	59	38100	1313	2	4394	Control	38100	4873	19143	4437	5	1	Mesophyll	0	1	0	0	0	0	0	0	1	1	-0.174427	0.120305	M6	Other Mesophyll
Control:AGGACTTCATGTGACTx	SeuratProject	13125	2728	403	155	31	22	13125	666	1	4394	Control	13125	2728	18454	2728	7	0	Mesophyll	0	1	0	0	0	0	0	0	1	0	-0.0705231	0.0293729	M5	Susceptibility Mesophyll
Control:AGGACGAGTTAGAAGTx	SeuratProject	44112	5491	1736	399	194	83	44112	1154	4	4394	Control	44112	5491	20149	4670	8	10	Mesophyll	0	0.898159	0.04922	0	0	0.0526215	0	0	0.898159	10	-0.0517059	-0.1085	M2	Immunity Mesophyll
Control:AGGAATATCGGATACTx	SeuratProject	20269	3688	718	242	81	46	20269	1003	4	4394	Control	20269	3688	19218	3688	1	4	Mesophyll	0	1	0	0	0	0	0	0	1	4	-0.0787792	-0.0204833	M9	Other Mesophyll
Control:AGGAATAGTTCGTTCCx	SeuratProject	21947	4180	769	289	95	53	21947	670	2	4394	Control	21947	4180	19399	4180	0	2	Mesophyll	0	1	0	0	0	0	0	0	1	2	-0.122499	0.0723952	M7	Other Mesophyll
Control:AGGACTTGTTGCCAATx	SeuratProject	36944	4706	1311	365	109	56	36944	1557	2	4394	Control	36944	4706	19838	4369	2	3	Mesophyll	0	0.969269	0.0307312	0	0	0	0	0	0.969269	3	-0.127367	0.0237318	M8	Other Mesophyll
Control:AGGAGGTTCGGACGTCx	SeuratProject	28750	3687	1356	296	95	49	28750	1316	8	4394	Control	28750	3687	19095	3653	2	8	Mesophyll	0	1	0	0	0	0	0	0	1	8	-0.134939	0.0684763	M12	Other Mesophyll
Control:AGCTTCCTCGGTCACGx	SeuratProject	25216	4335	910	296	88	48	25216	936	4	4394	Control	25216	4335	19585	4334	0	2	Mesophyll	0	0.983895	0.016105	0	0	0	0	0	0.983895	2	-0.118583	0.00378292	M7	Other Mesophyll
Control:AGGATAATCCTTATCAx	SeuratProject	7768	2245	302	127	66	16	7768	519	8	4394	Control	7768	2245	18246	2515	7	0	Mesophyll	0	1	0	0	0	0	0	0	1	0	-0.055459	-0.0155442	M5	Susceptibility Mesophyll
Control:AGCTTCCTCGAACCATx	SeuratProject	37003	4987	1352	384	132	65	37003	1404	4	4394	Control	37003	4987	19755	4633	0	1	Mesophyll	0	0.990908	0.00909156	0	0	0	0	0	0.990908	1	-0.163483	-0.00153697	M6	Other Mesophyll
Control:AGCTTCCAGTAGGCCAx	SeuratProject	4634	1519	449	243	32	21	4634	94	0	4394	Control	4634	1519	15072	2479	12	16	Mesophyll	0	0.909904	0	0.0724291	0	0.0176671	0	0	0.909904	16	-0.0212321	-0.0573988	M13	Other Mesophyll
Control:AGGAGGTTCCATTCGCx	SeuratProject	23197	3175	848	258	61	37	23197	842	3	4394	Control	23197	3175	19442	3174	6	3	Mesophyll	0	0.978402	0.0108824	0.0107154	0	0	0	0	0.978402	3	-0.0500291	0.00324762	M8	Other Mesophyll
Control:AGGAGGTAGGTTCACTx	SeuratProject	17555	3298	537	198	60	37	17555	365	1	4394	Control	17555	3298	18436	3298	1	8	Mesophyll	0	1	0	0	0	0	0	0	1	8	-0.106826	0.000678345	M12	Other Mesophyll
Control:AGCTACATCCTCTAATx	SeuratProject	42987	5251	1456	382	181	70	42987	1951	4	4394	Control	42987	5251	19383	4509	0	2	Mesophyll	0	0.983859	0.0161407	0	0	0	0	0	0.983859	2	-0.0862278	0.100616	M7	Other Mesophyll
Control:AGGAAATTCTATGTGGx	SeuratProject	24975	3980	1041	319	92	45	24975	1522	5	4394	Control	24975	3980	19495	3980	1	3	Mesophyll	0	1	0	0	0	0	0	0	1	3	-0.143048	-0.0250981	M8	Other Mesophyll
Control:AGCTTCCCATCTCAAGx	SeuratProject	55871	5426	2414	362	249	72	55871	1559	5	4394	Control	55871	5426	18675	3786	0	2	Mesophyll	0	1	0	0	0	0	0	0	1	2	-0.0473097	0.0323982	M7	Other Mesophyll
Control:AGGAATAAGGAGACCTx	SeuratProject	17803	3462	701	242	111	40	17803	644	4	4394	Control	17803	3462	18468	3461	9	11	Mesophyll	0	1	0	0	0	0	0	0	1	11	-0.133713	0.116583	M4	Susceptibility Mesophyll
Control:AGGATAAGTAGCTTACx	SeuratProject	32558	4745	992	293	222	65	32558	93	12	4394	Control	32558	4745	22722	4515	14	14	Guard Cell	0	0	0	0	0	0	0	1	1	14	-0.164775	-0.0639329	G17	Guard
Control:AGGAAATTCGGCTGGTx	SeuratProject	5149	2019	220	116	26	19	5149	598	4	4394	Control	5149	2019	17237	2600	7	9	Mesophyll	0	0.983827	0	0.0161726	0	0	0	0	0.983827	9	-0.0785379	-0.00165992	M3	Transition Mesophyll
Control:AGGACGAAGGTTTGAAx	SeuratProject	36049	5742	1402	421	154	84	36049	1428	6	4394	Control	36049	5742	21150	5464	7	10	Mesophyll	0	0.589638	0.318553	0.0385207	0	0.0532882	0	0	0.589638	10	0.0979642	-0.168834	M2	Immunity Mesophyll
Control:AGGATAAGTAACTAAGx	SeuratProject	20336	3867	784	269	120	52	20336	619	5	4394	Control	20336	3867	19304	3867	4	7	Mesophyll	0	0.76663	0.0365369	0.0505738	0.14277	0.00348979	0	0	0.76663	7	-0.0822348	-0.0553047	M11	Other Mesophyll
Control:AGGACGACAGATCCTAx	SeuratProject	31472	4325	1007	289	105	50	31472	932	3	4394	Control	31472	4325	19332	4243	5	1	Mesophyll	0	1	0	0	0	0	0	0	1	1	-0.172892	0.0556779	M6	Other Mesophyll
Control:AGGAATACACGTTCGGx	SeuratProject	13929	2803	619	197	131	32	13929	128	15	4394	Control	13929	2803	17449	2802	11	13	Procambium	0.590606	0	0.139204	0	0.27019	0	0	0	0.590606	13	-0.0609466	-0.0231372	P16	Vasculature
Control:AGGACTTCAAGTGCAGx	SeuratProject	34993	5948	1361	461	226	103	34993	764	7	4394	Control	34993	5948	21726	5672	4	5	Mesophyll	0.114513	0.731481	0.0152687	0	0.0390163	0.0997214	0	0	0.731481	5	0.113697	-0.197812	M1	Immunity Mesophyll
Control:AGCTTCCTCGAAGAATx	SeuratProject	10174	2540	344	154	37	23	10174	420	0	4394	Control	10174	2540	18107	2563	1	8	Mesophyll	0	1	0	0	0	0	0	0	1	8	-0.104334	0.0137041	M12	Other Mesophyll
Control:AGGAATAGTCTAACTGx	SeuratProject	8230	1978	338	134	38	22	8230	597	3	4394	Control	8230	1978	19045	2217	3	8	Mesophyll	0	1	0	0	0	0	0	0	1	8	-0.126614	0.0551585	M12	Other Mesophyll
Control:AGGACTTAGCGCAATGx	SeuratProject	7228	1741	513	189	40	18	7228	2010	6	4394	Control	7228	1741	16700	2248	12	16	Mesophyll	0	1	0	0	0	0	0	0	1	16	-0.0588748	-0.00226705	M13	Other Mesophyll
Control:AGGAATATCGACACCGx	SeuratProject	12447	2522	563	189	48	35	12447	1078	3	4394	Control	12447	2522	17676	2522	6	3	Mesophyll	0	0.908254	0	0.0144517	0.047794	0.0295	0	0	0.908254	3	-0.0977508	-0.00744672	M8	Other Mesophyll
Control:AGGACTTGTGTTAGCTx	SeuratProject	33838	4667	1142	306	152	55	33838	1293	4	4394	Control	33838	4667	19205	4433	5	1	Mesophyll	0	1	0	0	0	0	0	0	1	1	-0.172747	0.141357	M6	Other Mesophyll
Control:AGCTTCCGTGCGACAAx	SeuratProject	30599	4702	1479	363	124	59	30599	840	4	4394	Control	30599	4702	19727	4637	2	8	Mesophyll	0	1	0	0	0	0	0	0	1	8	-0.153515	0.0241355	M12	Other Mesophyll
Control:AGGAGGTAGTGTTCACx	SeuratProject	44855	4894	1443	341	205	71	44855	994	0	4394	Control	44855	4894	18611	3843	0	2	Mesophyll	0	1	0	0	0	0	0	0	1	2	-0.120982	0.0700064	M7	Other Mesophyll
Control:AGGATAATCGCATAGTx	SeuratProject	7507	2055	247	113	57	22	7507	419	1	4394	Control	7507	2055	18988	2292	3	6	Mesophyll	0	1	0	0	0	0	0	0	1	6	-0.106383	0.0888951	M10	Other Mesophyll
Control:AGCTCAAAGTCGAATAx	SeuratProject	12451	2894	385	170	78	33	12451	558	0	4394	Control	12451	2894	18339	2894	3	6	Mesophyll	0	1	0	0	0	0	0	0	1	6	-0.128051	0.0347669	M10	Other Mesophyll
Control:AGGATAATCCGCGAGTx	SeuratProject	23030	3675	856	250	78	39	23030	783	0	4394	Control	23030	3675	19299	3675	2	8	Mesophyll	0	1	0	0	0	0	0	0	1	8	-0.156138	0.0109706	M12	Other Mesophyll
Control:AGGACTTTCTTGGGCGx	SeuratProject	30424	4740	1208	361	193	73	30424	1009	3	4394	Control	30424	4740	20151	4671	4	7	Mesophyll	0.046014	0.658029	0.216816	0	0.0791415	0	0	0	0.658029	7	-0.116308	-0.101579	M11	Other Mesophyll
Control:AGGACGATCTTGGAACx	SeuratProject	33330	4618	1345	410	189	78	33330	1542	12	4394	Control	33330	4618	21375	4371	4	5	Mesophyll	0.00542583	0.555236	0.0497113	0.0507707	0.0328103	0.306046	0	0	0.555236	5	0.255632	-0.196944	M1	Immunity Mesophyll
Control:AGGAATAGTACAGTCTx	SeuratProject	15589	3345	546	193	61	32	15589	691	0	4394	Control	15589	3345	18160	3344	1	8	Mesophyll	0	1	0	0	0	0	0	0	1	8	-0.117274	-0.00378653	M12	Other Mesophyll
Control:AGGAAATGTCCCTGAGx	SeuratProject	12290	2464	416	150	96	23	12290	552	6	4394	Control	12290	2464	18522	2467	3	6	Mesophyll	0	1	0	0	0	0	0	0	1	6	-0.111345	0.0888073	M10	Other Mesophyll
Control:AGGGTGAAGACCATGGx	SeuratProject	7108	1935	208	104	40	15	7108	270	0	4394	Control	7108	1935	19279	2276	3	6	Mesophyll	0	1	0	0	0	0	0	0	1	6	-0.113852	0.11268	M10	Other Mesophyll
Control:AGGCCACGTCCAGCCAx	SeuratProject	19204	3924	838	242	80	50	19204	476	5	4394	Control	19204	3924	18984	3924	10	7	Bundle Sheath	0	0.0196427	0.980357	0	0	0	0	0	0.980357	7	-0.0978697	0.0705204	M11	Other Mesophyll
Control:AGGCATTAGGACATCGx	SeuratProject	8941	2109	279	114	22	14	8941	367	1	4394	Control	8941	2109	19088	2271	3	2	Mesophyll	0	1	0	0	0	0	0	0	1	2	-0.114898	0.131907	M7	Other Mesophyll
Control:AGGGTCCTCGCCTCTAx	SeuratProject	22440	4140	792	282	107	50	22440	1204	1	4394	Control	22440	4140	19400	4140	0	2	Mesophyll	0	1	0	0	0	0	0	0	1	2	-0.16857	0.0934931	M7	Other Mesophyll
Control:AGGGAGTCATCAGCGCx	SeuratProject	29245	4260	1226	344	170	62	29245	1557	4	4394	Control	29245	4260	19567	4235	2	2	Mesophyll	0	1	0	0	0	0	0	0	1	2	-0.17755	0.0585617	M7	Other Mesophyll
Control:AGGGCTCTCTATGCCCx	SeuratProject	26756	5006	1236	503	188	85	26756	971	2	4394	Control	26756	5006	20596	5000	4	5	Mesophyll	0.0530818	0.647328	0	0.0224561	0.0434563	0.233678	0	0	0.647328	5	-0.0421706	-0.186441	M1	Immunity Mesophyll
Control:AGGGCTCGTCTTACAGx	SeuratProject	40393	5009	1319	347	195	69	40393	880	2	4394	Control	40393	5009	19279	4404	5	1	Mesophyll	0	1	0	0	0	0	0	0	1	1	-0.193293	0.135732	M6	Other Mesophyll
Control:AGGATCTGTATCAGCTx	SeuratProject	18035	3543	643	230	57	42	18035	1244	2	4394	Control	18035	3543	18506	3542	0	2	Mesophyll	0	1	0	0	0	0	0	0	1	2	-0.130624	0.0560319	M7	Other Mesophyll
Control:AGGCCACAGTCCGCGTx	SeuratProject	16792	3141	625	208	63	46	16792	594	3	4394	Control	16792	3141	18370	3141	2	8	Mesophyll	0	1	0	0	0	0	0	0	1	8	-0.115076	0.0580791	M12	Other Mesophyll
Control:AGGCATTGTACGATGGx	SeuratProject	18696	4004	820	274	81	45	18696	651	6	4394	Control	18696	4004	18715	4003	10	7	Bundle Sheath	0	0.010288	0.989712	0	0	0	0	0	0.989712	7	-0.116309	-0.0248518	M11	Other Mesophyll
Control:AGGGCTCCATCTAACGx	SeuratProject	15434	2893	668	238	67	41	15434	724	3	4394	Control	15434	2893	17981	2893	6	3	Mesophyll	0	0.949778	0	0.0223872	0.00374821	0.0240866	0	0	0.949778	3	-0.0443731	-0.0790035	M8	Other Mesophyll
Control:AGGCCACCATCCGGTGx	SeuratProject	34205	4755	1267	334	160	55	34205	1258	5	4394	Control	34205	4755	19400	4537	9	1	Mesophyll	0	0.895095	0.104905	0	0	0	0	0	0.895095	1	-0.189518	0.125808	M6	Other Mesophyll
Control:AGGGCTCTCATTGTTCx	SeuratProject	22650	4027	1177	369	150	60	22650	1274	7	4394	Control	22650	4027	19805	4027	1	3	Mesophyll	0	0.623181	0	0.182286	0.0657332	0.1288	0	0	0.623181	3	-0.024627	-0.133637	M8	Other Mesophyll
Control:AGGGAGTTCGCTCATCx	SeuratProject	6053	1730	250	110	33	17	6053	479	1	4394	Control	6053	1730	17858	2212	12	6	Mesophyll	0	1	0	0	0	0	0	0	1	6	-0.0360065	0.0447393	M10	Other Mesophyll
Control:AGGGAGTCACCCTCTAx	SeuratProject	42167	5186	1513	397	175	80	42167	1766	16	4394	Control	42167	5186	19432	4466	0	2	Mesophyll	0	0.994117	0.00588288	0	0	0	0	0	0.994117	2	-0.0851035	0.127098	M7	Other Mesophyll
Control:AGGCATTAGCCTGAGAx	SeuratProject	9889	2603	324	150	41	31	9889	389	3	4394	Control	9889	2603	17578	2640	1	4	Mesophyll	0	1	0	0	0	0	0	0	1	4	-0.0834304	-0.0263599	M9	Other Mesophyll
Control:AGGGCTCGTTCGTACAx	SeuratProject	27548	4381	1004	322	119	51	27548	842	2	4394	Control	27548	4381	19351	4370	5	2	Mesophyll	0	0.982026	0.0179742	0	0	0	0	0	0.982026	2	-0.138341	0.0538951	M7	Other Mesophyll
Control:AGGATCTGTAATGCGGx	SeuratProject	37298	5551	1667	459	211	85	37298	860	16	4394	Control	37298	5551	21246	5211	4	7	Mesophyll	0.0720412	0.640111	0.0222334	0.0476714	0	0.217943	0	0	0.640111	7	-0.074124	-0.119305	M11	Other Mesophyll
Control:AGGCATTTCGAAGCAGx	SeuratProject	10577	3136	401	219	41	31	10577	377	3	4394	Control	10577	3136	17252	3146	7	0	Mesophyll	0	1	0	0	0	0	0	0	1	0	-0.0547072	-0.0519607	M5	Susceptibility Mesophyll
Control:AGGGAGTTCCATTCATx	SeuratProject	19884	3944	682	239	72	45	19884	833	0	4394	Control	19884	3944	19136	3944	0	2	Mesophyll	0	1	0	0	0	0	0	0	1	2	-0.0727569	0.0197875	M7	Other Mesophyll
Control:AGGCATTAGTCACAGGx	SeuratProject	38040	4165	1663	322	135	52	38040	1685	6	4394	Control	38040	4165	19086	3703	1	8	Mesophyll	0	1	0	0	0	0	0	0	1	8	-0.145186	0.0370025	M12	Other Mesophyll
Control:AGGCCACGTCGAATTCx	SeuratProject	22220	3863	770	247	89	43	22220	708	3	4394	Control	22220	3863	19394	3862	6	4	Mesophyll	0	1	0	0	0	0	0	0	1	4	-0.160985	0.00675444	M9	Other Mesophyll
Control:AGGGAGTCACAGTCCGx	SeuratProject	20474	3184	765	267	112	46	20474	516	1	4394	Control	20474	3184	19312	3181	1	3	Mesophyll	0	0.659991	0.00903113	0.152839	0.176265	0.0018743	0	0	0.659991	3	-0.0392883	-0.0927765	M8	Other Mesophyll
Control:AGGCCACAGATGTAGTx	SeuratProject	11417	2816	390	176	61	28	11417	777	3	4394	Control	11417	2816	18096	2816	7	9	Mesophyll	0	0.981888	0	0.0181115	0	0	0	0	0.981888	9	-0.0829572	0.0381584	M3	Transition Mesophyll
Control:AGGGCCTCAATAGTAGx	SeuratProject	11678	2791	444	174	49	33	11678	868	5	4394	Control	11678	2791	17825	2791	8	4	Mesophyll	0	1	0	0	0	0	0	0	1	4	-0.0996022	0.0133909	M9	Other Mesophyll
Control:AGGGTCCAGCTTCGTAx	SeuratProject	7614	2289	322	129	72	27	7614	290	2	4394	Control	7614	2289	18332	2524	10	7	Bundle Sheath	0	0.00638186	0.993618	0	0	0	0	0	0.993618	7	-0.101834	0.0649274	M11	Other Mesophyll
Control:AGGGCTCGTGGCTTATx	SeuratProject	28815	4118	991	291	89	46	28815	928	5	4394	Control	28815	4118	19645	4083	8	1	Mesophyll	0	1	0	0	0	0	0	0	1	1	-0.133917	-0.0156076	M6	Other Mesophyll
Control:AGGGCCTTCAAGCTGTx	SeuratProject	4710	1673	201	100	34	22	4710	194	3	4394	Control	4710	1673	16441	2381	4	12	Bundle Sheath	0	0	1	0	0	0	0	0	1	12	-0.0433825	-0.0326352	B15	Bundle Sheath
Control:AGGGTCCCACGACCTGx	SeuratProject	39852	4896	1470	362	191	57	39852	1411	5	4394	Control	39852	4896	19052	4271	9	11	Mesophyll	0	0.983023	0.0169773	0	0	0	0	0	0.983023	11	-0.18117	0.145009	M4	Susceptibility Mesophyll
Control:AGGGAGTAGAAGCTGCx	SeuratProject	24285	3933	992	291	100	44	24285	875	3	4394	Control	24285	3933	19874	3932	1	5	Mesophyll	0.0384561	0.809681	0.00735884	0.0190746	0.0669276	0.0585024	0	0	0.809681	5	-0.0301976	-0.0812082	M1	Immunity Mesophyll
Control:AGGGTCCCAGTCTTCCx	SeuratProject	19557	3708	860	267	81	44	19557	971	6	4394	Control	19557	3708	19069	3708	1	3	Mesophyll	0	1	0	0	0	0	0	0	1	3	-0.144075	-0.00340779	M8	Other Mesophyll
Control:AGGGAGTTCGGCCAACx	SeuratProject	20307	3707	767	258	64	41	20307	1032	4	4394	Control	20307	3707	19237	3706	1	4	Mesophyll	0	1	0	0	0	0	0	0	1	4	-0.133925	-0.0545288	M9	Other Mesophyll
Control:AGGGCTCAGTGTGTTCx	SeuratProject	7175	2375	234	135	40	25	7175	185	0	4394	Control	7175	2375	17162	2606	8	4	Mesophyll	0	1	0	0	0	0	0	0	1	4	-0.0828076	-0.0254568	M9	Other Mesophyll
Control:AGGGCCTAGACCAACGx	SeuratProject	28198	4374	1205	372	151	64	28198	996	2	4394	Control	28198	4374	20255	4324	4	12	Bundle Sheath	0	0.0890593	0.774858	0	0.136082	0	0	0	0.774858	12	-0.0851226	-0.0812632	B15	Bundle Sheath
Control:AGGGAGTGTCACGCTGx	SeuratProject	7971	2401	265	149	35	28	7971	438	0	4394	Control	7971	2401	18364	2527	0	2	Mesophyll	0	0.95715	0.0428501	0	0	0	0	0	0.95715	2	-0.0793903	0.0224459	M7	Other Mesophyll
Control:AGGGCTCTCGGACAAGx	SeuratProject	17277	3046	522	171	52	30	17277	800	2	4394	Control	17277	3046	18425	3046	7	9	Mesophyll	0	1	0	0	0	0	0	0	1	9	-0.0135209	0.011067	M3	Transition Mesophyll
Control:AGGGCCTAGCGTGAACx	SeuratProject	12236	3140	457	160	60	41	12236	540	5	4394	Control	12236	3140	17699	3139	7	9	Mesophyll	0	1	0	0	0	0	0	0	1	9	-0.0488216	-0.01243	M3	Transition Mesophyll
Control:AGGGTCCGTATGTGTCx	SeuratProject	25593	4394	953	340	89	44	25593	1312	6	4394	Control	25593	4394	19702	4393	0	2	Mesophyll	0	1	0	0	0	0	0	0	1	2	-0.104915	0.0531482	M7	Other Mesophyll
Control:AGGGTGAAGATACATGx	SeuratProject	5140	1765	180	105	30	21	5140	208	0	4394	Control	5140	1765	16937	2358	1	4	Mesophyll	0	1	0	0	0	0	0	0	1	4	-0.0662084	0.00134912	M9	Other Mesophyll
Control:AGGCCACCAAACGAGCx	SeuratProject	19680	2767	517	169	62	31	19680	778	3	4394	Control	19680	2767	18934	2767	3	1	Mesophyll	0	1	0	0	0	0	0	0	1	1	-0.0925007	0.0854691	M6	Other Mesophyll
Control:AGGATCTTCGGACTGCx	SeuratProject	20740	3822	923	295	91	44	20740	1169	4	4394	Control	20740	3822	19328	3822	2	3	Mesophyll	0	0.976182	0.0238177	0	0	0	0	0	0.976182	3	-0.135388	0.0116179	M8	Other Mesophyll
Control:AGGTAGGGTAACCCGCx	SeuratProject	41990	4820	1352	380	140	62	41990	1828	6	4394	Control	41990	4820	18961	4075	5	1	Mesophyll	0	1	0	0	0	0	0	0	1	1	-0.167044	0.148957	M6	Other Mesophyll
Control:AGGGTGAGTCCACGCAx	SeuratProject	28952	4715	1312	343	97	55	28952	859	1	4394	Control	28952	4715	20159	4666	7	10	Mesophyll	0	0.64162	0.337093	0	0	0.0212874	0	0	0.64162	10	0.07056	-0.118235	M2	Immunity Mesophyll
Control:AGGTTACGTAGAAACTx	SeuratProject	10411	2537	370	153	46	30	10411	425	2	4394	Control	10411	2537	17919	2545	6	4	Mesophyll	0	1	0	0	0	0	0	0	1	4	-0.114592	0.0116004	M9	Other Mesophyll
Control:AGTAACCGTGAGCCAAx	SeuratProject	6140	1984	269	138	21	19	6140	1161	4	4394	Control	6140	1984	17662	2436	0	3	Mesophyll	0	1	0	0	0	0	0	0	1	3	-0.0544814	0.017402	M8	Other Mesophyll
Control:AGGGTGAGTTGTGGAGx	SeuratProject	26945	4186	958	316	126	50	26945	695	1	4394	Control	26945	4186	19429	4174	0	2	Mesophyll	0	0.990323	0.0096773	0	0	0	0	0	0.990323	2	-0.115604	0.153183	M7	Other Mesophyll
Control:AGGTAGGGTACGGCAAx	SeuratProject	5728	1778	212	108	25	17	5728	409	2	4394	Control	5728	1778	18281	2232	7	6	Mesophyll	0	1	0	0	0	0	0	0	1	6	-0.058039	0.0173255	M10	Other Mesophyll
Control:AGGGTTTGTGACATCTx	SeuratProject	10420	2464	596	150	52	23	10420	224	2	4394	Control	10420	2464	18501	2491	7	9	Mesophyll	0	0.971589	0.0284106	0	0	0	0	0	0.971589	9	-0.0445471	0.0229649	M3	Transition Mesophyll
Control:AGGGTTTTCTCAGTCCx	SeuratProject	5229	1351	151	64	16	14	5229	313	4	4394	Control	5229	1351	20097	2103	3	6	Mesophyll	0	1	0	0	0	0	0	0	1	6	-0.0969602	0.109722	M10	Other Mesophyll
Control:AGGTTGTTCCGGACTGx	SeuratProject	37717	4158	1383	355	141	51	37717	2389	7	4394	Control	37717	4158	18718	3678	2	8	Mesophyll	0	1	0	0	0	0	0	0	1	8	-0.127482	0.0457878	M12	Other Mesophyll
Control:AGGGTTTGTACCCGACx	SeuratProject	10698	2582	605	254	72	36	10698	692	1	4394	Control	10698	2582	17490	2591	6	3	Mesophyll	0	0.995805	0	0	0.00419539	0	0	0	0.995805	3	-0.112434	0.0425988	M8	Other Mesophyll
Control:AGTAACCGTCACTCAAx	SeuratProject	6451	2117	163	109	41	25	6451	209	0	4394	Control	6451	2117	16727	2523	1	5	Mesophyll	0.0158528	0.977066	0.00708118	0	0	0	0	0	0.977066	5	-0.0280694	-0.0452193	M1	Immunity Mesophyll
Control:AGGTAGGTCGTACACAx	SeuratProject	29041	4305	1006	322	102	52	29041	1124	1	4394	Control	29041	4305	19389	4273	0	2	Mesophyll	0	0.992117	0.00788262	0	0	0	0	0	0.992117	2	-0.117781	0.0531772	M7	Other Mesophyll
Control:AGGTTGTCATCGGCCAx	SeuratProject	29688	5274	1332	426	167	69	29688	972	14	4394	Control	29688	5274	20757	5217	4	7	Mesophyll	0.10182	0.719097	0.0570079	0	0.0538084	0.0682663	0	0	0.719097	7	-0.038711	-0.141143	M11	Other Mesophyll
Control:AGGTGTTGTAACATCCx	SeuratProject	8805	2836	377	156	106	26	8805	102	7	4394	Control	8805	2836	16191	3031	14	14	Guard Cell	0	0	0	0	0	0	0	1	1	14	-0.125462	-0.0464541	G17	Guard
Control:AGGTTACAGACGCATGx	SeuratProject	5405	1859	181	102	23	13	5405	307	1	4394	Control	5405	1859	17236	2348	8	4	Mesophyll	0	1	0	0	0	0	0	0	1	4	-0.104647	0.0149313	M9	Other Mesophyll
Control:AGTAACCCAGACGCTCx	SeuratProject	33448	4465	1136	337	126	56	33448	1996	5	4394	Control	33448	4465	19292	4247	2	8	Mesophyll	0	1	0	0	0	0	0	0	1	8	-0.126875	0.0072385	M12	Other Mesophyll
Control:AGGTCATTCGAGCACCx	SeuratProject	8271	2241	421	212	31	25	8271	275	1	4394	Control	8271	2241	17415	2410	0	3	Mesophyll	0	1	0	0	0	0	0	0	1	3	-0.0240714	0.0622634	M8	Other Mesophyll
Control:AGTAACCAGGGTGGGAx	SeuratProject	20815	3267	631	205	97	44	20815	1162	2	4394	Control	20815	3267	19111	3267	3	0	Mesophyll	0	1	0	0	0	0	0	0	1	0	-0.0844565	0.00948519	M5	Susceptibility Mesophyll
Control:AGGTGTTCAAGTCCATx	SeuratProject	5758	1708	272	137	36	22	5758	104	4	4394	Control	5758	1708	15715	2402	6	3	Mesophyll	0	0.600508	0	0.163034	0.0925223	0.143936	0	0	0.600508	3	-0.00405735	-0.0297379	M8	Other Mesophyll
Control:AGGTAGGGTGTATCCAx	SeuratProject	7119	2180	244	131	40	27	7119	174	2	4394	Control	7119	2180	17258	2432	1	4	Mesophyll	0	0.982619	0.0173809	0	0	0	0	0	0.982619	4	-0.091969	-0.00252467	M9	Other Mesophyll
Control:AGGGTTTGTAACAGTAx	SeuratProject	36951	4628	1287	307	190	53	36951	1155	6	4394	Control	36951	4628	19266	4253	5	1	Mesophyll	0	1	0	0	0	0	0	0	1	1	-0.139847	0.0996659	M6	Other Mesophyll
Control:AGGTTACCAGTTGTTGx	SeuratProject	4684	1667	203	99	21	12	4684	85	4	4394	Control	4684	1667	15439	2479	11	13	Procambium	0.878906	0	0	0	0.121094	0	0	0	0.878906	13	-0.0528649	-0.0184903	P16	Vasculature
Control:AGGTCTACACTTGGCGx	SeuratProject	13062	2916	393	162	46	26	13062	368	0	4394	Control	13062	2916	18036	2916	1	4	Mesophyll	0	1	0	0	0	0	0	0	1	4	-0.130626	-0.0276268	M9	Other Mesophyll
Control:AGGGTGATCGTCAAACx	SeuratProject	7539	1916	293	101	31	19	7539	443	2	4394	Control	7539	1916	19156	2186	3	6	Mesophyll	0	1	0	0	0	0	0	0	1	6	-0.0982883	0.0342976	M10	Other Mesophyll
Control:AGGTAGGCAGCAGACAx	SeuratProject	8641	1831	266	105	49	16	8641	315	4	4394	Control	8641	1831	19627	2018	3	6	Mesophyll	0	1	0	0	0	0	0	0	1	6	-0.0796974	0.0716961	M10	Other Mesophyll
Control:AGGGTTTGTCTTAGTGx	SeuratProject	6811	2283	268	123	47	31	6811	73	10	4394	Control	6811	2283	16151	2635	4	7	Hydathode	0.289449	0.00712643	0.295292	0	0	0.408133	0	0	0.408133	7	-0.0858427	-0.0537369	M11	Other Mesophyll
Control:AGGTTACTCTGTGCTCx	SeuratProject	11548	2786	457	203	78	39	11548	183	4	4394	Control	11548	2786	17078	2787	4	7	Procambium	0.533693	0.036924	0.0136321	0	0.215437	0.200314	0	0	0.533693	7	-0.0733758	-0.0703891	M11	Other Mesophyll
Control:AGGTCATGTATTGCCAx	SeuratProject	31260	4415	1104	322	126	50	31260	835	1	4394	Control	31260	4415	19274	4276	0	2	Mesophyll	0	0.996146	0.00385439	0	0	0	0	0	0.996146	2	-0.148502	0.158794	M7	Other Mesophyll
Control:AGGGTGAGTGACAGCAx	SeuratProject	27163	4317	966	322	102	64	27163	1033	2	4394	Control	27163	4317	19599	4313	2	2	Mesophyll	0	1	0	0	0	0	0	0	1	2	-0.122479	0.0720353	M7	Other Mesophyll
Control:AGGGTTTCACGACAGAx	SeuratProject	11303	2750	433	175	72	34	11303	343	5	4394	Control	11303	2750	16722	2752	4	7	Mesophyll	0.0299567	0.575799	0.0891354	0.0185475	0.0303862	0.256175	0	0	0.575799	7	0.157762	-0.065083	M11	Other Mesophyll
Control:AGTACCAAGCCATTGTx	SeuratProject	24020	4169	987	296	116	56	24020	663	6	4394	Control	24020	4169	19753	4167	4	7	Mesophyll	0	0.852311	0.0765506	0	0.0711383	0	0	0	0.852311	7	-0.0967149	-0.0383971	M11	Other Mesophyll
Control:AGGTGTTGTTGTTGCAx	SeuratProject	5589	1256	165	64	24	8	5589	426	0	4394	Control	5589	1256	20534	1938	3	6	Mesophyll	0	1	0	0	0	0	0	0	1	6	-0.0852699	0.0733731	M10	Other Mesophyll
Control:AGGTGTTGTTCCTAAGx	SeuratProject	6584	1971	182	95	25	19	6584	182	0	4394	Control	6584	1971	17336	2296	8	4	Mesophyll	0	1	0	0	0	0	0	0	1	4	-0.0531084	0.0194854	M9	Other Mesophyll
Control:AGGTCTATCGGCTTCTx	SeuratProject	19079	3716	762	269	71	45	19079	1231	2	4394	Control	19079	3716	18924	3716	1	4	Mesophyll	0	1	0	0	0	0	0	0	1	4	-0.157371	0.000197483	M9	Other Mesophyll
Control:AGGTCTATCCCTGTTGx	SeuratProject	18757	3316	814	243	96	43	18757	674	0	4394	Control	18757	3316	18760	3316	6	3	Mesophyll	0	0.984256	0.0157444	0	0	0	0	0	0.984256	3	-0.150565	0.050643	M8	Other Mesophyll
Control:AGGGTTTGTGAGTGACx	SeuratProject	4503	1408	149	76	19	14	4503	208	0	4394	Control	4503	1408	17779	2180	6	4	Mesophyll	0	1	0	0	0	0	0	0	1	4	-0.075114	0.0121585	M9	Other Mesophyll
Control:AGTAACCAGCGCTTCGx	SeuratProject	29349	4261	1029	303	132	58	29349	991	3	4394	Control	29349	4261	19416	4208	0	2	Mesophyll	0	0.997291	0.00270875	0	0	0	0	0	0.997291	2	-0.108355	0.0734501	M7	Other Mesophyll
Control:AGGTGTTCACATTCTTx	SeuratProject	28851	4406	1019	324	110	60	28851	1480	3	4394	Control	28851	4406	19593	4373	1	4	Mesophyll	0	1	0	0	0	0	0	0	1	4	-0.13333	-0.0507462	M9	Other Mesophyll
Control:AGGTTGTGTCCAAAGGx	SeuratProject	25913	4013	1046	293	132	55	25913	906	2	4394	Control	25913	4013	19598	4012	6	4	Mesophyll	0	1	0	0	0	0	0	0	1	4	-0.11605	0.0242999	M9	Other Mesophyll
Control:AGTCATGAGCCTATCAx	SeuratProject	19586	3066	631	190	81	33	19586	1442	5	4394	Control	19586	3066	18975	3066	3	8	Mesophyll	0	1	0	0	0	0	0	0	1	8	-0.114747	0.0429695	M12	Other Mesophyll
Control:AGTAGTCAGCAACTTCx	SeuratProject	18306	3482	655	227	86	48	18306	584	8	4394	Control	18306	3482	18570	3482	1	4	Mesophyll	0	1	0	0	0	0	0	0	1	4	-0.075136	0.00346969	M9	Other Mesophyll
Control:AGTCACAGTCCGTACGx	SeuratProject	8084	2480	314	146	37	25	8084	348	4	4394	Control	8084	2480	17784	2635	7	9	Mesophyll	0	0.984713	0	0.015287	0	0	0	0	0.984713	9	-0.0980873	0.004645	M3	Transition Mesophyll
Control:AGTCACACAAATAGCAx	SeuratProject	28458	4266	1016	267	104	53	28458	851	5	4394	Control	28458	4266	19445	4258	2	8	Mesophyll	0	1	0	0	0	0	0	0	1	8	-0.158873	0.069025	M12	Other Mesophyll
Control:AGTACTGGTACCCGCAx	SeuratProject	37864	4372	1156	329	148	73	37864	3083	4	4394	Control	37864	4372	18872	3874	5	8	Mesophyll	0	1	0	0	0	0	0	0	1	8	-0.157905	0.0914347	M12	Other Mesophyll
Control:AGTGATCCACCAACATx	SeuratProject	30989	4054	933	296	121	61	30989	900	2	4394	Control	30989	4054	19026	3948	5	1	Mesophyll	0	1	0	0	0	0	0	0	1	1	-0.151014	0.0552039	M6	Other Mesophyll
Control:AGTACCAGTCGCCACAx	SeuratProject	29593	4042	955	290	137	45	29593	1015	1	4394	Control	29593	4042	19117	3978	5	2	Mesophyll	0	1	0	0	0	0	0	0	1	2	-0.163447	0.133855	M7	Other Mesophyll
Control:AGTACTGAGACTCCGCx	SeuratProject	26512	4330	1166	321	159	70	26512	626	15	4394	Control	26512	4330	20256	4328	4	12	Bundle Sheath	0	0.0114091	0.947921	0	0.0406698	0	0	0	0.947921	12	-0.0570417	-0.0678301	B15	Bundle Sheath
Control:AGTCACAAGCCGCACTx	SeuratProject	11104	2398	370	135	50	27	11104	594	4	4394	Control	11104	2398	18896	2399	3	6	Mesophyll	0	1	0	0	0	0	0	0	1	6	-0.10479	0.058147	M10	Other Mesophyll
Control:AGTGATCGTCGCAACCx	SeuratProject	17716	3311	572	208	54	35	17716	483	1	4394	Control	17716	3311	18478	3311	2	8	Mesophyll	0	1	0	0	0	0	0	0	1	8	-0.121308	0.0351023	M12	Other Mesophyll
Control:AGTCTCCGTCGTCATAx	SeuratProject	4770	1457	366	169	27	17	4770	830	2	4394	Control	4770	1457	15459	2386	12	16	Mesophyll	0	0.979971	0	0	0	0.0200288	0	0	0.979971	16	-0.0225878	-0.034627	M13	Other Mesophyll
Control:AGTCATGAGAATAACCx	SeuratProject	11747	2747	526	167	80	39	11747	660	5	4394	Control	11747	2747	17457	2746	1	3	Mesophyll	0	0.878066	0	0.00457117	0	0.117363	0	0	0.878066	3	-0.0854377	-0.0788062	M8	Other Mesophyll
Control:AGTCACAGTTGCAAGGx	SeuratProject	20862	4121	806	298	122	51	20862	961	2	4394	Control	20862	4121	19267	4120	0	2	Mesophyll	0	0.979574	0.0204263	0	0	0	0	0	0.979574	2	-0.148232	0.145434	M7	Other Mesophyll
Control:AGTAGTCCAAGACCTTx	SeuratProject	35890	4354	1210	333	132	54	35890	1891	9	4394	Control	35890	4354	19063	4027	2	8	Mesophyll	0	1	0	0	0	0	0	0	1	8	-0.142933	0.0666377	M12	Other Mesophyll
Control:AGTGATCAGGGCAACTx	SeuratProject	21763	3795	811	299	115	61	21763	1149	7	4394	Control	21763	3795	19378	3795	1	3	Mesophyll	0	1	0	0	0	0	0	0	1	3	-0.155656	-0.0604077	M8	Other Mesophyll
Control:AGTGACTAGGCACTAGx	SeuratProject	21433	3636	831	231	86	39	21433	1029	1	4394	Control	21433	3636	19263	3635	2	2	Mesophyll	0	1	0	0	0	0	0	0	1	2	-0.151759	0.0669416	M7	Other Mesophyll
Control:AGTCAACCAATCAAGAx	SeuratProject	27753	4233	1048	289	95	47	27753	889	2	4394	Control	27753	4233	19480	4220	2	8	Mesophyll	0	1	0	0	0	0	0	0	1	8	-0.152031	0.00795338	M12	Other Mesophyll
Control:AGTCAACTCCTGGTCTx	SeuratProject	10498	2787	347	152	51	37	10498	471	1	4394	Control	10498	2787	17836	2803	1	4	Mesophyll	0	1	0	0	0	0	0	0	1	4	-0.122707	-0.0233885	M9	Other Mesophyll
Control:AGTCACACAGAACATAx	SeuratProject	29807	4037	976	283	107	53	29807	1031	1	4394	Control	29807	4037	19218	3975	2	8	Mesophyll	0	1	0	0	0	0	0	0	1	8	-0.174694	0.0396058	M12	Other Mesophyll
Control:AGTACTGAGCCAAGGTx	SeuratProject	19780	3316	842	263	65	36	19780	595	1	4394	Control	19780	3316	19100	3316	6	3	Mesophyll	0	0.995106	0.00489411	0	0	0	0	0	0.995106	3	-0.108401	0.0222888	M8	Other Mesophyll
Control:AGTAGCTTCTCGAGTAx	SeuratProject	38237	4486	1167	320	96	38	38237	1133	7	4394	Control	38237	4486	18811	3971	5	1	Mesophyll	0	1	0	0	0	0	0	0	1	1	-0.146245	0.13182	M6	Other Mesophyll
Control:AGTCATGAGGGTTGCAx	SeuratProject	23440	3823	858	275	98	47	23440	739	3	4394	Control	23440	3823	19379	3822	2	8	Mesophyll	0	1	0	0	0	0	0	0	1	8	-0.124198	-0.0246429	M12	Other Mesophyll
Control:AGTGATCCATCCGATAx	SeuratProject	27008	4104	972	254	103	49	27008	1247	6	4394	Control	27008	4104	19264	4099	5	2	Mesophyll	0	1	0	0	0	0	0	0	1	2	-0.135355	0.0971466	M7	Other Mesophyll
Control:AGTCAACCAGCTCTGGx	SeuratProject	30977	4946	1465	487	206	79	30977	1553	7	4394	Control	30977	4946	20597	4840	1	3	Mesophyll	0	0.805629	0.0162416	0.0304282	0.132897	0.0148037	0	0	0.805629	3	-0.0870599	-0.125648	M8	Other Mesophyll
Control:AGTCTCCTCGTACCTCx	SeuratProject	24062	3631	1071	324	100	46	24062	1011	6	4394	Control	24062	3631	19791	3629	6	3	Mesophyll	0	0.977091	0	0.0180778	0.00483111	0	0	0	0.977091	3	-0.0381165	-0.055085	M8	Other Mesophyll
Control:AGTCTCCAGTTCCATGx	SeuratProject	27153	3868	693	321	87	49	27153	398	9	4394	Control	27153	3868	20639	3842	13	15	Companion Cells	0	0	0	0	0	0	1	0	1	15	-0.11317	-0.0473992	C18	Companion
Control:AGTAGCTGTTTCTTACx	SeuratProject	21942	3893	728	263	109	41	21942	818	7	4394	Control	21942	3893	19227	3893	0	2	Mesophyll	0	1	0	0	0	0	0	0	1	2	-0.160908	0.145954	M7	Other Mesophyll
Control:AGTGATCCAGTTCACAx	SeuratProject	19464	3834	811	264	103	45	19464	568	1	4394	Control	19464	3834	19035	3833	0	2	Bundle Sheath	0	0.0781701	0.92183	0	0	0	0	0	0.92183	2	-0.0516481	0.0820447	M7	Other Mesophyll
Control:AGTAGTCAGTTCTCTTx	SeuratProject	5736	1735	207	119	24	18	5736	264	2	4394	Control	5736	1735	16769	2272	0	3	Mesophyll	0	1	0	0	0	0	0	0	1	3	-0.0694363	0.0194384	M8	Other Mesophyll
Control:AGTCATGTCACTACTTx	SeuratProject	12440	2886	353	158	49	34	12440	395	1	4394	Control	12440	2886	17813	2886	7	0	Mesophyll	0	1	0	0	0	0	0	0	1	0	-0.0263432	0.000691962	M5	Susceptibility Mesophyll
Control:AGTAGTCCACATCCCTx	SeuratProject	9038	2664	365	178	79	28	9038	488	8	4394	Control	9038	2664	16598	2784	11	13	Procambium	0.970122	0	0	0	0.0298782	0	0	0	0.970122	13	-0.0216288	-0.0131711	P16	Vasculature
Control:AGTCTCCTCCAACACAx	SeuratProject	13143	2919	636	236	67	32	13143	1084	18	4394	Control	13143	2919	17655	2919	4	3	Mesophyll	0	0.845629	0.0454366	0.030047	0.0788877	0	0	0	0.845629	3	-0.077855	-0.0303562	M8	Other Mesophyll
Control:AGTGATCAGCACACCCx	SeuratProject	49080	5023	1543	346	178	68	49080	2334	6	4394	Control	49080	5023	18721	3755	0	2	Mesophyll	0	1	0	0	0	0	0	0	1	2	-0.112668	0.130338	M7	Other Mesophyll
Control:AGTCATGCAGTATGAAx	SeuratProject	22056	3677	1018	318	130	53	22056	640	0	4394	Control	22056	3677	19570	3677	1	3	Mesophyll	0.00962891	0.855761	0.0199335	0.039932	0.0700741	0.00467091	0	0	0.855761	3	-0.0430554	-0.0380941	M8	Other Mesophyll
Control:AGTACCATCGCCTCTAx	SeuratProject	49595	5731	1841	478	169	75	49595	2108	12	4394	Control	49595	5731	19636	4480	2	8	Mesophyll	0	1	0	0	0	0	0	0	1	8	-0.164316	-0.000657632	M12	Other Mesophyll
Control:AGTACCATCCCTTGGTx	SeuratProject	6445	1809	200	112	21	15	6445	222	1	4394	Control	6445	1809	18265	2153	2	8	Mesophyll	0	1	0	0	0	0	0	0	1	8	-0.0819355	0.0529219	M12	Other Mesophyll
Control:AGTCATGAGCAGCGATx	SeuratProject	13397	3065	418	185	37	30	13397	474	6	4394	Control	13397	3065	18081	3064	7	9	Mesophyll	0	0.980591	0.019409	0	0	0	0	0	0.980591	9	-0.0757592	0.0112284	M3	Transition Mesophyll
Control:AGTACTGTCGGTCTGGx	SeuratProject	29485	4600	1192	315	149	61	29485	1101	7	4394	Control	29485	4600	19332	4543	9	11	Mesophyll	0	0.989916	0.0100844	0	0	0	0	0	0.989916	11	-0.161345	0.0874139	M4	Susceptibility Mesophyll
Control:AGTACTGAGGCATCTTx	SeuratProject	15705	2698	484	174	53	24	15705	944	3	4394	Control	15705	2698	18535	2698	3	6	Mesophyll	0	1	0	0	0	0	0	0	1	6	-0.0947799	0.0272039	M10	Other Mesophyll
Control:AGTAGTCCACGGCACTx	SeuratProject	39399	4077	1483	393	178	63	39399	671	3	4394	Control	39399	4077	20711	3463	6	3	Mesophyll	0	0.977438	0	0	0.0225624	0	0	0	0.977438	3	-0.02846	-0.0230191	M8	Other Mesophyll
Control:AGTCAACGTCCGGACTx	SeuratProject	42885	5155	1438	393	127	60	42885	1998	6	4394	Control	42885	5155	19420	4427	0	2	Mesophyll	0	0.996569	0.00343084	0	0	0	0	0	0.996569	2	-0.10626	0.00413013	M7	Other Mesophyll
Control:AGTACTGAGCATTGTCx	SeuratProject	6719	2379	307	155	34	24	6719	363	3	4394	Control	6719	2379	17614	2721	0	2	Mesophyll	0	1	0	0	0	0	0	0	1	2	-0.0262954	0.114445	M7	Other Mesophyll
Control:AGTCATGGTTGTAGCTx	SeuratProject	15647	3146	671	164	93	42	15647	1435	4	4394	Control	15647	3146	18364	3145	3	6	Mesophyll	0	1	0	0	0	0	0	0	1	6	-0.135946	0.0575516	M10	Other Mesophyll
Control:AGTGATCGTTGCCAATx	SeuratProject	9114	2414	345	141	32	20	9114	572	9	4394	Control	9114	2414	18374	2473	2	4	Mesophyll	0	1	0	0	0	0	0	0	1	4	-0.108049	0.0549288	M9	Other Mesophyll
Control:AGTCACAAGTTTCGACx	SeuratProject	36999	4364	1099	310	125	48	36999	1250	1	4394	Control	36999	4364	18864	3940	0	2	Mesophyll	0	1	0	0	0	0	0	0	1	2	-0.135073	0.135991	M7	Other Mesophyll
Control:AGTACCATCTCGTCGTx	SeuratProject	12750	2320	365	133	48	19	12750	1110	3	4394	Control	12750	2320	18693	2320	3	6	Mesophyll	0	1	0	0	0	0	0	0	1	6	-0.0803736	0.10556	M10	Other Mesophyll
Control:ATACCGAAGACTCAAAx	SeuratProject	37997	4723	1422	362	164	60	37997	1097	2	4394	Control	37997	4723	19348	4236	2	1	Mesophyll	0	1	0	0	0	0	0	0	1	1	-0.152697	0.0562671	M6	Other Mesophyll
Control:AGTGCCGCAGGCGAATx	SeuratProject	7195	2278	230	124	33	20	7195	255	3	4394	Control	7195	2278	16542	2547	1	5	Mesophyll	0	0.593166	0	0.0626781	0	0.344156	0	0	0.593166	5	-0.0178854	-0.0823657	M1	Immunity Mesophyll
Control:ATACCGACACTCGATAx	SeuratProject	7707	2189	298	130	62	24	7707	416	0	4394	Control	7707	2189	18678	2410	10	7	Bundle Sheath	0	0.0330818	0.966918	0	0	0	0	0	0.966918	7	-0.0462168	0.0819634	M11	Other Mesophyll
Control:AGTTAGCTCCCAAGTAx	SeuratProject	28678	3763	1030	278	123	52	28678	1430	3	4394	Control	28678	3763	18963	3723	2	8	Mesophyll	0	1	0	0	0	0	0	0	1	8	-0.149686	0.0400018	M12	Other Mesophyll
Control:AGTTCGACAAGAGAGAx	SeuratProject	14670	3430	633	240	64	41	14670	524	5	4394	Control	14670	3430	17913	3428	10	7	Bundle Sheath	0	0.256261	0.743739	0	0	0	0	0	0.743739	7	-0.0939403	0.032101	M11	Other Mesophyll
Control:AGTTCCCGTTTCGTGAx	SeuratProject	10077	2732	396	139	46	37	10077	725	2	4394	Control	10077	2732	18072	2792	3	0	Mesophyll	0	1	0	0	0	0	0	0	1	0	-0.118616	0.0182387	M5	Susceptibility Mesophyll
Control:AGTTAGCCATTAGGAAx	SeuratProject	27889	3986	975	292	99	37	27889	913	4	4394	Control	27889	3986	19173	3964	9	2	Mesophyll	0	1	0	0	0	0	0	0	1	2	-0.177165	0.0917246	M7	Other Mesophyll
Control:ATACCGATCCACCTGTx	SeuratProject	42105	4326	1262	350	125	57	42105	1827	3	4394	Control	42105	4326	18485	3526	5	1	Mesophyll	0	1	0	0	0	0	0	0	1	1	-0.132925	0.086409	M6	Other Mesophyll
Control:ATAGAGACAACCGGAAx	SeuratProject	6882	2078	226	121	38	26	6882	223	1	4394	Control	6882	2078	17481	2348	8	4	Mesophyll	0	1	0	0	0	0	0	0	1	4	-0.0607429	0.0300308	M9	Other Mesophyll
Control:ATAGAGAAGGTGCTAGx	SeuratProject	32789	4102	1463	233	170	59	32789	280	2	4394	Control	32789	4102	19235	3856	3	0	Mesophyll	0	0.884401	0.115599	0	0	0	0	0	0.884401	0	-0.0912492	0.00888176	M5	Susceptibility Mesophyll
Control:AGTTAGCCACAACCGCx	SeuratProject	30884	4332	1135	333	124	57	30884	1003	5	4394	Control	30884	4332	19215	4250	5	2	Mesophyll	0	1	0	0	0	0	0	0	1	2	-0.163427	0.100294	M7	Other Mesophyll
Control:AGTTCGACATATCGGTx	SeuratProject	15202	3164	499	182	48	32	15202	546	2	4394	Control	15202	3164	18157	3164	2	8	Mesophyll	0	1	0	0	0	0	0	0	1	8	-0.141118	0.0136045	M12	Other Mesophyll
Control:ATACCTTTCCCTCTAGx	SeuratProject	12781	2906	568	230	67	36	12781	508	5	4394	Control	12781	2906	17530	2906	6	3	Mesophyll	0	0.901836	0.00681741	0.0539566	0.0373897	0	0	0	0.901836	3	-0.0486756	-0.0723524	M8	Other Mesophyll
Control:AGTGTTGTCGGTCTAAx	SeuratProject	39271	4358	1132	314	139	56	39271	914	3	4394	Control	39271	4358	18855	3771	5	1	Mesophyll	0	1	0	0	0	0	0	0	1	1	-0.168011	0.104431	M6	Other Mesophyll
Control:AGTTAGCAGACATCAAx	SeuratProject	33563	4877	1223	345	120	66	33563	1147	3	4394	Control	33563	4877	19767	4739	6	4	Mesophyll	0	1	0	0	0	0	0	0	1	4	-0.181996	0.0745179	M9	Other Mesophyll
Control:AGTTAGCCACAGTGTTx	SeuratProject	19794	3857	813	244	87	46	19794	743	2	4394	Control	19794	3857	19118	3856	0	2	Mesophyll	0	0.997715	0.00228491	0	0	0	0	0	0.997715	2	-0.130716	0.114775	M7	Other Mesophyll
Control:ATACCGAAGCGCAATGx	SeuratProject	26596	4519	994	326	104	56	26596	910	1	4394	Control	26596	4519	19740	4518	0	2	Mesophyll	0	1	0	0	0	0	0	0	1	2	-0.128357	0.0587481	M7	Other Mesophyll
Control:ATACTTCGTTCGTACAx	SeuratProject	13685	2972	454	169	130	38	13685	76	4	4394	Control	13685	2972	16621	2970	14	14	Guard Cell	0	0	0	0	0	0	0	1	1	14	-0.116183	-0.0537314	G17	Guard
Control:AGTTCCCAGCGTGCTCx	SeuratProject	27689	4111	882	259	84	55	27689	731	3	4394	Control	27689	4111	19507	4098	2	1	Mesophyll	0	1	0	0	0	0	0	0	1	1	-0.143341	0.0401382	M6	Other Mesophyll
Control:ATACCTTTCCTTGACCx	SeuratProject	34671	4755	1320	380	136	67	34671	1717	2	4394	Control	34671	4755	19246	4491	9	1	Mesophyll	0	1	0	0	0	0	0	0	1	1	-0.135876	0.0319694	M6	Other Mesophyll
Control:AGTGTTGTCTGGTGGCx	SeuratProject	13396	3270	818	192	107	32	13396	276	3	4394	Control	13396	3270	17812	3269	10	7	Bundle Sheath	0.0103468	0	0.989653	0	0	0	0	0	0.989653	7	-0.126419	0.0599018	M11	Other Mesophyll
Control:AGTTCCCAGTATTCCGx	SeuratProject	35776	4381	975	287	104	63	35776	1180	4	4394	Control	35776	4381	19321	4082	2	8	Mesophyll	0	1	0	0	0	0	0	0	1	8	-0.165423	0.0431037	M12	Other Mesophyll
Control:ATAGACCGTTGGGAACx	SeuratProject	10921	2900	434	174	64	42	10921	261	0	4394	Control	10921	2900	17194	2904	8	10	Mesophyll	0	0.655484	0	0.0236407	0	0.320876	0	0	0.655484	10	0.00254812	-0.101087	M2	Immunity Mesophyll
Control:AGTGCCGGTAGTCGGAx	SeuratProject	37660	5216	1533	448	196	82	37660	1192	11	4394	Control	37660	5216	20421	4862	13	15	Companion Cells	0.0299812	0	0	0	0	0	0.970019	0	0.970019	15	-0.111269	-0.0400739	C18	Companion
Control:ATAGACCAGCACGTCCx	SeuratProject	12591	2961	642	252	89	39	12591	309	7	4394	Control	12591	2961	17192	2960	4	7	Mesophyll	0.0189139	0.550651	0.0433389	0.0212516	0.324808	0.0410362	0	0	0.550651	7	-0.0890882	-0.0208102	M11	Other Mesophyll
Control:ATACCGAAGTTGGGACx	SeuratProject	16271	3359	579	226	61	33	16271	606	3	4394	Control	16271	3359	18062	3356	1	5	Mesophyll	0.0146199	0.86706	0	0	0	0.11832	0	0	0.86706	5	-0.0051355	-0.0891876	M1	Immunity Mesophyll
Control:ATACCTTAGTTTGCTGx	SeuratProject	5550	1664	225	101	11	8	5550	227	0	4394	Control	5550	1664	18688	2179	2	8	Mesophyll	0	1	0	0	0	0	0	0	1	8	-0.131247	0.0735411	M12	Other Mesophyll
Control:AGTTCCCGTAACCAGGx	SeuratProject	14235	3011	487	173	76	28	14235	1041	4	4394	Control	14235	3011	18244	3011	3	0	Mesophyll	0	1	0	0	0	0	0	0	1	0	-0.125106	0.0820888	M5	Susceptibility Mesophyll
Control:AGTTAGCGTATACGGGx	SeuratProject	17358	3910	922	229	132	44	17358	459	8	4394	Control	17358	3910	18251	3910	4	12	Bundle Sheath	0	0	1	0	0	0	0	0	1	12	-0.122669	0.00327715	B15	Bundle Sheath
Control:AGTTAGCAGCCTGGAAx	SeuratProject	6835	2079	235	116	30	23	6835	359	2	4394	Control	6835	2079	17352	2362	8	4	Mesophyll	0	1	0	0	0	0	0	0	1	4	-0.0638087	-0.00216645	M9	Other Mesophyll
Control:AGTGCCGCACACAGCCx	SeuratProject	12927	2838	464	159	62	33	12927	548	2	4394	Control	12927	2838	18331	2838	3	6	Mesophyll	0	1	0	0	0	0	0	0	1	6	-0.115549	0.117367	M10	Other Mesophyll
Control:AGTGTTGCACAATGTCx	SeuratProject	24326	3706	916	281	78	46	24326	1539	6	4394	Control	24326	3706	19298	3706	1	8	Mesophyll	0	1	0	0	0	0	0	0	1	8	-0.113175	-0.0558596	M12	Other Mesophyll
Control:AGTGATCTCGTCGGGTx	SeuratProject	5442	1577	199	96	16	14	5442	423	0	4394	Control	5442	1577	17478	2140	7	6	Mesophyll	0	0.994603	0.00539691	0	0	0	0	0	0.994603	6	-0.0236831	-0.00615237	M10	Other Mesophyll
Control:ATACCTTAGACTTAAGx	SeuratProject	7213	2285	238	108	35	26	7213	111	4	4394	Control	7213	2285	17653	2512	7	9	Mesophyll	0	1	0	0	0	0	0	0	1	9	-0.0662925	0.0119681	M3	Transition Mesophyll
Control:ATACTTCAGTCGCCACx	SeuratProject	40291	4679	1360	365	154	64	40291	1836	12	4394	Control	40291	4679	18990	4051	5	1	Mesophyll	0	1	0	0	0	0	0	0	1	1	-0.150981	0.0991733	M6	Other Mesophyll
Control:AGTTCCCAGTTCCGTAx	SeuratProject	37842	4387	1353	332	180	52	37842	1110	1	4394	Control	37842	4387	19068	3944	5	1	Mesophyll	0	1	0	0	0	0	0	0	1	1	-0.150406	0.115351	M6	Other Mesophyll
Control:AGTGTTGGTAACCAGGx	SeuratProject	21799	3904	1069	290	100	59	21799	1136	6	4394	Control	21799	3904	19473	3904	1	3	Mesophyll	0	1	0	0	0	0	0	0	1	3	-0.133717	-0.113846	M8	Other Mesophyll
Control:ATACCTTCATCGATACx	SeuratProject	25343	4382	958	313	115	56	25343	1221	7	4394	Control	25343	4382	19613	4382	0	1	Mesophyll	0	0.973032	0.0269685	0	0	0	0	0	0.973032	1	-0.146602	0.0153302	M6	Other Mesophyll
Control:AGTTCCCGTTCTCACCx	SeuratProject	29490	3744	923	262	83	36	29490	1009	3	4394	Control	29490	3744	19050	3673	5	0	Mesophyll	0	1	0	0	0	0	0	0	1	0	-0.11334	0.102077	M5	Susceptibility Mesophyll
Control:AGTTCGAGTGAATGATx	SeuratProject	7553	2224	247	130	40	26	7553	366	0	4394	Control	7553	2224	17495	2432	8	4	Mesophyll	0	1	0	0	0	0	0	0	1	4	-0.0850727	-0.0181497	M9	Other Mesophyll
Control:ATAGAGACACATTACGx	SeuratProject	16906	3201	628	191	88	32	16906	620	6	4394	Control	16906	3201	18423	3201	3	0	Mesophyll	0	1	0	0	0	0	0	0	1	0	-0.111354	0.0544163	M5	Susceptibility Mesophyll
Control:AGTTAGCAGACTAGATx	SeuratProject	11657	3110	445	165	52	41	11657	454	4	4394	Control	11657	3110	16774	3108	7	7	Mesophyll	0	0.937166	0.0193755	0	0	0.0434581	0	0	0.937166	7	-0.0599565	-0.0689505	M11	Other Mesophyll
Control:AGTTAGCGTACTGTTGx	SeuratProject	29830	4376	1220	320	181	58	29830	1072	1	4394	Control	29830	4376	19328	4298	9	11	Mesophyll	0	0.987988	0.0120118	0	0	0	0	0	0.987988	11	-0.181626	0.115378	M4	Susceptibility Mesophyll
Control:AGTGATCTCTGCTAGAx	SeuratProject	9535	2292	388	163	33	20	9535	1559	9	4394	Control	9535	2292	17541	2385	12	16	Mesophyll	0	1	0	0	0	0	0	0	1	16	-0.0296355	0.0283021	M13	Other Mesophyll
Control:AGTGTTGAGAGAGCCTx	SeuratProject	32639	4117	1090	303	112	47	32639	967	2	4394	Control	32639	4117	19060	3916	5	1	Mesophyll	0	1	0	0	0	0	0	0	1	1	-0.110394	0.0245979	M6	Other Mesophyll
Control:AGTTAGCAGCCAAGTGx	SeuratProject	28960	4591	974	294	103	60	28960	952	6	4394	Control	28960	4591	19664	4563	1	4	Mesophyll	0	1	0	0	0	0	0	0	1	4	-0.141732	0.0103011	M9	Other Mesophyll
Control:AGTTCGAAGCAAATCAx	SeuratProject	16203	3102	659	240	118	50	16203	662	3	4394	Control	16203	3102	18005	3102	1	3	Mesophyll	0.013179	0.751664	0	0.0788942	0.117909	0.0383537	0	0	0.751664	3	-0.0630553	-0.0873242	M8	Other Mesophyll
Control:ATAGACCCATGAGGGTx	SeuratProject	38442	4878	1165	332	184	71	38442	1151	4	4394	Control	38442	4878	19267	4430	5	1	Mesophyll	0	1	0	0	0	0	0	0	1	1	-0.179263	0.081588	M6	Other Mesophyll
Control:AGTTAGCCAGCAGTAGx	SeuratProject	5122	1610	171	86	24	17	5122	737	2	4394	Control	5122	1610	17178	2264	6	4	Mesophyll	0	1	0	0	0	0	0	0	1	4	-0.0438788	0.00433102	M9	Other Mesophyll
Control:ATAGAGACACAGTGAGx	SeuratProject	29047	3922	1122	298	149	53	29047	1210	6	4394	Control	29047	3922	19168	3889	1	8	Mesophyll	0	1	0	0	0	0	0	0	1	8	-0.119512	-0.00307681	M12	Other Mesophyll
Control:AGTTCCCCAACGGGTAx	SeuratProject	32519	4182	1130	337	155	45	32519	785	6	4394	Control	32519	4182	19007	3987	5	1	Mesophyll	0	1	0	0	0	0	0	0	1	1	-0.167899	0.173408	M6	Other Mesophyll
Control:AGTGCCGCAGCAGTAGx	SeuratProject	4707	1590	178	93	17	12	4707	229	2	4394	Control	4707	1590	17956	2270	2	8	Mesophyll	0	1	0	0	0	0	0	0	1	8	-0.118757	0.0322784	M12	Other Mesophyll
Control:ATAGACCCATCGCTAAx	SeuratProject	24501	4297	1026	331	111	65	24501	1255	4	4394	Control	24501	4297	19757	4297	7	9	Mesophyll	0	0.976351	0.0236488	0	0	0	0	0	0.976351	9	0.0366136	-0.106342	M3	Transition Mesophyll
Control:AGTGTTGTCTCTGAGAx	SeuratProject	40622	4680	1233	314	172	57	40622	1047	5	4394	Control	40622	4680	18926	3995	0	2	Mesophyll	0	1	0	0	0	0	0	0	1	2	-0.116598	0.142275	M7	Other Mesophyll
Control:ATACCGAAGGATGCGTx	SeuratProject	53961	5460	1820	388	263	75	53961	1614	8	4394	Control	53961	5460	18524	3854	0	11	Mesophyll	0	0.982393	0.017607	0	0	0	0	0	0.982393	11	-0.0697689	0.0669687	M4	Susceptibility Mesophyll
Control:ATCACAGAGGCATCTTx	SeuratProject	7134	2211	286	132	23	18	7134	267	0	4394	Control	7134	2211	17450	2449	2	8	Mesophyll	0	1	0	0	0	0	0	0	1	8	-0.0766466	-0.0111445	M12	Other Mesophyll
Control:ATCACTTCATGTGGCCx	SeuratProject	31134	4667	1025	299	111	50	31134	1589	6	4394	Control	31134	4667	19620	4570	0	1	Mesophyll	0	0.985326	0.0146738	0	0	0	0	0	0.985326	1	-0.129167	0.0118001	M6	Other Mesophyll
Control:ATCACTTCAGCGGATAx	SeuratProject	5159	1762	175	90	29	20	5159	173	0	4394	Control	5159	1762	18754	2384	7	6	Mesophyll	0	0.993249	0	0.00675142	0	0	0	0	0.993249	6	-0.0785386	0.06348	M10	Other Mesophyll
Control:ATCATTCAGAAACTACx	SeuratProject	13353	3043	591	216	95	42	13353	541	0	4394	Control	13353	3043	17589	3042	1	5	Mesophyll	0.00998144	0.976502	0.0135163	0	0	0	0	0	0.976502	5	-0.0155332	-0.0964042	M1	Immunity Mesophyll
Control:ATAGAGACAGCAGTGAx	SeuratProject	12239	3171	526	170	58	38	12239	355	11	4394	Control	12239	3171	17545	3170	10	7	Bundle Sheath	0.0117151	0	0.988285	0	0	0	0	0	0.988285	7	-0.13735	0.0422725	M11	Other Mesophyll
Control:ATCATTCGTGGATGACx	SeuratProject	38804	4639	1259	336	147	55	38804	1245	8	4394	Control	38804	4639	19217	4108	0	1	Mesophyll	0	1	0	0	0	0	0	0	1	1	-0.129209	0.0782272	M6	Other Mesophyll
Control:ATCACGAGTTGCTCGGx	SeuratProject	6213	2076	262	114	62	19	6213	281	5	4394	Control	6213	2076	17939	2467	10	7	Bundle Sheath	0	0.0039642	0.996036	0	0	0	0	0	0.996036	7	-0.0822961	0.032708	M11	Other Mesophyll
Control:ATATCCTTCAGGAAGCx	SeuratProject	21220	3576	842	235	89	40	21220	492	3	4394	Control	21220	3576	19189	3576	9	1	Mesophyll	0	0.941677	0.0583229	0	0	0	0	0	0.941677	1	-0.165465	0.109458	M6	Other Mesophyll
Control:ATCAGGTAGTTACTCGx	SeuratProject	8959	2382	344	128	44	34	8959	520	1	4394	Control	8959	2382	17860	2505	7	8	Mesophyll	0	0.981218	0	0.0187821	0	0	0	0	0.981218	8	-0.108872	0.0170447	M12	Other Mesophyll
Control:ATCCACCCATGAGATAx	SeuratProject	38552	4460	1126	322	138	57	38552	999	5	4394	Control	38552	4460	18692	3898	9	1	Mesophyll	0	1	0	0	0	0	0	0	1	1	-0.143436	0.132724	M6	Other Mesophyll
Control:ATCATTCTCTGGAAGGx	SeuratProject	10663	2688	464	192	86	34	10663	324	4	4394	Control	10663	2688	16969	2722	1	3	Mesophyll	0.0096586	0.707388	0	0.127948	0.0809199	0.0740854	0	0	0.707388	3	0.00131754	-0.106626	M8	Other Mesophyll
Control:ATCACAGCACCACTGGx	SeuratProject	52274	6160	2003	552	243	100	52274	1991	10	4394	Control	52274	6160	19665	4660	4	2	Mesophyll	0	0.950632	0.0493684	0	0	0	0	0	0.950632	2	-0.0828903	0.0430305	M7	Other Mesophyll
Control:ATCCACCAGGAAACGAx	SeuratProject	5575	1769	162	86	31	17	5575	187	2	4394	Control	5575	1769	16998	2315	1	4	Mesophyll	0	1	0	0	0	0	0	0	1	4	-0.0520138	-0.012856	M9	Other Mesophyll
Control:ATATCCTAGGAATCGCx	SeuratProject	10857	2338	409	123	62	25	10857	544	0	4394	Control	10857	2338	18586	2355	3	0	Mesophyll	0	1	0	0	0	0	0	0	1	0	-0.0928332	0.0627407	M5	Susceptibility Mesophyll
Control:ATAGGCTCACCTAAACx	SeuratProject	12886	3102	500	228	54	39	12886	672	7	4394	Control	12886	3102	17572	3102	1	5	Mesophyll	0	0.980446	0	0	0	0.0195539	0	0	0.980446	5	-0.0655372	-0.0733034	M1	Immunity Mesophyll
Control:ATCAGGTAGACCGCCTx	SeuratProject	25318	3878	838	241	93	47	25318	580	2	4394	Control	25318	3878	19464	3878	2	8	Mesophyll	0	1	0	0	0	0	0	0	1	8	-0.154199	-0.00445267	M12	Other Mesophyll
Control:ATAGAGAGTACCCGCAx	SeuratProject	6662	1806	244	103	32	20	6662	921	0	4394	Control	6662	1806	18957	2201	3	6	Mesophyll	0	1	0	0	0	0	0	0	1	6	-0.114381	0.0355943	M10	Other Mesophyll
Control:ATCATTCGTGGCCTCAx	SeuratProject	5773	1784	499	233	53	23	5773	627	3	4394	Control	5773	1784	15629	2486	12	16	Mesophyll	0.0110441	0.862994	0.0122804	0.0405818	0	0.0730995	0	0	0.862994	16	-0.0509816	-0.0206517	M13	Other Mesophyll
Control:ATAGAGAGTCACCACGx	SeuratProject	17701	3338	725	258	101	39	17701	250	4	4394	Control	17701	3338	18364	3337	4	12	Bundle Sheath	0	0.107609	0.685598	0	0.206792	0	0	0	0.685598	12	-0.0909581	-0.0342964	B15	Bundle Sheath
Control:ATCAGGTGTTCTCTATx	SeuratProject	33128	4491	1160	313	111	48	33128	1551	8	4394	Control	33128	4491	19302	4339	5	1	Mesophyll	0	1	0	0	0	0	0	0	1	1	-0.167737	0.0859457	M6	Other Mesophyll
Control:ATAGGCTAGTGGACTGx	SeuratProject	5294	1684	190	101	22	15	5294	311	1	4394	Control	5294	1684	18561	2216	7	6	Mesophyll	0	1	0	0	0	0	0	0	1	6	-0.0825703	0.00487836	M10	Other Mesophyll
Control:ATCAGGTGTAGTTACCx	SeuratProject	49181	5031	1561	375	201	74	49181	1591	5	4394	Control	49181	5031	18587	3785	0	2	Mesophyll	0	1	0	0	0	0	0	0	1	2	-0.136408	0.193522	M7	Other Mesophyll
Control:ATAGAGATCTTAGTTCx	SeuratProject	14980	3405	599	229	62	34	14980	663	3	4394	Control	14980	3405	17736	3405	8	3	Mesophyll	0.0155752	0.970938	0.00910901	0	0	0.00437745	0	0	0.970938	3	-0.060877	-0.107495	M8	Other Mesophyll
Control:ATCAGGTGTAATACCCx	SeuratProject	5815	1478	312	114	18	14	5815	2029	15	4394	Control	5815	1478	17005	2137	12	16	Mesophyll	0	1	0	0	0	0	0	0	1	16	-0.0949734	0.054259	M13	Other Mesophyll
Control:ATCAGGTTCTGTGCAAx	SeuratProject	22651	3855	741	249	103	53	22651	938	4	4394	Control	22651	3855	19315	3855	0	2	Mesophyll	0	0.988147	0.0118527	0	0	0	0	0	0.988147	2	-0.10546	0.0208418	M7	Other Mesophyll
Control:ATCACTTCACCGTGACx	SeuratProject	17702	3787	753	263	95	46	17702	1339	7	4394	Control	17702	3787	18353	3787	8	4	Mesophyll	0	1	0	0	0	0	0	0	1	4	-0.100115	-0.00808325	M9	Other Mesophyll
Control:ATAGGCTCAAAGGATTx	SeuratProject	21405	3173	886	216	89	38	21405	597	2	4394	Control	21405	3173	19118	3172	9	1	Mesophyll	0	1	0	0	0	0	0	0	1	1	-0.150937	0.0870273	M6	Other Mesophyll
Control:ATAGGCTTCCGCGGATx	SeuratProject	12761	3093	508	227	51	39	12761	450	1	4394	Control	12761	3093	17483	3092	6	3	Mesophyll	0	0.967003	0.0141658	0.0188316	0	0	0	0	0.967003	3	-0.0516808	-0.0221732	M8	Other Mesophyll
Control:ATAGGCTAGCTTTCCCx	SeuratProject	4489	1577	139	90	28	19	4489	85	0	4394	Control	4489	1577	16447	2337	1	4	Mesophyll	0	1	0	0	0	0	0	0	1	4	-0.0660624	-0.0173686	M9	Other Mesophyll
Control:ATCCACCAGATGGGCTx	SeuratProject	11356	2393	256	122	42	27	11356	170	4	4394	Control	11356	2393	16719	2395	13	15	Companion Cells	0	0	0	0	0	0	1	0	1	15	-0.0925466	-0.00983593	C18	Companion
Control:ATCATTCCAGTCCCGAx	SeuratProject	27826	4237	963	326	126	60	27826	1320	7	4394	Control	27826	4237	19312	4226	2	8	Mesophyll	0	1	0	0	0	0	0	0	1	8	-0.154863	0.084184	M12	Other Mesophyll
Control:ATCACAGAGATCACCTx	SeuratProject	31610	4707	1318	391	182	75	31610	1723	7	4394	Control	31610	4707	20321	4611	1	9	Mesophyll	0	0.895046	0.0416552	0.00263231	0	0.0606664	0	0	0.895046	9	0.111404	-0.147867	M3	Transition Mesophyll
Control:ATATCCTTCCCATTCGx	SeuratProject	13023	2897	671	204	88	37	13023	669	2	4394	Control	13023	2897	17878	2896	6	7	Mesophyll	0	1	0	0	0	0	0	0	1	7	-0.114077	0.059937	M11	Other Mesophyll
Control:ATCCACCAGTCAATCCx	SeuratProject	36397	4763	1561	407	145	67	36397	1487	6	4394	Control	36397	4763	19406	4419	9	1	Mesophyll	0	1	0	0	0	0	0	0	1	1	-0.1762	0.0884186	M6	Other Mesophyll
Control:ATCACGATCCTCTTTCx	SeuratProject	9361	2018	275	123	42	24	9361	808	2	4394	Control	9361	2018	19143	2131	3	0	Mesophyll	0	1	0	0	0	0	0	0	1	0	-0.0709749	0.0615479	M5	Susceptibility Mesophyll
Control:ATCACAGGTGGCTAGAx	SeuratProject	6404	2203	251	137	46	22	6404	172	1	4394	Control	6404	2203	15891	2628	1	5	Mesophyll	0	0.91786	0	0.00680198	0	0.0753383	0	0	0.91786	5	-0.0361103	-0.0668687	M1	Immunity Mesophyll
Control:ATCAGGTCACAGCATTx	SeuratProject	41781	4427	1295	350	138	61	41781	1649	5	4394	Control	41781	4427	18832	3688	5	1	Mesophyll	0	1	0	0	0	0	0	0	1	1	-0.143557	0.075344	M6	Other Mesophyll
Control:ATCACAGGTTCGGCGTx	SeuratProject	10198	2835	386	186	49	37	10198	699	1	4394	Control	10198	2835	17296	2867	8	5	Mesophyll	0	1	0	0	0	0	0	0	1	5	-0.0867832	-0.0630525	M1	Immunity Mesophyll
Control:ATCATTCTCTCTATACx	SeuratProject	21859	4245	1109	291	126	57	21859	1425	3	4394	Control	21859	4245	19419	4245	9	2	Mesophyll	0	1	0	0	0	0	0	0	1	2	-0.167034	0.0230385	M7	Other Mesophyll
Control:ATCACGACACAATGTCx	SeuratProject	17045	3810	693	279	54	32	17045	842	3	4394	Control	17045	3810	18243	3809	0	2	Mesophyll	0	1	0	0	0	0	0	0	1	2	-0.105223	0.0570939	M7	Other Mesophyll
Control:ATCATTCAGCTGACAGx	SeuratProject	20046	3561	946	295	78	41	20046	731	2	4394	Control	20046	3561	19186	3561	4	9	Mesophyll	0	0.960279	0.0237227	0	0	0.0159987	0	0	0.960279	9	-0.0678939	-0.0479433	M3	Transition Mesophyll
Control:ATCACTTGTGACATCTx	SeuratProject	12216	2737	490	158	66	23	12216	1026	7	4394	Control	12216	2737	18395	2736	3	6	Mesophyll	0	1	0	0	0	0	0	0	1	6	-0.130049	0.0937444	M10	Other Mesophyll
Control:ATCCACCAGTAGAATCx	SeuratProject	23342	4064	832	267	113	46	23342	827	4	4394	Control	23342	4064	19387	4063	0	2	Mesophyll	0	0.986435	0.0135647	0	0	0	0	0	0.986435	2	-0.0947871	0.0214764	M7	Other Mesophyll
Control:ATAGAGAGTGCCGTTGx	SeuratProject	11365	2714	426	183	44	27	11365	583	2	4394	Control	11365	2714	18138	2713	2	8	Mesophyll	0	1	0	0	0	0	0	0	1	8	-0.124401	0.0110401	M12	Other Mesophyll
Control:ATCACGACATCCGATAx	SeuratProject	6616	1745	313	98	22	13	6616	620	2	4394	Control	6616	1745	19015	2204	3	6	Mesophyll	0	1	0	0	0	0	0	0	1	6	-0.120177	0.0710981	M10	Other Mesophyll
Control:ATCACGACAACGGGTAx	SeuratProject	6726	1907	222	97	36	18	6726	404	1	4394	Control	6726	1907	18910	2260	0	2	Mesophyll	0	1	0	0	0	0	0	0	1	2	-0.0744048	0.0699616	M7	Other Mesophyll
Control:ATCATTCTCCACGTCTx	SeuratProject	28396	4324	1017	327	95	61	28396	1465	4	4394	Control	28396	4324	19387	4313	2	8	Mesophyll	0	1	0	0	0	0	0	0	1	8	-0.179193	0.0448685	M12	Other Mesophyll
Control:ATCACTTAGATACCAAx	SeuratProject	4957	1656	153	86	25	19	4957	117	2	4394	Control	4957	1656	17584	2271	7	6	Mesophyll	0	0.980373	0	0.0196266	0	0	0	0	0.980373	6	-0.078348	-0.0125801	M10	Other Mesophyll
Control:ATAGGCTAGAAATGGGx	SeuratProject	33800	4318	1098	316	135	46	33800	1207	4	4394	Control	33800	4318	19061	4063	0	1	Mesophyll	0	1	0	0	0	0	0	0	1	1	-0.155639	0.0642616	M6	Other Mesophyll
Control:ATCAGGTCAATTGAAGx	SeuratProject	42283	4783	1261	332	179	63	42283	1231	4	4394	Control	42283	4783	18958	3997	5	1	Mesophyll	0	1	0	0	0	0	0	0	1	1	-0.145882	0.0881606	M6	Other Mesophyll
Control:ATCACTTTCCAGCAATx	SeuratProject	10425	2169	409	133	48	24	10425	501	2	4394	Control	10425	2169	18446	2256	3	8	Mesophyll	0	1	0	0	0	0	0	0	1	8	-0.123216	0.0570857	M12	Other Mesophyll
Control:ATCACGACAATGTGGGx	SeuratProject	36066	4356	1620	424	211	68	36066	880	9	4394	Control	36066	4356	20641	3954	4	10	Mesophyll	0	0.790837	0.0216179	0.116972	0.0705731	0	0	0	0.790837	10	0.00896668	-0.0910898	M2	Immunity Mesophyll
Control:ATCACAGTCAGGTAAAx	SeuratProject	16930	2902	354	153	44	26	16930	485	6	4394	Control	16930	2902	18294	2899	13	15	Companion Cells	0	0	0	0	0	0	1	0	1	15	-0.10472	0.0754733	C18	Companion
Control:ATCCCTGTCTGATGGTx	SeuratProject	4552	1316	146	76	26	15	4552	368	1	4394	Control	4552	1316	19726	2133	3	6	Mesophyll	0	1	0	0	0	0	0	0	1	6	-0.061548	0.0447443	M10	Other Mesophyll
Control:ATCGGATAGATCGACGx	SeuratProject	10987	2780	418	192	43	28	10987	500	2	4394	Control	10987	2780	17648	2780	1	4	Mesophyll	0	1	0	0	0	0	0	0	1	4	-0.0863768	-0.0489032	M9	Other Mesophyll
Control:ATCGCCTAGTGATGGCx	SeuratProject	12334	2295	607	190	83	38	12334	363	5	4394	Control	12334	2295	17476	2296	4	10	Mesophyll	0	0.683111	0	0.195149	0.12174	0	0	0	0.683111	10	-0.0391043	-0.0264338	M2	Immunity Mesophyll
Control:ATCCGTCTCCTGATAGx	SeuratProject	27868	3381	1077	285	99	49	27868	547	6	4394	Control	27868	3381	20125	3295	12	3	Mesophyll	0	0.891136	0	0.0918063	0.0170575	0	0	0	0.891136	3	-0.00900762	-0.0797105	M8	Other Mesophyll
Control:ATCCCTGAGTTGAAACx	SeuratProject	31461	4258	1319	319	201	55	31461	1081	4	4394	Control	31461	4258	20023	4156	4	7	Mesophyll	0	0.944449	0.0210559	0.0128306	0.0216648	0	0	0	0.944449	7	-0.0965916	-0.0204789	M11	Other Mesophyll
Control:ATCGGCGGTCGTCGGTx	SeuratProject	35955	4394	1145	321	154	48	35955	1169	5	4394	Control	35955	4394	18830	4017	5	1	Mesophyll	0	1	0	0	0	0	0	0	1	1	-0.168095	0.127224	M6	Other Mesophyll
Control:ATCGGATTCGTCACCTx	SeuratProject	31875	4708	1129	327	126	69	31875	1583	7	4394	Control	31875	4708	19743	4625	1	8	Mesophyll	0	1	0	0	0	0	0	0	1	8	-0.137435	-0.0397008	M12	Other Mesophyll
Control:ATCCGTCAGTTTCAGCx	SeuratProject	35474	4357	1112	292	110	62	35474	1581	2	4394	Control	35474	4357	19136	4031	5	1	Mesophyll	0	1	0	0	0	0	0	0	1	1	-0.14539	0.0543791	M6	Other Mesophyll
Control:ATCCGTCAGGGTAGCTx	SeuratProject	21736	3251	920	245	125	47	21736	434	5	4394	Control	21736	3251	19464	3250	4	7	Mesophyll	0.0160024	0.47956	0.111622	0	0.392816	0	0	0	0.47956	7	-0.0809748	-0.0386381	M11	Other Mesophyll
Control:ATCCGTCTCGTACACAx	SeuratProject	24745	3733	1094	302	164	49	24745	880	6	4394	Control	24745	3733	19739	3731	4	7	Mesophyll	0	0.878354	0.0211144	0.0245733	0.0759587	0	0	0	0.878354	7	-0.0857553	-0.0231223	M11	Other Mesophyll
Control:ATCGCCTCAGTTTCAGx	SeuratProject	12711	3100	552	228	61	39	12711	893	3	4394	Control	12711	3100	17699	3100	6	4	Mesophyll	0	1	0	0	0	0	0	0	1	4	-0.106063	-0.000130176	M9	Other Mesophyll
Control:ATCCGTCGTAACCAGGx	SeuratProject	13196	2910	483	191	83	38	13196	575	1	4394	Control	13196	2910	17819	2910	6	4	Mesophyll	0	1	0	0	0	0	0	0	1	4	-0.0907697	0.0102786	M9	Other Mesophyll
Control:ATCGATGCAACGGCTCx	SeuratProject	33175	4516	1063	317	163	58	33175	1141	5	4394	Control	33175	4516	19224	4322	5	2	Mesophyll	0	1	0	0	0	0	0	0	1	2	-0.147093	0.0965495	M7	Other Mesophyll
Control:ATCGATGCATCTATCTx	SeuratProject	10529	2865	433	191	61	36	10529	645	2	4394	Control	10529	2865	17083	2888	1	5	Mesophyll	0.00401082	0.980877	0.00567111	0.00221695	0	0.00722387	0	0	0.980877	5	-0.0359218	-0.0920552	M1	Immunity Mesophyll
Control:ATCGATGTCATAGGCTx	SeuratProject	46793	6165	1595	415	241	79	46793	1558	5	4394	Control	46793	6165	20224	5132	15	17	Mesophyll	0	1	0	0	0	0	0	0	1	17	-0.135663	0.0179039	M14	Other Mesophyll
Control:ATCCCTGTCTGAGAAAx	SeuratProject	22796	3762	785	244	130	33	22796	900	4	4394	Control	22796	3762	19290	3760	0	11	Mesophyll	0	0.995501	0.00449915	0	0	0	0	0	0.995501	11	-0.0718733	0.0523596	M4	Susceptibility Mesophyll
Control:ATCGATGGTTGGGTTTx	SeuratProject	32787	4198	1147	306	106	53	32787	1255	4	4394	Control	32787	4198	19283	4051	2	1	Mesophyll	0	1	0	0	0	0	0	0	1	1	-0.155052	0.0371569	M6	Other Mesophyll
Control:ATCGGATCACAGTGAGx	SeuratProject	10764	2445	313	131	43	24	10764	449	1	4394	Control	10764	2445	18418	2451	7	6	Mesophyll	0	1	0	0	0	0	0	0	1	6	-0.0930133	0.0882677	M10	Other Mesophyll
Control:ATCCTATCACACAGAGx	SeuratProject	17712	3761	786	291	107	51	17712	860	7	4394	Control	17712	3761	18319	3761	1	5	Mesophyll	0.0325006	0.734561	0.012652	0.0299274	0.0710805	0.119278	0	0	0.734561	5	-0.0577746	-0.135933	M1	Immunity Mesophyll
Control:ATCCTATAGATACCAAx	SeuratProject	14476	2894	512	178	52	30	14476	521	0	4394	Control	14476	2894	18266	2894	2	8	Mesophyll	0	1	0	0	0	0	0	0	1	8	-0.13881	0.0558258	M12	Other Mesophyll
Control:ATCCATTGTATGATCCx	SeuratProject	8336	2407	296	147	35	26	8336	816	0	4394	Control	8336	2407	18523	2543	0	2	Mesophyll	0	0.990287	0.00971264	0	0	0	0	0	0.990287	2	-0.0873119	0.0399751	M7	Other Mesophyll
Control:ATCCGTCAGGGACCATx	SeuratProject	9152	2277	337	151	40	30	9152	620	3	4394	Control	9152	2277	18695	2376	3	8	Mesophyll	0	1	0	0	0	0	0	0	1	8	-0.126544	0.0703668	M12	Other Mesophyll
Control:ATCCTATGTCCCGGTAx	SeuratProject	28621	4060	890	296	86	53	28621	1164	1	4394	Control	28621	4060	19274	4032	2	2	Mesophyll	0	1	0	0	0	0	0	0	1	2	-0.111327	0.0455881	M7	Other Mesophyll
Control:ATCCATTAGACACACGx	SeuratProject	4773	1419	377	182	44	17	4773	998	2	4394	Control	4773	1419	15127	2420	12	16	Mesophyll	0	0.961293	0	0.00631969	0	0.0323875	0	0	0.961293	16	0.0292233	-0.0531225	M13	Other Mesophyll
Control:ATCCATTAGGTAGTATx	SeuratProject	7227	2069	249	111	30	19	7227	572	1	4394	Control	7227	2069	18003	2279	7	6	Mesophyll	0	1	0	0	0	0	0	0	1	6	-0.0766707	-0.0356679	M10	Other Mesophyll
Control:ATCGCCTGTACCTATGx	SeuratProject	36642	4339	1389	308	146	53	36642	1404	7	4394	Control	36642	4339	18960	3988	9	1	Mesophyll	0	1	0	0	0	0	0	0	1	1	-0.155803	0.090764	M6	Other Mesophyll
Control:ATCCGTCTCAGTCATGx	SeuratProject	17537	3273	721	273	78	42	17537	683	5	4394	Control	17537	3273	18497	3273	7	6	Mesophyll	0	1	0	0	0	0	0	0	1	6	-0.13175	0.0222908	M10	Other Mesophyll
Control:ATCGGATCACACCTTCx	SeuratProject	27589	4287	984	327	141	60	27589	1434	1	4394	Control	27589	4287	19347	4273	0	2	Mesophyll	0	1	0	0	0	0	0	0	1	2	-0.156404	0.106229	M7	Other Mesophyll
Control:ATCCCTGAGAGCTGCAx	SeuratProject	33080	4580	1182	329	162	64	33080	1244	3	4394	Control	33080	4580	19270	4386	0	2	Mesophyll	0	0.992322	0.00767774	0	0	0	0	0	0.992322	2	-0.166629	0.113881	M7	Other Mesophyll
Control:ATCCGTCCATGGTGGAx	SeuratProject	31102	5020	1238	360	179	58	31102	1520	5	4394	Control	31102	5020	19557	4903	0	2	Mesophyll	0	0.988363	0.0116367	0	0	0	0	0	0.988363	2	-0.166505	0.163852	M7	Other Mesophyll
Control:ATCCACCGTTATGGTCx	SeuratProject	13448	3937	514	249	69	37	13448	375	5	4394	Control	13448	3937	16459	3885	10	7	Procambium	0.805977	0	0.141652	0	0.0153636	0.037008	0	0	0.805977	7	-0.152807	-0.00644362	M11	Other Mesophyll
Control:ATCCTATTCAAGAAACx	SeuratProject	29151	4542	882	299	90	57	29151	1452	6	4394	Control	29151	4542	19410	4507	5	1	Mesophyll	0	1	0	0	0	0	0	0	1	1	-0.153171	0.0808248	M6	Other Mesophyll
Control:ATCCGTCGTTAGAGTAx	SeuratProject	22688	3725	802	259	91	44	22688	924	2	4394	Control	22688	3725	19296	3725	2	8	Mesophyll	0	1	0	0	0	0	0	0	1	8	-0.142484	0.0270698	M12	Other Mesophyll
Control:ATCGATGTCTTTCCAAx	SeuratProject	21758	3706	836	266	87	46	21758	976	2	4394	Control	21758	3706	19245	3704	2	8	Mesophyll	0	1	0	0	0	0	0	0	1	8	-0.163232	0.0474116	M12	Other Mesophyll
Control:ATCGGATAGATGTTCCx	SeuratProject	17727	3506	530	240	68	38	17727	702	4	4394	Control	17727	3506	18463	3505	0	2	Mesophyll	0	1	0	0	0	0	0	0	1	2	-0.0984741	0.0353524	M7	Other Mesophyll
Control:ATCGATGCATACTTTCx	SeuratProject	23879	3997	859	289	99	50	23879	1057	4	4394	Control	23879	3997	19536	3997	8	0	Mesophyll	0	1	0	0	0	0	0	0	1	0	-0.117193	-0.0343556	M5	Susceptibility Mesophyll
Control:ATCGCCTTCGACGACCx	SeuratProject	24604	4155	1046	351	118	61	24604	1904	5	4394	Control	24604	4155	19601	4155	6	4	Mesophyll	0	1	0	0	0	0	0	0	1	4	-0.152297	0.0527008	M9	Other Mesophyll
Control:ATCCACCGTATACGGGx	SeuratProject	14153	2626	392	144	48	26	14153	657	5	4394	Control	14153	2626	18493	2626	3	9	Mesophyll	0	1	0	0	0	0	0	0	1	9	-0.0990255	0.0629855	M3	Transition Mesophyll
Control:ATCCACCCATTGTACGx	SeuratProject	20673	3421	1087	287	105	37	20673	724	5	4394	Control	20673	3421	19242	3420	4	7	Mesophyll	0	0.858199	0.129528	0	0.0122733	0	0	0	0.858199	7	-0.143601	-0.00107167	M11	Other Mesophyll
Control:ATCGGCGGTAAGATCAx	SeuratProject	7767	2259	266	146	41	28	7767	370	0	4394	Control	7767	2259	17529	2432	8	4	Mesophyll	0	1	0	0	0	0	0	0	1	4	-0.0624525	-0.0411566	M9	Other Mesophyll
Control:ATCCATTGTGTATTCGx	SeuratProject	23125	3800	847	260	86	43	23125	686	3	4394	Control	23125	3800	19347	3800	2	8	Mesophyll	0	1	0	0	0	0	0	0	1	8	-0.165255	0.0243683	M12	Other Mesophyll
Control:ATCCTATGTGCATGTTx	SeuratProject	35808	4894	1413	383	185	64	35808	1500	4	4394	Control	35808	4894	19349	4552	9	11	Mesophyll	0	1	0	0	0	0	0	0	1	11	-0.179785	0.101108	M4	Susceptibility Mesophyll
Control:ATCGATGTCATGACACx	SeuratProject	14259	2934	563	207	49	31	14259	501	0	4394	Control	14259	2934	17972	2934	1	3	Mesophyll	0	1	0	0	0	0	0	0	1	3	-0.0934901	-0.0300556	M8	Other Mesophyll
Control:ATCCACCTCGCGTAGCx	SeuratProject	41382	4871	1216	332	132	53	41382	1766	4	4394	Control	41382	4871	19016	4151	0	2	Mesophyll	0	1	0	0	0	0	0	0	1	2	-0.108192	0.12445	M7	Other Mesophyll
Control:ATCCATTGTATCCTTTx	SeuratProject	18994	3552	762	264	70	43	18994	1004	4	4394	Control	18994	3552	18895	3552	1	8	Mesophyll	0	1	0	0	0	0	0	0	1	8	-0.106932	-0.0316259	M12	Other Mesophyll
Control:ATCGCCTGTCACTACAx	SeuratProject	6290	2079	744	385	71	44	6290	353	0	4394	Control	6290	2079	15461	2706	12	16	Mesophyll	0.0217424	0.956853	0.020033	0	0	0.00137204	0	0	0.956853	16	-0.0208085	-0.0681098	M13	Other Mesophyll
Control:ATCGGATGTCGCATTAx	SeuratProject	40465	5074	1213	337	158	70	40465	1308	3	4394	Control	40465	5074	19458	4526	0	2	Mesophyll	0	1	0	0	0	0	0	0	1	2	-0.144805	0.0384099	M7	Other Mesophyll
Control:ATCCCTGTCGAGTTGTx	SeuratProject	27215	4437	1004	309	127	61	27215	957	3	4394	Control	27215	4437	19451	4427	5	1	Mesophyll	0	1	0	0	0	0	0	0	1	1	-0.178963	0.0887958	M6	Other Mesophyll
Control:ATCGATGTCAATGCACx	SeuratProject	26019	4093	907	332	102	51	26019	1545	3	4394	Control	26019	4093	19419	4093	1	8	Mesophyll	0	1	0	0	0	0	0	0	1	8	-0.122729	-0.0182948	M12	Other Mesophyll
Control:ATCGGCGGTATTAAGGx	SeuratProject	31367	4560	909	272	113	56	31367	1192	2	4394	Control	31367	4560	19416	4437	0	2	Mesophyll	0	0.99401	0.00599001	0	0	0	0	0	0.99401	2	-0.120785	0.0958142	M7	Other Mesophyll
Control:ATCGCCTGTAACATAGx	SeuratProject	6182	1804	221	101	30	16	6182	288	1	4394	Control	6182	1804	19457	2276	3	2	Mesophyll	0	1	0	0	0	0	0	0	1	2	-0.0983106	0.0883839	M7	Other Mesophyll
Control:ATCCACCGTCGCGGTTx	SeuratProject	4482	1561	184	87	25	20	4482	504	4	4394	Control	4482	1561	18270	2339	7	6	Mesophyll	0	1	0	0	0	0	0	0	1	6	-0.0951657	0.0659589	M10	Other Mesophyll
Control:ATCCCTGTCCTAGCCTx	SeuratProject	36082	4574	1312	321	173	72	36082	1355	8	4394	Control	36082	4574	19178	4185	0	2	Mesophyll	0	1	0	0	0	0	0	0	1	2	-0.140341	0.179778	M7	Other Mesophyll
Control:ATGAAAGAGGCTAGCAx	SeuratProject	41592	4408	1275	301	115	48	41592	1124	3	4394	Control	41592	4408	18769	3668	2	1	Mesophyll	0	1	0	0	0	0	0	0	1	1	-0.153553	0.0446236	M6	Other Mesophyll
Control:ATCGTCCTCGTGGCTGx	SeuratProject	7314	2024	269	129	38	28	7314	341	1	4394	Control	7314	2024	17693	2277	6	4	Mesophyll	0	1	0	0	0	0	0	0	1	4	-0.107376	0.00332486	M9	Other Mesophyll
Control:ATCGTGACATTGAGGGx	SeuratProject	18752	3465	687	247	82	44	18752	705	2	4394	Control	18752	3465	18756	3465	2	8	Mesophyll	0	1	0	0	0	0	0	0	1	8	-0.145705	0.00395091	M12	Other Mesophyll
Control:ATGAAAGGTTTCTATCx	SeuratProject	5143	1788	179	98	23	17	5143	488	2	4394	Control	5143	1788	17615	2371	7	6	Mesophyll	0	1	0	0	0	0	0	0	1	6	-0.0832408	0.00528322	M10	Other Mesophyll
Control:ATCGTCCAGCTTAGTCx	SeuratProject	21577	4111	869	296	84	44	21577	1615	5	4394	Control	21577	4111	19463	4111	8	4	Mesophyll	0	1	0	0	0	0	0	0	1	4	-0.151636	-0.0639575	M9	Other Mesophyll
Control:ATCTTCAAGAGTCTTCx	SeuratProject	5995	1817	235	111	31	20	5995	632	0	4394	Control	5995	1817	19093	2306	3	0	Mesophyll	0	1	0	0	0	0	0	0	1	0	-0.070039	0.00290728	M5	Susceptibility Mesophyll
Control:ATGAAAGCACTACGGCx	SeuratProject	7219	1547	334	143	39	25	7219	346	0	4394	Control	7219	1547	16811	2016	11	13	Parenchyma	0.123324	0.161103	0.00605433	0	0.709518	0	0	0	0.709518	13	-0.0372806	0.0149593	P16	Vasculature
Control:ATCGTAGGTCGTTGCGx	SeuratProject	18381	2803	758	250	87	41	18381	603	5	4394	Control	18381	2803	18620	2799	6	3	Mesophyll	0	0.996539	0	0	0.00346141	0	0	0	0.996539	3	-0.0851833	0.0349202	M8	Other Mesophyll
Control:ATGACCAAGGTCGTAGx	SeuratProject	14401	2966	499	187	58	32	14401	727	4	4394	Control	14401	2966	18044	2966	6	4	Mesophyll	0	1	0	0	0	0	0	0	1	4	-0.0814537	-0.00627286	M9	Other Mesophyll
Control:ATCGTCCTCCTGTTATx	SeuratProject	4515	1276	83	58	9	9	4515	136	5	4394	Control	4515	1276	14971	2240	13	15	Companion Cells	0	0	0	0	0	0	1	0	1	15	-0.0980261	-0.0184566	C18	Companion
Control:ATCTTCAAGCAATAGTx	SeuratProject	30898	3981	980	291	111	53	30898	721	2	4394	Control	30898	3981	18982	3854	5	1	Mesophyll	0	1	0	0	0	0	0	0	1	1	-0.16515	0.0737525	M6	Other Mesophyll
Control:ATGAGGGCAGCTGTATx	SeuratProject	28098	3850	1272	282	136	59	28098	817	7	4394	Control	28098	3850	19222	3840	2	8	Mesophyll	0	1	0	0	0	0	0	0	1	8	-0.156656	0.0533802	M12	Other Mesophyll
Control:ATCGTGAGTGTCATCAx	SeuratProject	26471	3766	825	256	104	56	26471	629	2	4394	Control	26471	3766	19279	3764	2	1	Mesophyll	0	1	0	0	0	0	0	0	1	1	-0.139416	0.041042	M6	Other Mesophyll
Control:ATGAGGGGTCCAGGTCx	SeuratProject	42453	4749	1427	356	162	60	42453	1401	6	4394	Control	42453	4749	19066	3995	2	1	Mesophyll	0	1	0	0	0	0	0	0	1	1	-0.159266	0.0141639	M6	Other Mesophyll
Control:ATCGTCCCACAGCATTx	SeuratProject	4431	1620	156	95	19	16	4431	270	2	4394	Control	4431	1620	16787	2337	8	4	Mesophyll	0	1	0	0	0	0	0	0	1	4	-0.0725985	-0.0225587	M9	Other Mesophyll
Control:ATCGTGATCTTCGCTGx	SeuratProject	9601	2287	444	152	91	29	9601	520	2	4394	Control	9601	2287	16682	2497	1	3	Mesophyll	0.0143358	0.549798	0.00773415	0.221945	0.0607799	0.145407	0	0	0.549798	3	-0.00214822	-0.0734137	M8	Other Mesophyll
Control:ATGAGGGGTTAACCTGx	SeuratProject	4597	1391	263	82	15	8	4597	345	1	4394	Control	4597	1391	19145	2286	3	0	Mesophyll	0	1	0	0	0	0	0	0	1	0	-0.0799603	0.0365164	M5	Susceptibility Mesophyll
Control:ATCTCTACAAATTAGGx	SeuratProject	14397	2726	610	212	68	33	14397	677	3	4394	Control	14397	2726	17921	2726	6	3	Mesophyll	0	0.912584	0.0201234	0	0.0629834	0.00430888	0	0	0.912584	3	-0.0752086	-0.0279804	M8	Other Mesophyll
Control:ATGAGGGGTCTTACAGx	SeuratProject	36583	5551	1662	440	291	91	36583	712	7	4394	Control	36583	5551	21443	5203	4	7	Mesophyll	0.0892056	0.50813	0.0542642	0	0.0770719	0.271328	0	0	0.50813	7	0.0609207	-0.144383	M11	Other Mesophyll
Control:ATGACCAAGCAACAATx	SeuratProject	15825	3130	619	230	86	39	15825	421	3	4394	Control	15825	3130	18047	3130	4	7	Parenchyma	0.0265313	0.251277	0.315872	0.00486236	0.354913	0.0465433	0	0	0.354913	7	-0.0781301	-0.0516272	M11	Other Mesophyll
Control:ATGAAAGTCGAACCATx	SeuratProject	14018	3270	580	175	63	39	14018	732	7	4394	Control	14018	3270	17906	3269	7	0	Mesophyll	0	1	0	0	0	0	0	0	1	0	-0.0900339	-0.053428	M5	Susceptibility Mesophyll
Control:ATGAAAGGTTGATCGTx	SeuratProject	43364	5835	1610	457	206	94	43364	1017	4	4394	Control	43364	5835	21209	5088	4	7	Epidermis	0.00968172	0.112582	0	0.817657	0	0.0600793	0	0	0.817657	7	-0.123665	-0.0240095	M11	Other Mesophyll
Control:ATCGTGACACGGTGAAx	SeuratProject	7230	1810	255	112	50	17	7230	447	1	4394	Control	7230	1810	19345	2190	3	6	Mesophyll	0	1	0	0	0	0	0	0	1	6	-0.0698835	0.0637973	M10	Other Mesophyll
Control:ATCGTGAGTCGAGTGAx	SeuratProject	21303	4007	929	320	138	61	21303	419	6	4394	Control	21303	4007	19618	4004	4	7	Mesophyll	0.0524308	0.478727	0.0184592	0.0189718	0.427723	0.00368824	0	0	0.478727	7	-0.0786206	-0.0831997	M11	Other Mesophyll
Control:ATCGTCCCACTTGAACx	SeuratProject	20208	3991	827	339	98	60	20208	1079	6	4394	Control	20208	3991	19227	3990	1	0	Mesophyll	0	1	0	0	0	0	0	0	1	0	-0.0985886	-0.0138088	M5	Susceptibility Mesophyll
Control:ATCGTCCGTAGGCTCCx	SeuratProject	38493	4865	1136	303	148	53	38493	1379	5	4394	Control	38493	4865	19085	4393	0	2	Mesophyll	0	1	0	0	0	0	0	0	1	2	-0.153247	0.120614	M7	Other Mesophyll
Control:ATGACCATCGTTGCCTx	SeuratProject	17389	2937	745	205	127	44	17389	214	9	4394	Control	17389	2937	18310	2936	4	12	Parenchyma	0.0176371	0.140369	0.397258	0	0.444736	0	0	0	0.444736	12	-0.0806101	-0.0376173	B15	Bundle Sheath
Control:ATCGTAGTCCATATGGx	SeuratProject	19825	3919	893	282	78	40	19825	1328	5	4394	Control	19825	3919	19141	3918	6	6	Mesophyll	0	1	0	0	0	0	0	0	1	6	-0.133435	0.0657079	M10	Other Mesophyll
Control:ATCGGCGTCGATACGTx	SeuratProject	15491	3247	513	196	77	43	15491	515	2	4394	Control	15491	3247	18177	3246	8	4	Mesophyll	0	1	0	0	0	0	0	0	1	4	-0.106408	-0.0340813	M9	Other Mesophyll
Control:ATCTTCAAGTGGATTAx	SeuratProject	6304	1905	341	138	31	22	6304	503	3	4394	Control	6304	1905	17777	2285	6	3	Mesophyll	0	0.99308	0.00691971	0	0	0	0	0	0.99308	3	-0.115874	0.0299303	M8	Other Mesophyll
Control:ATCTTCATCACTGATGx	SeuratProject	16365	2768	737	247	89	33	16365	657	6	4394	Control	16365	2768	18128	2768	4	7	Parenchyma	0.140571	0.301461	0.0546683	0	0.467402	0.0358983	0	0	0.467402	7	-0.0764453	-0.0917468	M11	Other Mesophyll
Control:ATGACCATCTGGGTCGx	SeuratProject	10584	2494	324	123	33	24	10584	612	5	4394	Control	10584	2494	18666	2512	3	6	Mesophyll	0	1	0	0	0	0	0	0	1	6	-0.0904271	0.0543078	M10	Other Mesophyll
Control:ATGACCATCATGCGGCx	SeuratProject	34648	4721	1345	329	125	50	34648	1694	5	4394	Control	34648	4721	19428	4459	9	2	Mesophyll	0	1	0	0	0	0	0	0	1	2	-0.151378	0.0363001	M7	Other Mesophyll
Control:ATCGTAGCAAGTGACGx	SeuratProject	4591	1601	153	93	23	19	4591	299	1	4394	Control	4591	1601	17818	2300	7	9	Mesophyll	0	1	0	0	0	0	0	0	1	9	-0.025697	0.0132841	M3	Transition Mesophyll
Control:ATGAAAGCATCGAAGGx	SeuratProject	13299	2764	442	169	99	35	13299	111	4	4394	Control	13299	2764	17271	2763	4	7	Mesophyll	0.0617515	0.481473	0.0394947	0.0417849	0.176121	0.199375	0	0	0.481473	7	0.0312549	-0.0567914	M11	Other Mesophyll
Control:ATGAAAGCATGACTCAx	SeuratProject	33219	4148	1002	321	118	52	33219	1329	3	4394	Control	33219	4148	19020	3953	2	8	Mesophyll	0	1	0	0	0	0	0	0	1	8	-0.13791	0.0139425	M12	Other Mesophyll
Control:ATCTTCAGTGCCTATAx	SeuratProject	16167	3251	638	248	92	42	16167	876	7	4394	Control	16167	3251	18197	3250	2	3	Mesophyll	0	1	0	0	0	0	0	0	1	3	-0.124976	0.0493648	M8	Other Mesophyll
Control:ATGAAAGCAGTAGAATx	SeuratProject	13501	3019	510	181	75	39	13501	629	7	4394	Control	13501	3019	17888	3019	1	4	Mesophyll	0	1	0	0	0	0	0	0	1	4	-0.100233	-0.01238	M9	Other Mesophyll
Control:ATCTCTATCATCGCAAx	SeuratProject	21225	3494	768	268	81	37	21225	1064	4	4394	Control	21225	3494	19170	3493	2	8	Mesophyll	0	1	0	0	0	0	0	0	1	8	-0.114066	0.0369044	M12	Other Mesophyll
Control:ATGAAAGGTCAGGTAGx	SeuratProject	14653	3328	736	251	112	47	14653	502	2	4394	Control	14653	3328	17635	3327	4	10	Mesophyll	0	0.529206	0.0568955	0.116951	0.0835618	0.213386	0	0	0.529206	10	0.0339554	-0.116714	M2	Immunity Mesophyll
Control:ATCGTAGAGTCACGAGx	SeuratProject	24677	4010	808	267	150	58	24677	644	4	4394	Control	24677	4010	19308	4009	0	9	Mesophyll	0	1	0	0	0	0	0	0	1	9	-0.0810539	0.0544662	M3	Transition Mesophyll
Control:ATCTTCAGTGCTCTCTx	SeuratProject	16700	3469	463	179	70	40	16700	751	9	4394	Control	16700	3469	18269	3469	7	0	Mesophyll	0	0.877699	0.122301	0	0	0	0	0	0.877699	0	-0.0785862	-0.00718237	M5	Susceptibility Mesophyll
Control:ATGAAAGGTTTGGGTTx	SeuratProject	24696	4054	1077	313	86	49	24696	1122	2	4394	Control	24696	4054	19544	4052	6	7	Mesophyll	0	0.985068	0.014932	0	0	0	0	0	0.985068	7	-0.147787	0.0299134	M11	Other Mesophyll
Control:ATCTCTAAGCATGAATx	SeuratProject	6169	2009	241	114	50	29	6169	152	2	4394	Control	6169	2009	16586	2449	1	4	Mesophyll	0	1	0	0	0	0	0	0	1	4	-0.0500392	-0.0424606	M9	Other Mesophyll
Control:ATCTTCATCTAGTACGx	SeuratProject	22425	3982	919	316	115	57	22425	1258	7	4394	Control	22425	3982	19529	3981	6	4	Mesophyll	0	1	0	0	0	0	0	0	1	4	-0.0816791	-0.0162905	M9	Other Mesophyll
Control:ATCTTCATCATTACTCx	SeuratProject	22505	3519	777	285	106	38	22505	1100	5	4394	Control	22505	3519	19161	3519	5	1	Mesophyll	0	1	0	0	0	0	0	0	1	1	-0.126344	0.122437	M6	Other Mesophyll
Control:ATCTTCAAGTGGTGACx	SeuratProject	24781	4178	1126	342	171	60	24781	626	5	4394	Control	24781	4178	19982	4176	4	12	Mesophyll	0	0.758501	0.106732	0.020406	0.114361	0	0	0	0.758501	12	0.000772964	-0.0682121	B15	Bundle Sheath
Control:ATCGTAGCAACGGTAGx	SeuratProject	32325	4897	1367	334	225	67	32325	657	5	4394	Control	32325	4897	19783	4767	10	7	Bundle Sheath	0	0.00931889	0.990681	0	0	0	0	0	0.990681	7	-0.157021	0.0750501	M11	Other Mesophyll
Control:ATCTCTACATCTCATTx	SeuratProject	6210	1805	206	93	30	21	6210	486	2	4394	Control	6210	1805	19159	2277	3	6	Mesophyll	0	1	0	0	0	0	0	0	1	6	-0.106634	0.10396	M10	Other Mesophyll
Control:ATCGTCCCAGAAATTGx	SeuratProject	5845	1961	216	104	27	22	5845	537	0	4394	Control	5845	1961	18079	2387	7	8	Mesophyll	0	1	0	0	0	0	0	0	1	8	-0.110712	0.021271	M12	Other Mesophyll
Control:ATCGTCCGTCGAGTGAx	SeuratProject	37413	5173	1190	344	121	69	37413	1493	1	4394	Control	37413	5173	19599	4813	7	1	Mesophyll	0	1	0	0	0	0	0	0	1	1	-0.157088	0.0196211	M6	Other Mesophyll
Control:ATGAGGGCACTCTCGTx	SeuratProject	20785	3697	874	259	124	55	20785	745	1	4394	Control	20785	3697	19294	3695	6	0	Mesophyll	0	1	0	0	0	0	0	0	1	0	-0.075481	-0.00409157	M5	Susceptibility Mesophyll
Control:ATCGTCCAGCTAATGAx	SeuratProject	8031	2097	252	110	35	27	8031	485	0	4394	Control	8031	2097	18440	2246	7	6	Mesophyll	0	1	0	0	0	0	0	0	1	6	-0.0927067	0.0025511	M10	Other Mesophyll
Control:ATCTTCAGTAGTCGTTx	SeuratProject	27647	3597	831	248	115	39	27647	645	2	4394	Control	27647	3597	19032	3575	5	1	Mesophyll	0	1	0	0	0	0	0	0	1	1	-0.128081	0.132146	M6	Other Mesophyll
Control:ATGAAAGGTAAGGCCAx	SeuratProject	10773	2095	341	117	54	21	10773	328	3	4394	Control	10773	2095	19155	2124	3	6	Mesophyll	0	1	0	0	0	0	0	0	1	6	-0.103928	0.0500056	M10	Other Mesophyll
Control:ATCGTCCGTGTGTACTx	SeuratProject	4551	1620	177	100	29	21	4551	390	4	4394	Control	4551	1620	18350	2360	0	2	Mesophyll	0	0.974377	0.0256229	0	0	0	0	0	0.974377	2	-0.0767526	0.0570266	M7	Other Mesophyll
Control:ATCGTCCGTGGAAGTCx	SeuratProject	32512	4576	1034	316	102	56	32512	1295	2	4394	Control	32512	4576	19244	4438	0	2	Mesophyll	0	1	0	0	0	0	0	0	1	2	-0.151497	0.118601	M7	Other Mesophyll
Control:ATCGTGAGTGGGAGAGx	SeuratProject	12867	2651	502	177	54	33	12867	650	1	4394	Control	12867	2651	17795	2651	1	3	Mesophyll	0	0.92061	0	0	0.0215459	0.0578436	0	0	0.92061	3	-0.0791762	-0.0907544	M8	Other Mesophyll
Control:ATGGGAGAGATACTGAx	SeuratProject	41484	4718	1223	334	110	60	41484	1455	16	4394	Control	41484	4718	19008	3998	5	1	Mesophyll	0	1	0	0	0	0	0	0	1	1	-0.149956	0.110861	M6	Other Mesophyll
Control:ATGCCTCTCACGTAGTx	SeuratProject	32470	4731	1519	368	217	66	32470	965	3	4394	Control	32470	4731	19995	4599	4	7	Bundle Sheath	0.0122461	0.153192	0.794667	0	0.00945796	0.0304367	0	0	0.794667	7	-0.130424	-0.0380943	M11	Other Mesophyll
Control:ATGGGAGAGGCAGGTTx	SeuratProject	4578	1623	408	201	42	23	4578	688	1	4394	Control	4578	1623	15189	2570	12	16	Mesophyll	0	0.989821	0.0101785	0	0	0	0	0	0.989821	16	-0.0664039	-0.0138232	M13	Other Mesophyll
Control:ATGCCTCCAGAGGGTTx	SeuratProject	33680	4485	1227	334	103	53	33680	1521	6	4394	Control	33680	4485	19353	4287	2	8	Mesophyll	0	1	0	0	0	0	0	0	1	8	-0.183042	0.0640878	M12	Other Mesophyll
Control:ATGCCTCCATCTCATTx	SeuratProject	21632	3921	739	282	92	36	21632	1500	4	4394	Control	21632	3921	19265	3918	0	2	Mesophyll	0	1	0	0	0	0	0	0	1	2	-0.126351	0.0599995	M7	Other Mesophyll
Control:ATGGGAGGTCATCCCTx	SeuratProject	24403	3668	809	278	97	52	24403	1111	5	4394	Control	24403	3668	19178	3668	2	2	Mesophyll	0	1	0	0	0	0	0	0	1	2	-0.104881	0.0919851	M7	Other Mesophyll
Control:ATGAGTCGTGTAACGGx	SeuratProject	9341	2191	426	139	64	29	9341	669	4	4394	Control	9341	2191	17030	2352	4	16	Mesophyll	0.00621797	0.779962	0.0611855	0.050042	0.101822	0.000769642	0	0	0.779962	16	-0.046413	-0.0388465	M13	Other Mesophyll
Control:ATGCATGGTCGACGCTx	SeuratProject	18123	3909	742	274	87	48	18123	1198	10	4394	Control	18123	3909	18481	3908	8	4	Mesophyll	0	1	0	0	0	0	0	0	1	4	-0.130477	-0.0404467	M9	Other Mesophyll
Control:ATGCATGTCGACATCAx	SeuratProject	33794	4382	1234	339	119	56	33794	1517	2	4394	Control	33794	4382	19136	4159	5	1	Mesophyll	0	1	0	0	0	0	0	0	1	1	-0.154898	0.0565173	M6	Other Mesophyll
Control:ATGGATCCAACAAAGTx	SeuratProject	9501	2005	307	118	36	18	9501	494	4	4394	Control	9501	2005	19255	2149	3	6	Mesophyll	0	1	0	0	0	0	0	0	1	6	-0.108151	0.036793	M10	Other Mesophyll
Control:ATGGATCAGGTGATATx	SeuratProject	21355	3524	783	208	128	41	21355	855	1	4394	Control	21355	3524	19208	3523	3	1	Mesophyll	0	1	0	0	0	0	0	0	1	1	-0.177764	0.0816777	M6	Other Mesophyll
Control:ATGCATGTCAACTACGx	SeuratProject	37854	4916	1403	351	155	65	37854	1511	6	4394	Control	37854	4916	19288	4508	9	1	Mesophyll	0	1	0	0	0	0	0	0	1	1	-0.175478	0.0387693	M6	Other Mesophyll
Control:ATGCCTCCAATTGGTCx	SeuratProject	32339	4042	1067	287	127	55	32339	789	2	4394	Control	32339	4042	19282	3887	2	1	Mesophyll	0	1	0	0	0	0	0	0	1	1	-0.148464	0.0277896	M6	Other Mesophyll
Control:ATGGAGGGTGACTAAAx	SeuratProject	14958	3028	534	220	51	33	14958	554	1	4394	Control	14958	3028	17998	3027	6	3	Mesophyll	0	0.998116	0.0018837	0	0	0	0	0	0.998116	3	-0.0544759	0.036329	M8	Other Mesophyll
Control:ATGGAGGGTGGTCCCAx	SeuratProject	27563	3924	844	250	103	46	27563	866	7	4394	Control	27563	3924	19399	3921	2	1	Mesophyll	0	1	0	0	0	0	0	0	1	1	-0.118	0.0647379	M6	Other Mesophyll
Control:ATGCATGCAGACCATTx	SeuratProject	14489	2848	494	174	70	35	14489	758	3	4394	Control	14489	2848	18399	2848	3	6	Mesophyll	0	1	0	0	0	0	0	0	1	6	-0.0704187	0.0399226	M10	Other Mesophyll
Control:ATGCCTCCAAGAATGTx	SeuratProject	10117	2685	356	143	71	36	10117	783	2	4394	Control	10117	2685	18354	2729	3	6	Mesophyll	0	1	0	0	0	0	0	0	1	6	-0.121314	0.126845	M10	Other Mesophyll
Control:ATGAGTCGTGAAAGTTx	SeuratProject	7459	2065	245	131	42	21	7459	463	1	4394	Control	7459	2065	19007	2385	7	9	Mesophyll	0	1	0	0	0	0	0	0	1	9	-0.0446882	0.0321788	M3	Transition Mesophyll
Control:ATGGATCAGTTCAACCx	SeuratProject	31634	5486	1407	455	227	101	31634	2034	15	4394	Control	31634	5486	20430	5399	8	5	Mesophyll	0	0.780289	0	0.0606748	0	0.159037	0	0	0.780289	5	-0.0733062	-0.0782131	M1	Immunity Mesophyll
Control:ATGATCGTCCGACAGCx	SeuratProject	17150	3685	693	261	94	49	17150	757	7	4394	Control	17150	3685	18359	3685	0	2	Mesophyll	0	0.974355	0.0256452	0	0	0	0	0	0.974355	2	-0.117868	0.103288	M7	Other Mesophyll
Control:ATGCCTCGTATCGATCx	SeuratProject	5429	1812	199	110	38	21	5429	253	9	4394	Control	5429	1812	16496	2373	8	5	Mesophyll	0	0.938529	0	0	0	0.0614708	0	0	0.938529	5	-0.0172102	-0.0523391	M1	Immunity Mesophyll
Control:ATGCGATGTAACACGGx	SeuratProject	48531	4696	1463	361	140	59	48531	1520	10	4394	Control	48531	4696	18262	3465	5	1	Mesophyll	0	1	0	0	0	0	0	0	1	1	-0.117037	0.0469127	M6	Other Mesophyll
Control:ATGATCGTCAATCCGAx	SeuratProject	13854	2836	420	161	80	33	13854	532	3	4394	Control	13854	2836	18428	2836	3	6	Mesophyll	0	1	0	0	0	0	0	0	1	6	-0.0973792	0.105597	M10	Other Mesophyll
Control:ATGCATGGTATCGTGTx	SeuratProject	11618	2835	498	194	69	36	11618	178	4	4394	Control	11618	2835	17310	2835	4	12	Bundle Sheath	0.0845179	0.0842792	0.690095	0	0.141108	0	0	0	0.690095	12	-0.0772588	-0.0139241	B15	Bundle Sheath
Control:ATGGATCCAGTGTACTx	SeuratProject	12736	3131	430	188	57	35	12736	481	1	4394	Control	12736	3131	17794	3131	8	4	Mesophyll	0	1	0	0	0	0	0	0	1	4	-0.112981	-0.0547343	M9	Other Mesophyll
Control:ATGCGATAGCAGTAATx	SeuratProject	5954	1914	294	127	26	18	5954	112	6	4394	Control	5954	1914	16090	2414	4	10	Bundle Sheath	0	0.378651	0.576042	0	0	0.045307	0	0	0.576042	10	0.0703452	-0.0462966	M2	Immunity Mesophyll
Control:ATGGGAGAGTTACGTCx	SeuratProject	7472	2020	266	95	72	26	7472	87	2	4394	Control	7472	2020	15129	2408	14	14	Guard Cell	0	0	0	0	0	0	0	1	1	14	-0.103739	-0.0451595	G17	Guard
Control:ATGGAGGCAGGACAGTx	SeuratProject	6809	1933	204	109	27	15	6809	538	0	4394	Control	6809	1933	18954	2242	3	0	Mesophyll	0	1	0	0	0	0	0	0	1	0	-0.0598049	0.0325786	M5	Susceptibility Mesophyll
Control:ATGGGAGAGATGGTCGx	SeuratProject	11530	2376	395	158	46	31	11530	357	0	4394	Control	11530	2376	17308	2381	6	3	Mesophyll	0	0.929819	0	0.0701811	0	0	0	0	0.929819	3	0.04201	-0.0728723	M8	Other Mesophyll
Control:ATGATCGCATCGTGCGx	SeuratProject	7849	2106	294	121	49	28	7849	349	1	4394	Control	7849	2106	17639	2296	6	4	Mesophyll	0	0.978723	0	0	0	0.021277	0	0	0.978723	4	-0.0747164	0.0339653	M9	Other Mesophyll
Control:ATGCGATTCAAATGCCx	SeuratProject	7395	2070	303	131	28	23	7395	390	0	4394	Control	7395	2070	17742	2299	1	4	Mesophyll	0	1	0	0	0	0	0	0	1	4	-0.101914	0.0144067	M9	Other Mesophyll
Control:ATGGAGGTCGGTTAGTx	SeuratProject	13748	3209	558	215	45	33	13748	672	5	4394	Control	13748	3209	17812	3207	6	3	Mesophyll	0	1	0	0	0	0	0	0	1	3	-0.1135	-0.040086	M8	Other Mesophyll
Control:ATGCCTCTCTTCCACGx	SeuratProject	18161	3431	643	242	52	35	18161	1031	1	4394	Control	18161	3431	18557	3431	2	8	Mesophyll	0	1	0	0	0	0	0	0	1	8	-0.150788	0.0382573	M12	Other Mesophyll
Control:ATGAGGGTCGAGTGGAx	SeuratProject	7958	2342	225	125	44	25	7958	331	0	4394	Control	7958	2342	17238	2519	1	4	Mesophyll	0	0.988736	0.011264	0	0	0	0	0	0.988736	4	-0.0697818	-0.0416665	M9	Other Mesophyll
Control:ATGCGATCAGTACTACx	SeuratProject	10745	2836	432	186	60	35	10745	155	4	4394	Control	10745	2836	16434	2876	1	5	Hydathode	0.0531361	0.214251	0	0.0354259	0.0257966	0.67139	0	0	0.67139	5	-0.0197847	-0.0876535	M1	Immunity Mesophyll
Control:ATGGAGGGTGAAGCGTx	SeuratProject	19777	3817	882	309	80	38	19777	649	10	4394	Control	19777	3817	19108	3816	0	2	Mesophyll	0	1	0	0	0	0	0	0	1	2	-0.116819	0.0875523	M7	Other Mesophyll
Control:ATGGATCCACCCTTGTx	SeuratProject	21448	3775	732	240	76	41	21448	1035	1	4394	Control	21448	3775	19257	3775	5	1	Mesophyll	0	1	0	0	0	0	0	0	1	1	-0.121707	-0.0276912	M6	Other Mesophyll
Control:ATGATCGCAAGGAGTCx	SeuratProject	13143	2643	422	131	55	26	13143	747	0	4394	Control	13143	2643	18549	2643	3	6	Mesophyll	0	1	0	0	0	0	0	0	1	6	-0.10918	0.0957476	M10	Other Mesophyll
Control:ATGCATGAGTGGTCAGx	SeuratProject	18418	3189	671	201	91	26	18418	778	1	4394	Control	18418	3189	18652	3189	3	6	Mesophyll	0	1	0	0	0	0	0	0	1	6	-0.133626	0.0598456	M10	Other Mesophyll
Control:ATGGATCTCCACTGAAx	SeuratProject	10951	2656	325	134	47	31	10951	328	2	4394	Control	10951	2656	17947	2655	1	4	Mesophyll	0	1	0	0	0	0	0	0	1	4	-0.0916322	-0.00512036	M9	Other Mesophyll
Control:ATGATCGAGCCGTCGTx	SeuratProject	9212	2562	325	143	33	28	9212	400	0	4394	Control	9212	2562	18033	2608	7	8	Mesophyll	0	0.972204	0	0.0277963	0	0	0	0	0.972204	8	-0.121986	0.0637104	M12	Other Mesophyll
Control:ATGATCGAGATCGACGx	SeuratProject	11274	3037	439	194	49	29	11274	768	0	4394	Control	11274	3037	17473	3037	6	4	Mesophyll	0	1	0	0	0	0	0	0	1	4	-0.103365	-0.0015462	M9	Other Mesophyll
Control:ATGGATCAGCAGGCTAx	SeuratProject	11351	2937	350	161	63	37	11351	653	4	4394	Control	11351	2937	17484	2936	6	5	Mesophyll	0	0.826761	0	0.00851904	0	0.164719	0	0	0.826761	5	0.00874314	-0.0624331	M1	Immunity Mesophyll
Control:ATGGAGGGTGGTAACGx	SeuratProject	22462	4148	820	294	80	43	22462	778	2	4394	Control	22462	4148	19388	4145	0	2	Mesophyll	0	1	0	0	0	0	0	0	1	2	-0.144394	0.0899419	M7	Other Mesophyll
Control:ATGCGATTCCATCAGAx	SeuratProject	15110	3034	570	214	79	42	15110	633	3	4394	Control	15110	3034	17901	3034	6	3	Mesophyll	0	0.990406	0	0	0.00496333	0.00463018	0	0	0.990406	3	-0.0794881	-0.0290106	M8	Other Mesophyll
Control:ATGGATCTCTTTGCGCx	SeuratProject	8161	2160	232	102	26	22	8161	204	1	4394	Control	8161	2160	18368	2289	2	8	Mesophyll	0	1	0	0	0	0	0	0	1	8	-0.114042	0.00950934	M12	Other Mesophyll
Control:ATGATCGAGAGCCGTAx	SeuratProject	13833	3069	565	161	51	32	13833	600	2	4394	Control	13833	3069	18168	3069	7	0	Mesophyll	0	1	0	0	0	0	0	0	1	0	-0.0405887	-0.0428855	M5	Susceptibility Mesophyll
Control:ATGGATCGTATACAGAx	SeuratProject	19985	3684	739	251	84	47	19985	1128	4	4394	Control	19985	3684	19134	3684	2	0	Mesophyll	0	1	0	0	0	0	0	0	1	0	-0.0708016	-0.0561176	M5	Susceptibility Mesophyll
Control:ATGCCTCTCCACGGGTx	SeuratProject	30553	4512	1018	396	87	54	30553	2073	23	4394	Control	30553	4512	19548	4429	1	0	Mesophyll	0	1	0	0	0	0	0	0	1	0	-0.112751	-0.0197174	M5	Susceptibility Mesophyll
Control:ATGGGTTCACTCCTTGx	SeuratProject	21465	3871	1026	394	172	61	21465	1959	11	4394	Control	21465	3871	19402	3868	1	7	Mesophyll	0	1	0	0	0	0	0	0	1	7	-0.0963286	-0.0530205	M11	Other Mesophyll
Control:ATGGATCGTTCCGCGAx	SeuratProject	6598	1946	211	112	42	19	6598	481	0	4394	Control	6598	1946	18668	2317	3	6	Mesophyll	0	1	0	0	0	0	0	0	1	6	-0.086436	0.115993	M10	Other Mesophyll
Control:ATGCATGAGTTGCGAGx	SeuratProject	41700	5229	1853	366	216	63	41700	1360	4	4394	Control	41700	5229	19359	4527	9	1	Mesophyll	0	1	0	0	0	0	0	0	1	1	-0.192028	0.0955797	M6	Other Mesophyll
Control:ATGGGTTCACTTGGCGx	SeuratProject	25360	3870	1203	293	84	45	25360	1349	2	4394	Control	25360	3870	19275	3868	2	2	Mesophyll	0	1	0	0	0	0	0	0	1	2	-0.15056	0.0377146	M7	Other Mesophyll
Control:ATGGATCCAGGTGACAx	SeuratProject	17825	3820	753	274	90	54	17825	1532	5	4394	Control	17825	3820	18371	3819	8	4	Mesophyll	0	0.983711	0.0162894	0	0	0	0	0	0.983711	4	-0.0921678	-0.132258	M9	Other Mesophyll
Control:ATGGAGGCAAACCGGAx	SeuratProject	10454	2303	402	134	42	29	10454	761	0	4394	Control	10454	2303	18545	2320	7	6	Mesophyll	0	1	0	0	0	0	0	0	1	6	-0.0971015	0.000965835	M10	Other Mesophyll
Control:ATGAGTCAGTAATTGGx	SeuratProject	22014	3712	778	277	79	50	22014	1010	1	4394	Control	22014	3712	19466	3712	1	3	Mesophyll	0	0.990803	0.00919713	0	0	0	0	0	0.990803	3	-0.121981	-0.0339482	M8	Other Mesophyll
Control:ATGCGATCACTGTCCTx	SeuratProject	12658	2432	536	184	66	39	12658	75	1	4394	Control	12658	2432	17240	2428	11	13	Parenchyma	0.447331	0	0	0	0.552669	0	0	0	0.552669	13	-0.0302039	-0.0165451	P16	Vasculature
Control:ATGGATCAGCCTAGGAx	SeuratProject	24841	4176	1034	316	128	66	24841	1262	6	4394	Control	24841	4176	19443	4176	2	2	Mesophyll	0	1	0	0	0	0	0	0	1	2	-0.164045	0.0246534	M7	Other Mesophyll
Control:ATGGAGGGTCGTCATAx	SeuratProject	33408	4475	1014	296	130	53	33408	1061	3	4394	Control	33408	4475	19109	4285	5	2	Mesophyll	0	1	0	0	0	0	0	0	1	2	-0.152792	0.113914	M7	Other Mesophyll
Control:ATTACTCCAGGACAGTx	SeuratProject	7896	1886	290	102	43	17	7896	764	3	4394	Control	7896	1886	19452	2155	3	6	Mesophyll	0	1	0	0	0	0	0	0	1	6	-0.0990225	0.0697369	M10	Other Mesophyll
Control:ATTACCTAGAAGAACGx	SeuratProject	24706	4431	881	297	87	51	24706	883	2	4394	Control	24706	4431	19505	4431	0	2	Mesophyll	0	0.986268	0.0137325	0	0	0	0	0	0.986268	2	-0.127739	0.106421	M7	Other Mesophyll
Control:ATGGTTGTCGATGCTAx	SeuratProject	18168	3409	951	270	91	51	18168	978	5	4394	Control	18168	3409	18501	3409	1	3	Mesophyll	0	0.990821	0	0	0	0.00917932	0	0	0.990821	3	-0.0676395	-0.121828	M8	Other Mesophyll
Control:ATTACCTTCCATTTCAx	SeuratProject	10982	2802	419	182	57	35	10982	566	1	4394	Control	10982	2802	17684	2803	6	4	Mesophyll	0	1	0	0	0	0	0	0	1	4	-0.0933625	-0.0299896	M9	Other Mesophyll
Control:ATGTCTTGTGAGCTCCx	SeuratProject	33409	4765	1136	352	165	58	33409	1381	4	4394	Control	33409	4765	19434	4563	0	2	Mesophyll	0	1	0	0	0	0	0	0	1	2	-0.135271	0.124269	M7	Other Mesophyll
Control:ATGTCTTCAGCTGAGAx	SeuratProject	5536	1462	199	84	32	17	5536	259	1	4394	Control	5536	1462	19398	2109	3	8	Mesophyll	0	1	0	0	0	0	0	0	1	8	-0.088743	0.00386044	M12	Other Mesophyll
Control:ATGGTTGGTAAGTTAGx	SeuratProject	42107	4768	1362	363	154	67	42107	1720	3	4394	Control	42107	4768	18963	3991	2	1	Mesophyll	0	1	0	0	0	0	0	0	1	1	-0.131614	0.0655478	M6	Other Mesophyll
Control:ATGGTTGAGGACAACCx	SeuratProject	9296	2376	326	124	44	27	9296	876	5	4394	Control	9296	2376	18558	2441	3	6	Mesophyll	0	1	0	0	0	0	0	0	1	6	-0.0957412	-0.000241299	M10	Other Mesophyll
Control:ATTACTCCATGAAGGCx	SeuratProject	22662	3994	813	271	124	54	22662	1114	3	4394	Control	22662	3994	19342	3994	0	2	Mesophyll	0	0.982819	0.0171808	0	0	0	0	0	0.982819	2	-0.114938	0.0336981	M7	Other Mesophyll
Control:ATGGGTTTCCAACCAAx	SeuratProject	10012	2883	396	170	53	34	10012	390	4	4394	Control	10012	2883	16990	2944	1	5	Mesophyll	0.0259799	0.928934	0	0.00579241	0	0.0392933	0	0	0.928934	5	0.0010906	-0.102081	M1	Immunity Mesophyll
Control:ATGTCCCCACAAATGAx	SeuratProject	19656	3749	794	286	105	54	19656	816	5	4394	Control	19656	3749	19133	3749	4	7	Mesophyll	0.0201312	0.734333	0.123292	0	0.122244	0	0	0	0.734333	7	-0.115981	-0.0377076	M11	Other Mesophyll
Control:ATGGTTGTCGACATACx	SeuratProject	35709	4371	1297	362	132	60	35709	1540	1	4394	Control	35709	4371	19166	4065	2	8	Mesophyll	0	1	0	0	0	0	0	0	1	8	-0.162627	0.016898	M12	Other Mesophyll
Control:ATTCACTTCGCAGTGCx	SeuratProject	16430	3192	672	253	111	45	16430	145	8	4394	Control	16430	3192	17977	3188	11	13	Parenchyma	0.214891	0	0	0	0.785109	0	0	0	0.785109	13	-0.0750538	-0.0692101	P16	Vasculature
Control:ATTACTCAGCATTTCGx	SeuratProject	27772	3870	933	281	81	48	27772	1213	4	4394	Control	27772	3870	19166	3864	2	1	Mesophyll	0	1	0	0	0	0	0	0	1	1	-0.154549	0.0489093	M6	Other Mesophyll
Control:ATGGGTTTCGTGTGGCx	SeuratProject	8515	2291	369	145	34	24	8515	546	5	4394	Control	8515	2291	17965	2388	6	3	Mesophyll	0	1	0	0	0	0	0	0	1	3	-0.11812	0.0450426	M8	Other Mesophyll
Control:ATGTCCCCAAAGCACGx	SeuratProject	4930	1806	214	101	24	22	4930	919	4	4394	Control	4930	1806	17505	2525	7	2	Mesophyll	0	1	0	0	0	0	0	0	1	2	-0.0643627	0.058012	M7	Other Mesophyll
Control:ATGGGTTGTACTCAACx	SeuratProject	26856	4064	900	285	119	50	26856	1146	6	4394	Control	26856	4064	19326	4057	0	2	Mesophyll	0	1	0	0	0	0	0	0	1	2	-0.101637	0.0845912	M7	Other Mesophyll
Control:ATTACCTTCATTGGTGx	SeuratProject	24226	4201	843	300	92	49	24226	1305	4	4394	Control	24226	4201	19556	4199	2	0	Mesophyll	0	0.986324	0.00911162	0.00456455	0	0	0	0	0.986324	0	-0.0937125	-0.0535696	M5	Susceptibility Mesophyll
Control:ATGTCCCAGTTGGAGCx	SeuratProject	23838	4027	875	281	95	50	23838	1196	2	4394	Control	23838	4027	19524	4027	1	4	Mesophyll	0	1	0	0	0	0	0	0	1	4	-0.146176	0.00391321	M9	Other Mesophyll
Control:ATGTCCCGTTAAAGTGx	SeuratProject	6330	2053	212	114	48	25	6330	431	2	4394	Control	6330	2053	18380	2478	3	6	Mesophyll	0	1	0	0	0	0	0	0	1	6	-0.0980353	0.0104535	M10	Other Mesophyll
Control:ATTACCTGTAATTAGGx	SeuratProject	16147	3574	746	255	84	41	16147	315	4	4394	Control	16147	3574	17922	3571	4	10	Mesophyll	0.0211057	0.45039	0.122324	0.0694283	0.103353	0.233399	0	0	0.45039	10	0.0224508	-0.0854865	M2	Immunity Mesophyll
Control:ATTCACTCAGACTCTAx	SeuratProject	5576	1628	187	73	19	13	5576	717	5	4394	Control	5576	1628	18633	2150	7	6	Mesophyll	0	1	0	0	0	0	0	0	1	6	-0.0630197	0.0127075	M10	Other Mesophyll
Control:ATGTCCCGTCTGCGCAx	SeuratProject	4606	1770	170	92	27	13	4606	35	4	4394	Control	4606	1770	16456	2449	10	7	Bundle Sheath	0	0.263839	0.736161	0	0	0	0	0	0.736161	7	-0.0697745	0.0448963	M11	Other Mesophyll
Control:ATGGGTTTCTTTCTAGx	SeuratProject	17380	2956	503	252	71	35	17380	186	10	4394	Control	17380	2956	18206	2954	13	15	Companion Cells	0	0	0	0	0	0	1	0	1	15	-0.116511	-0.0426923	C18	Companion
Control:ATGGTTGCATGATGCTx	SeuratProject	26384	4283	1195	375	113	51	26384	1169	5	4394	Control	26384	4283	19850	4282	6	3	Mesophyll	0	0.994656	0	0	0.00534395	0	0	0	0.994656	3	-0.105065	-0.00972981	M8	Other Mesophyll
Control:ATTCACTGTAGACTGGx	SeuratProject	9226	2208	195	119	27	18	9226	231	6	4394	Control	9226	2208	16138	2367	13	15	Companion Cells	0	0	0	0	0	0	1	0	1	15	-0.0888619	-0.0370635	C18	Companion
Control:ATTATCCCACGGCACTx	SeuratProject	27842	4536	1170	362	102	53	27842	1640	6	4394	Control	27842	4536	19916	4521	1	3	Mesophyll	0	0.984874	0.0151257	0	0	0	0	0	0.984874	3	-0.147901	-0.0440287	M8	Other Mesophyll
Control:ATGTCTTAGGCTCACCx	SeuratProject	25701	4076	858	276	95	53	25701	1451	6	4394	Control	25701	4076	19444	4074	2	8	Mesophyll	0	1	0	0	0	0	0	0	1	8	-0.149125	-0.0227577	M12	Other Mesophyll
Control:ATGTCTTAGCAATAGTx	SeuratProject	32489	4438	1041	315	115	55	32489	1253	1	4394	Control	32489	4438	19247	4302	2	1	Mesophyll	0	1	0	0	0	0	0	0	1	1	-0.153707	0.103527	M6	Other Mesophyll
Control:ATTACCTAGGGCTGATx	SeuratProject	10020	2559	481	159	63	12	10020	440	3	4394	Control	10020	2559	18268	2654	0	2	Mesophyll	0	0.716168	0.283832	0	0	0	0	0	0.716168	2	-0.0958033	0.061253	M7	Other Mesophyll
Control:ATTACCTCAGAGTGTGx	SeuratProject	15011	2815	495	167	60	38	15011	358	1	4394	Control	15011	2815	18340	2815	2	8	Mesophyll	0	1	0	0	0	0	0	0	1	8	-0.136026	0.0648424	M12	Other Mesophyll
Control:ATGTCCCAGGAGAGTAx	SeuratProject	6124	1706	183	86	38	13	6124	325	0	4394	Control	6124	1706	19408	2238	3	0	Mesophyll	0	1	0	0	0	0	0	0	1	0	-0.0638736	0.060808	M5	Susceptibility Mesophyll
Control:ATGTCCCGTGCGAACAx	SeuratProject	32611	3931	929	287	97	48	32611	1072	3	4394	Control	32611	3931	18945	3751	5	1	Mesophyll	0	1	0	0	0	0	0	0	1	1	-0.164072	0.0918627	M6	Other Mesophyll
Control:ATTATCCCAGTCGCTGx	SeuratProject	8975	2140	615	279	77	31	8975	118	6	4394	Control	8975	2140	16532	2330	14	14	Guard Cell	0.00613908	0.0133341	0	0	0.189384	0	0	0.791143	0.791143	14	-0.0300604	0.0246848	G17	Guard
Control:ATGTCCCCATCACGGCx	SeuratProject	24596	4030	1189	311	105	50	24596	1380	6	4394	Control	24596	4030	19587	4030	8	17	Mesophyll	0	1	0	0	0	0	0	0	1	17	-0.129413	-0.00685824	M14	Other Mesophyll
Control:ATGTCTTGTATCGATCx	SeuratProject	44741	5090	1305	359	152	66	44741	1093	5	4394	Control	44741	5090	19017	4162	0	1	Mesophyll	0	1	0	0	0	0	0	0	1	1	-0.142714	0.0836638	M6	Other Mesophyll
Control:ATTCACTTCGCTCATCx	SeuratProject	53037	5982	2033	505	338	101	53037	2549	9	4394	Control	53037	5982	19778	4526	0	11	Mesophyll	0	1	0	0	0	0	0	0	1	11	-0.139041	0.244357	M4	Susceptibility Mesophyll
Control:ATGGGTTGTAACCCGCx	SeuratProject	5565	1889	150	87	25	14	5565	156	0	4394	Control	5565	1889	17225	2388	8	4	Mesophyll	0	1	0	0	0	0	0	0	1	4	-0.0814218	-0.00883931	M9	Other Mesophyll
Control:ATTACCTGTAGACACGx	SeuratProject	21065	4158	866	289	88	51	21065	650	10	4394	Control	21065	4158	19442	4158	10	7	Bundle Sheath	0	0.37646	0.62354	0	0	0	0	0	0.62354	7	-0.122563	0.0250214	M11	Other Mesophyll
Control:ATGGGTTTCGTAGCTAx	SeuratProject	18700	3441	615	220	96	46	18700	725	0	4394	Control	18700	3441	18735	3441	0	2	Mesophyll	0	1	0	0	0	0	0	0	1	2	-0.0920639	0.046586	M7	Other Mesophyll
Control:ATTCACTTCGCGTCGAx	SeuratProject	22850	3840	711	223	141	53	22850	160	7	4394	Control	22850	3840	20464	3838	14	14	Guard Cell	0	0	0	0	0	0	0	1	1	14	-0.165419	-0.0649021	G17	Guard
Control:ATTCATCTCCTATTTGx	SeuratProject	24924	3853	885	311	92	51	24924	1799	5	4394	Control	24924	3853	19350	3853	2	8	Mesophyll	0	1	0	0	0	0	0	0	1	8	-0.0988514	-0.0301182	M12	Other Mesophyll
Control:ATTCTACCAGGGTCTCx	SeuratProject	4817	1893	150	97	24	17	4817	343	2	4394	Control	4817	1893	15947	2542	8	5	Mesophyll	0	0.979744	0	0	0	0.0202565	0	0	0.979744	5	-0.0275057	-0.056959	M1	Immunity Mesophyll
Control:ATTCCATCACCGAATTx	SeuratProject	25512	4214	916	302	102	46	25512	1066	7	4394	Control	25512	4214	19354	4214	0	2	Mesophyll	0	1	0	0	0	0	0	0	1	2	-0.167081	0.122009	M7	Other Mesophyll
Control:ATTCCATTCGTCTAAGx	SeuratProject	28872	4095	952	303	102	48	28872	1345	5	4394	Control	28872	4095	19201	4063	2	8	Mesophyll	0	1	0	0	0	0	0	0	1	8	-0.100015	0.0133022	M12	Other Mesophyll
Control:ATTCCCGCAGCGTAGAx	SeuratProject	31610	4330	1159	298	124	53	31610	1423	3	4394	Control	31610	4330	19262	4217	9	2	Mesophyll	0	1	0	0	0	0	0	0	1	2	-0.168035	0.0436238	M7	Other Mesophyll
Control:ATTCAGGGTTACTCAGx	SeuratProject	41526	5364	1326	364	173	65	41526	1529	6	4394	Control	41526	5364	20062	4761	15	17	Mesophyll	0	1	0	0	0	0	0	0	1	17	-0.15657	0.0690437	M14	Other Mesophyll
Control:ATTCCATAGATGTTAGx	SeuratProject	23820	3908	761	268	90	54	23820	867	6	4394	Control	23820	3908	19349	3908	0	2	Mesophyll	0	1	0	0	0	0	0	0	1	2	-0.0617637	0.070773	M7	Other Mesophyll
Control:ATTCCATAGATTGACAx	SeuratProject	15817	3208	719	251	99	36	15817	870	5	4394	Control	15817	3208	18010	3208	6	3	Mesophyll	0	0.93519	0	0.03445	0.00580651	0.024553	0	0	0.93519	3	-0.0770661	-0.0420273	M8	Other Mesophyll
Control:ATTCATCTCTGTCAGAx	SeuratProject	42946	5292	1375	385	138	71	42946	1882	8	4394	Control	42946	5292	19567	4537	2	1	Mesophyll	0	1	0	0	0	0	0	0	1	1	-0.137592	0.0688136	M6	Other Mesophyll
Control:ATTCCATGTCTCCTGTx	SeuratProject	6253	1842	231	117	29	20	6253	334	0	4394	Control	6253	1842	16766	2302	1	4	Mesophyll	0	1	0	0	0	0	0	0	1	4	-0.0892061	0.0113688	M9	Other Mesophyll
Control:ATTCCCGTCCCTAGGGx	SeuratProject	9899	2570	475	197	87	33	9899	135	4	4394	Control	9899	2570	16550	2703	4	10	Mesophyll	0	0.741959	0	0.0988588	0.1245	0.0346827	0	0	0.741959	10	-0.0093122	-0.0598107	M2	Immunity Mesophyll
Control:ATTCCCGTCCTACACCx	SeuratProject	7742	2046	256	127	26	15	7742	354	4	4394	Control	7742	2046	18728	2248	7	6	Mesophyll	0	0.963171	0.0193984	0.017431	0	0	0	0	0.963171	6	-0.0789634	0.0800329	M10	Other Mesophyll
Control:ATTCCCGCAGATACCTx	SeuratProject	39446	4820	1415	373	137	74	39446	1487	0	4394	Control	39446	4820	19577	4296	2	1	Mesophyll	0	1	0	0	0	0	0	0	1	1	-0.176778	-0.0132524	M6	Other Mesophyll
Control:ATTCATCCAAGCCATTx	SeuratProject	6148	1957	229	138	35	23	6148	213	1	4394	Control	6148	1957	16108	2457	1	5	Mesophyll	0.0270029	0.870097	0.00611237	0.00509374	0	0.0916941	0	0	0.870097	5	-0.00150189	-0.0562653	M1	Immunity Mesophyll
Control:ATTCCCGGTCCGGTGTx	SeuratProject	37638	4532	1326	356	171	56	37638	1431	5	4394	Control	37638	4532	18866	4064	9	2	Mesophyll	0	1	0	0	0	0	0	0	1	2	-0.170651	0.0794654	M7	Other Mesophyll
Control:ATTCCATCATCACGGCx	SeuratProject	44264	5268	1382	368	187	71	44264	1733	7	4394	Control	44264	5268	19110	4397	0	2	Mesophyll	0	1	0	0	0	0	0	0	1	2	-0.147175	0.108679	M7	Other Mesophyll
Control:ATTCAGGCACCCATAAx	SeuratProject	5166	1795	154	94	18	13	5166	187	0	4394	Control	5166	1795	16938	2355	8	4	Mesophyll	0	1	0	0	0	0	0	0	1	4	-0.0398133	0.00774643	M9	Other Mesophyll
Control:ATTCTACGTAATGCTCx	SeuratProject	16612	3299	728	254	72	35	16612	795	5	4394	Control	16612	3299	18094	3298	6	3	Mesophyll	0	0.894377	0	0.0480141	0.00539753	0.0522112	0	0	0.894377	3	-0.0666434	-0.0807549	M8	Other Mesophyll
Control:ATTCCTAAGCTGGCTCx	SeuratProject	9110	2875	429	155	64	30	9110	486	1	4394	Control	9110	2875	17563	2932	10	7	Bundle Sheath	0	0	1	0	0	0	0	0	1	7	-0.115987	0.0175597	M11	Other Mesophyll
Control:ATTCATCCATAAGCAAx	SeuratProject	40010	4535	1123	320	130	51	40010	1426	3	4394	Control	40010	4535	18789	3928	5	1	Mesophyll	0	1	0	0	0	0	0	0	1	1	-0.133359	0.0796292	M6	Other Mesophyll
Control:ATTCGTTAGTAGCTCTx	SeuratProject	28080	3659	856	238	123	42	28080	878	5	4394	Control	28080	3659	19011	3614	5	1	Mesophyll	0	1	0	0	0	0	0	0	1	1	-0.121889	0.0869053	M6	Other Mesophyll
Control:ATTCCCGGTACCTGTAx	SeuratProject	12366	2561	319	156	35	23	12366	500	2	4394	Control	12366	2561	18546	2561	3	6	Mesophyll	0	1	0	0	0	0	0	0	1	6	-0.0998703	0.116239	M10	Other Mesophyll
Control:ATTCTACGTCAGATTCx	SeuratProject	10746	2644	406	166	76	41	10746	650	3	4394	Control	10746	2644	17283	2659	1	4	Mesophyll	0	0.984902	0	0	0	0.0150984	0	0	0.984902	4	-0.0572188	-0.0441919	M9	Other Mesophyll
Control:ATTCTACTCGATACGTx	SeuratProject	11144	2643	475	215	94	37	11144	232	10	4394	Control	11144	2643	16921	2646	4	7	Procambium	0.586724	0.0137691	0.0685075	0	0.191755	0.139244	0	0	0.586724	7	-0.0740139	0.0411992	M11	Other Mesophyll
Control:ATTCTTGCAATTAGGAx	SeuratProject	23279	3688	777	228	135	40	23279	742	4	4394	Control	23279	3688	19290	3686	0	2	Mesophyll	0	1	0	0	0	0	0	0	1	2	-0.122957	0.123272	M7	Other Mesophyll
Control:ATTCCCGGTACGTACTx	SeuratProject	4456	1485	178	74	14	12	4456	504	0	4394	Control	4456	1485	19229	2360	3	6	Mesophyll	0	1	0	0	0	0	0	0	1	6	-0.0929827	0.0415004	M10	Other Mesophyll
Control:ATTCCATGTTTGAAAGx	SeuratProject	21767	4022	798	294	98	56	21767	1070	2	4394	Control	21767	4022	19426	4021	1	3	Mesophyll	0	1	0	0	0	0	0	0	1	3	-0.144327	-0.0257424	M8	Other Mesophyll
Control:ATTCTACGTTCGTAACx	SeuratProject	10783	2556	396	163	41	27	10783	686	1	4394	Control	10783	2556	17353	2568	6	3	Mesophyll	0	0.942349	0	0.0369024	0	0.0207488	0	0	0.942349	3	-0.0271571	-0.0565493	M8	Other Mesophyll
Control:ATTCTTGAGCCTCACGx	SeuratProject	27724	4260	1126	283	146	51	27724	1167	2	4394	Control	27724	4260	19368	4234	9	6	Mesophyll	0	1	0	0	0	0	0	0	1	6	-0.168011	0.13489	M10	Other Mesophyll
Control:ATTCCATCAGACCTGCx	SeuratProject	8564	2371	644	359	58	35	8564	422	2	4394	Control	8564	2371	18704	2541	2	0	Mesophyll	0	1	0	0	0	0	0	0	1	0	-0.0689356	0.0594171	M5	Susceptibility Mesophyll
Control:ATTCTACGTTCGGGTCx	SeuratProject	20463	3508	638	222	65	41	20463	1649	12	4394	Control	20463	3508	19151	3508	2	1	Mesophyll	0	1	0	0	0	0	0	0	1	1	-0.131168	0.0733738	M6	Other Mesophyll
Control:ATTCATCTCCAAAGGGx	SeuratProject	47203	4260	1285	347	102	56	47203	2557	9	4394	Control	47203	4260	17809	3053	5	1	Mesophyll	0	1	0	0	0	0	0	0	1	1	-0.118735	0.122971	M6	Other Mesophyll
Control:ATTCGTTCACAGTACTx	SeuratProject	19289	3533	819	265	115	43	19289	626	3	4394	Control	19289	3533	18943	3533	0	2	Mesophyll	0	1	0	0	0	0	0	0	1	2	-0.132437	0.150268	M7	Other Mesophyll
Control:ATTCCATTCGTTCGCTx	SeuratProject	33757	4751	1451	342	125	62	33757	2068	6	4394	Control	33757	4751	19998	4554	7	2	Mesophyll	0	1	0	0	0	0	0	0	1	2	-0.109384	-0.024108	M7	Other Mesophyll
Control:ATTCCTACAAGTGCTTx	SeuratProject	19685	3930	689	256	125	52	19685	739	7	4394	Control	19685	3930	19238	3925	4	5	Mesophyll	0	0.667557	0.0434026	0.04606	0	0.24298	0	0	0.667557	5	0.157457	-0.130017	M1	Immunity Mesophyll
Control:ATTCCTATCGCCGTGAx	SeuratProject	14609	3155	607	220	59	35	14609	906	3	4394	Control	14609	3155	17743	3155	6	3	Mesophyll	0	0.983204	0	0	0.016796	0	0	0	0.983204	3	0.00178022	-0.0719662	M8	Other Mesophyll
Control:ATTCTTGCAAAGAGTTx	SeuratProject	26202	3883	799	268	77	47	26202	1007	3	4394	Control	26202	3883	19268	3882	0	2	Mesophyll	0	1	0	0	0	0	0	0	1	2	-0.119623	0.101409	M7	Other Mesophyll
Control:ATTCGTTCATATTCGGx	SeuratProject	18465	3455	711	267	104	54	18465	1327	3	4394	Control	18465	3455	18633	3455	1	3	Mesophyll	0	1	0	0	0	0	0	0	1	3	-0.109214	-0.0394246	M8	Other Mesophyll
Control:ATTCAGGAGTTCCGGCx	SeuratProject	53353	5545	1763	410	166	76	53353	2021	10	4394	Control	53353	5545	19196	4128	7	9	Mesophyll	0	1	0	0	0	0	0	0	1	9	0.014431	-0.0105142	M3	Transition Mesophyll
Control:ATTCCCGAGTGCGACAx	SeuratProject	10629	2939	392	190	42	31	10629	488	4	4394	Control	10629	2939	17123	2954	8	5	Mesophyll	0	0.875851	0.0443951	0.00277478	0	0.0769796	0	0	0.875851	5	0.0431192	-0.0932523	M1	Immunity Mesophyll
Control:ATTCCTACAACTTCTTx	SeuratProject	5620	1810	287	147	36	24	5620	507	3	4394	Control	5620	1810	18343	2309	2	6	Mesophyll	0	1	0	0	0	0	0	0	1	6	-0.0838797	0.0387698	M10	Other Mesophyll
Control:ATTCCATCAGCCGTCAx	SeuratProject	4663	2060	150	91	34	25	4663	135	7	4394	Control	4663	2060	14900	2764	11	15	Companion Cells	0.487143	0	0.00896705	0	0	0	0.50389	0	0.50389	15	-0.134888	-0.0314534	C18	Companion
Control:ATTCCTAGTATACCTGx	SeuratProject	14445	3352	584	244	93	49	14445	1035	3	4394	Control	14445	3352	17651	3352	1	5	Mesophyll	0.0188514	0.940362	0.0116926	0	0	0.0290943	0	0	0.940362	5	-0.0171071	-0.102025	M1	Immunity Mesophyll
Control:ATTCAGGCATGAGGGTx	SeuratProject	5391	1789	173	100	26	20	5391	289	2	4394	Control	5391	1789	17622	2305	2	4	Mesophyll	0	1	0	0	0	0	0	0	1	4	-0.0911643	0.0820695	M9	Other Mesophyll
Control:ATTCCATGTACAAGCGx	SeuratProject	40919	4906	1265	330	149	72	40919	1203	0	4394	Control	40919	4906	19019	4249	9	2	Mesophyll	0	1	0	0	0	0	0	0	1	2	-0.149566	0.121937	M7	Other Mesophyll
Control:ATTCAGGAGGTGAGCTx	SeuratProject	26976	4013	837	292	108	50	26976	620	4	4394	Control	26976	4013	19266	4007	5	1	Mesophyll	0	1	0	0	0	0	0	0	1	1	-0.155221	0.0941665	M6	Other Mesophyll
Control:ATTCCTAAGTCTCGTAx	SeuratProject	27509	3822	1062	258	90	44	27509	714	3	4394	Control	27509	3822	19231	3819	2	8	Mesophyll	0	1	0	0	0	0	0	0	1	8	-0.159912	0.0641186	M12	Other Mesophyll
Control:ATTCCATTCTCCAAGAx	SeuratProject	6185	2168	252	115	32	21	6185	163	4	4394	Control	6185	2168	15867	2568	4	12	Bundle Sheath	0	0	1	0	0	0	0	0	1	12	-0.0745408	-0.0312452	B15	Bundle Sheath
Control:ATTCATCTCGAGTTGTx	SeuratProject	34593	4123	1328	311	122	65	34593	1250	2	4394	Control	34593	4123	19312	3871	2	8	Mesophyll	0	1	0	0	0	0	0	0	1	8	-0.162495	0.0488347	M12	Other Mesophyll
Control:ATTCTACTCTGGCCGAx	SeuratProject	21164	3738	923	347	158	58	21164	551	9	4394	Control	21164	3738	19503	3736	4	7	Mesophyll	0.0476049	0.602229	0.0692498	0.0452084	0.175575	0.0601329	0	0	0.602229	7	0.00849473	-0.109527	M11	Other Mesophyll
Control:ATTCATCAGATCACCTx	SeuratProject	23919	3883	1153	264	123	47	23919	771	4	4394	Control	23919	3883	19359	3881	9	2	Mesophyll	0	0.984119	0.0158812	0	0	0	0	0	0.984119	2	-0.12919	0.0588625	M7	Other Mesophyll
Control:ATTCCCGCAGGGAGAGx	SeuratProject	7110	1879	252	115	36	26	7110	251	1	4394	Control	7110	1879	16466	2273	1	3	Mesophyll	0	0.964242	0	0	0	0.0357576	0	0	0.964242	3	-0.0617699	-0.0641765	M8	Other Mesophyll
Control:ATTCCCGAGCAGCAGTx	SeuratProject	52467	5157	1673	346	249	78	52467	1351	5	4394	Control	52467	5157	18668	3725	2	1	Mesophyll	0	1	0	0	0	0	0	0	1	1	-0.168263	0.078484	M6	Other Mesophyll
Control:ATTCTACCAGCTGTTAx	SeuratProject	35174	4640	1080	355	86	57	35174	1655	8	4394	Control	35174	4640	19404	4381	2	1	Mesophyll	0	1	0	0	0	0	0	0	1	1	-0.18225	0.0420089	M6	Other Mesophyll
Control:ATTCATCGTCCAGCGTx	SeuratProject	23185	3697	769	241	102	53	23185	1498	1	4394	Control	23185	3697	19297	3695	2	2	Mesophyll	0	1	0	0	0	0	0	0	1	2	-0.122194	0.0765356	M7	Other Mesophyll
Control:ATTGGGTTCCAGTGCGx	SeuratProject	4575	1274	147	65	28	12	4575	577	0	4394	Control	4575	1274	19947	2111	3	6	Mesophyll	0	1	0	0	0	0	0	0	1	6	-0.0993844	0.0835327	M10	Other Mesophyll
Control:ATTTCACCAGCCGGTTx	SeuratProject	24457	4135	1161	361	145	61	24457	900	12	4394	Control	24457	4135	19998	4130	4	12	Bundle Sheath	0	0.0588167	0.815149	0	0.126034	0	0	0	0.815149	12	-0.0166785	-0.096441	B15	Bundle Sheath
Control:CAACAACAGTTAACGAx	SeuratProject	37627	4834	1252	374	139	60	37627	1299	8	4394	Control	37627	4834	19244	4396	5	1	Mesophyll	0	1	0	0	0	0	0	0	1	1	-0.190323	0.131951	M6	Other Mesophyll
Control:CAACAGTCAGCTACCGx	SeuratProject	53362	5044	1593	352	166	74	53362	2327	8	4394	Control	53362	5044	18390	3533	0	2	Mesophyll	0	1	0	0	0	0	0	0	1	2	-0.0902111	0.0496921	M7	Other Mesophyll
Control:ATTTCTGTCCGGTAATx	SeuratProject	36920	6077	1772	506	242	93	36920	2993	12	4394	Control	36920	6077	21530	5712	6	0	Mesophyll	0	0.933033	0.0401597	0.00725517	0	0.0195523	0	0	0.933033	0	-0.0227586	-0.158379	M5	Susceptibility Mesophyll
Control:CAACAACGTTCGGGTCx	SeuratProject	9235	2183	336	143	52	20	9235	248	2	4394	Control	9235	2183	18880	2318	3	6	Mesophyll	0	1	0	0	0	0	0	0	1	6	-0.127013	0.067913	M10	Other Mesophyll
Control:ATTTCTGAGCATGCGAx	SeuratProject	15610	2886	681	221	53	36	15610	1120	4	4394	Control	15610	2886	18303	2886	2	8	Mesophyll	0	1	0	0	0	0	0	0	1	8	-0.0966417	0.0262451	M12	Other Mesophyll
Control:CAAAGAAGTCTTCATTx	SeuratProject	27116	3303	584	234	93	42	27116	136	7	4394	Control	27116	3303	20582	3244	13	15	Companion Cells	0	0	0	0	0	0	1	0	1	15	-0.111484	-0.0646269	C18	Companion
Control:ATTCTTGTCAGGCGAAx	SeuratProject	15147	2766	480	164	62	41	15147	679	1	4394	Control	15147	2766	18480	2766	3	8	Mesophyll	0	1	0	0	0	0	0	0	1	8	-0.107044	0.0473515	M12	Other Mesophyll
Control:ATTCTTGCATAGAAACx	SeuratProject	5607	1910	210	107	31	16	5607	211	0	4394	Control	5607	1910	16420	2409	8	4	Mesophyll	0	0.944241	0	0	0	0.0557594	0	0	0.944241	4	-0.0444644	-0.0214704	M9	Other Mesophyll
Control:ATTGGGTTCGGATACTx	SeuratProject	37603	4533	1250	315	192	55	37603	1629	2	4394	Control	37603	4533	19037	4098	5	1	Mesophyll	0	1	0	0	0	0	0	0	1	1	-0.108752	0.0507377	M6	Other Mesophyll
Control:CAACAACAGTTGTAAGx	SeuratProject	14699	2998	572	195	66	35	14699	531	0	4394	Control	14699	2998	18217	2997	6	4	Mesophyll	0	1	0	0	0	0	0	0	1	4	-0.110791	0.0210914	M9	Other Mesophyll
Control:ATTGGGTTCTGAGCATx	SeuratProject	21736	3445	712	232	116	36	21736	594	2	4394	Control	21736	3445	19141	3445	5	1	Mesophyll	0	1	0	0	0	0	0	0	1	1	-0.098245	0.111391	M6	Other Mesophyll
Control:ATTGTTCTCTCCGATCx	SeuratProject	16199	3325	835	273	141	48	16199	672	2	4394	Control	16199	3325	17940	3324	4	5	Hydathode	0.0294265	0.418842	0.0118803	0.0504655	0.0242032	0.465182	0	0	0.465182	5	0.0583023	-0.0941656	M1	Immunity Mesophyll
Control:CAACAGTAGGTGATATx	SeuratProject	8748	1911	267	133	52	15	8748	521	3	4394	Control	8748	1911	19346	2135	3	6	Mesophyll	0	1	0	0	0	0	0	0	1	6	-0.111468	0.103138	M10	Other Mesophyll
Control:ATTGTTCCATGCAGCCx	SeuratProject	11602	3345	484	245	59	27	11602	659	7	4394	Control	11602	3345	17725	3346	0	17	Mesophyll	0	1	0	0	0	0	0	0	1	17	-0.0572716	0.0709678	M14	Other Mesophyll
Control:ATTTCACGTTGGACTTx	SeuratProject	25685	4221	1118	320	142	53	25685	1761	6	4394	Control	25685	4221	19547	4221	2	11	Mesophyll	0	1	0	0	0	0	0	0	1	11	-0.141505	0.0401584	M4	Susceptibility Mesophyll
Control:ATTTCACCAGAGGAAAx	SeuratProject	27592	4261	1234	326	107	59	27592	1116	8	4394	Control	27592	4261	19681	4257	8	8	Mesophyll	0	1	0	0	0	0	0	0	1	8	-0.159627	-0.0299322	M12	Other Mesophyll
Control:ATTTACCGTAGGCTGAx	SeuratProject	27252	4155	1180	343	113	45	27252	1406	6	4394	Control	27252	4155	19849	4140	1	3	Mesophyll	0	0.991859	0	0	0	0.00814124	0	0	0.991859	3	-0.11673	-0.0630657	M8	Other Mesophyll
Control:ATTGTTCCAGGTTACTx	SeuratProject	6852	1930	198	106	23	15	6852	375	5	4394	Control	6852	1930	18914	2274	3	6	Mesophyll	0	1	0	0	0	0	0	0	1	6	-0.0894645	0.0218839	M10	Other Mesophyll
Control:CAACAGTTCGGTAGGAx	SeuratProject	4636	1818	156	94	21	17	4636	118	0	4394	Control	4636	1818	16373	2520	7	5	Mesophyll	0	0.976199	0	0	0	0.0238013	0	0	0.976199	5	0.0110412	-0.007897	M1	Immunity Mesophyll
Control:CAAAGAACAGAGTCAGx	SeuratProject	38450	4908	1923	353	204	60	38450	1076	3	4394	Control	38450	4908	19165	4444	9	2	Mesophyll	0	0.928376	0.0716238	0	0	0	0	0	0.928376	2	-0.184812	0.0546342	M7	Other Mesophyll
Control:CAACAGTCAGGTGGATx	SeuratProject	15763	3376	614	227	97	46	15763	618	6	4394	Control	15763	3376	18005	3376	1	3	Mesophyll	0.0108472	0.984968	0	0	0	0.00418439	0	0	0.984968	3	-0.0544513	-0.0751771	M8	Other Mesophyll
Control:ATTGGGTAGGGTACGTx	SeuratProject	34435	4660	1096	327	132	57	34435	1105	3	4394	Control	34435	4660	19288	4396	5	1	Mesophyll	0	0.989438	0.0105624	0	0	0	0	0	0.989438	1	-0.140527	0.117772	M6	Other Mesophyll
Control:ATTTCTGAGGAGAGTAx	SeuratProject	7339	2010	256	123	31	17	7339	324	2	4394	Control	7339	2010	19487	2301	3	6	Mesophyll	0	1	0	0	0	0	0	0	1	6	-0.107279	0.0701267	M10	Other Mesophyll
Control:ATTTCTGGTCGGTGAAx	SeuratProject	11184	2380	518	177	61	30	11184	301	2	4394	Control	11184	2380	17710	2382	4	7	Mesophyll	0	0.881885	0.0853088	0	0.0328062	0	0	0	0.881885	7	-0.0891411	-0.0211421	M11	Other Mesophyll
Control:ATTTCACAGAGCTGACx	SeuratProject	16575	3214	619	217	105	40	16575	283	3	4394	Control	16575	3214	18069	3212	4	12	Bundle Sheath	0.0389759	0.117323	0.578477	0	0.265225	0	0	0	0.578477	12	-0.0695964	-0.0545476	B15	Bundle Sheath
Control:CAACAGTAGCCTATTGx	SeuratProject	35522	4374	1264	337	126	67	35522	1282	3	4394	Control	35522	4374	19318	4084	2	8	Mesophyll	0	1	0	0	0	0	0	0	1	8	-0.153553	0.0200919	M12	Other Mesophyll
Control:ATTCTTGTCCTCAGGGx	SeuratProject	38603	4400	1207	316	107	52	38603	1435	4	4394	Control	38603	4400	19086	3863	2	8	Mesophyll	0	1	0	0	0	0	0	0	1	8	-0.145177	0.0212832	M12	Other Mesophyll
Control:ATTTCACTCGCCAATAx	SeuratProject	21463	3941	917	368	143	48	21463	68	2	4394	Control	21463	3941	19754	3926	4	7	Bundle Sheath	0.22296	0.0984395	0.525821	0	0.132921	0.019858	0	0	0.525821	7	0.084205	-0.0615013	M11	Other Mesophyll
Control:CAAAGAAGTATGGTTCx	SeuratProject	32161	4139	1019	305	97	51	32161	1147	6	4394	Control	32161	4139	19044	3984	5	1	Mesophyll	0	1	0	0	0	0	0	0	1	1	-0.150818	0.0862694	M6	Other Mesophyll
Control:ATTTCACTCCACAGCGx	SeuratProject	5608	1902	270	111	51	17	5608	285	1	4394	Control	5608	1902	17969	2494	10	7	Bundle Sheath	0	0.0668888	0.927711	0	0	0.00540064	0	0	0.927711	7	-0.0995969	0.0651672	M11	Other Mesophyll
Control:ATTTCACGTGCTCCGAx	SeuratProject	22124	4043	856	280	102	53	22124	1139	5	4394	Control	22124	4043	19447	4043	0	0	Mesophyll	0	0.664727	0.335273	0	0	0	0	0	0.664727	0	-0.0171494	0.0114527	M5	Susceptibility Mesophyll
Control:ATTTCACTCGCGTAGCx	SeuratProject	29146	4465	1075	338	106	55	29146	1014	3	4394	Control	29146	4465	19686	4436	8	8	Mesophyll	0	1	0	0	0	0	0	0	1	8	-0.157098	-0.0410354	M12	Other Mesophyll
Control:CAACAACCAGTTAAAGx	SeuratProject	7071	2181	286	126	41	22	7071	346	0	4394	Control	7071	2181	17957	2384	2	4	Mesophyll	0	1	0	0	0	0	0	0	1	4	-0.123829	-0.026224	M9	Other Mesophyll
Control:CAAAGAAAGATACGATx	SeuratProject	23238	4011	844	275	110	56	23238	805	1	4394	Control	23238	4011	19429	4010	0	2	Mesophyll	0	0.978359	0.0216409	0	0	0	0	0	0.978359	2	-0.139737	0.0281925	M7	Other Mesophyll
Control:ATTTCACCACAGCGCTx	SeuratProject	25585	4467	1038	346	149	68	25585	1015	1	4394	Control	25585	4467	20107	4465	1	5	Mesophyll	0.0122874	0.94447	0.00764414	0.00427166	0	0.0313264	0	0	0.94447	5	-0.0165792	-0.128011	M1	Immunity Mesophyll
Control:ATTTCTGTCAATCGGTx	SeuratProject	5209	1702	160	97	28	19	5209	185	0	4394	Control	5209	1702	16924	2332	1	4	Mesophyll	0	1	0	0	0	0	0	0	1	4	-0.0743148	-0.0282172	M9	Other Mesophyll
Control:ATTTCTGCAAGCAATAx	SeuratProject	26559	4234	827	313	109	48	26559	985	5	4394	Control	26559	4234	19416	4231	0	2	Mesophyll	0	0.992861	0.00713926	0	0	0	0	0	0.992861	2	-0.0453329	0.0422164	M7	Other Mesophyll
Control:ATTTCTGCATCCTAAGx	SeuratProject	16134	2731	723	242	97	48	16134	77	7	4394	Control	16134	2731	17962	2730	11	13	Parenchyma	0.137397	0.245498	0.00605076	0	0.611053	0	0	0	0.611053	13	0.018908	-0.0623901	P16	Vasculature
Control:ATTTACCGTATGTGTCx	SeuratProject	25281	4104	1117	321	205	56	25281	566	5	4394	Control	25281	4104	19755	4103	4	12	Bundle Sheath	0	0.111615	0.723634	0	0.164751	0	0	0	0.723634	12	-0.118157	0.00880927	B15	Bundle Sheath
Control:ATTTCACAGACTGGGTx	SeuratProject	14882	3140	643	251	56	40	14882	729	0	4394	Control	14882	3140	18040	3140	6	4	Mesophyll	0	0.98371	0.0162895	0	0	0	0	0	0.98371	4	-0.125736	0.00419843	M9	Other Mesophyll
Control:ATTCTTGTCGCAGTCGx	SeuratProject	23436	4357	846	306	98	64	23436	902	17	4394	Control	23436	4357	19669	4357	0	2	Mesophyll	0	1	0	0	0	0	0	0	1	2	-0.156215	0.065957	M7	Other Mesophyll
Control:ATTTACCTCCCTTGGTx	SeuratProject	5732	1879	229	113	41	16	5732	481	1	4394	Control	5732	1879	18422	2402	7	6	Mesophyll	0	1	0	0	0	0	0	0	1	6	-0.0868121	0.00661819	M10	Other Mesophyll
Control:ATTTACCAGTTGGCGAx	SeuratProject	21146	3731	753	261	69	37	21146	778	1	4394	Control	21146	3731	19194	3730	2	1	Mesophyll	0	1	0	0	0	0	0	0	1	1	-0.15441	0.0937109	M6	Other Mesophyll
Control:CAACAACCAGCGTTTAx	SeuratProject	21239	3895	736	263	101	40	21239	836	3	4394	Control	21239	3895	19267	3895	5	2	Mesophyll	0	1	0	0	0	0	0	0	1	2	-0.14359	0.0717595	M7	Other Mesophyll
Control:ATTGGGTAGCACTCGCx	SeuratProject	20902	3425	771	190	120	29	20902	644	6	4394	Control	20902	3425	19105	3425	5	1	Mesophyll	0	0.933915	0.066085	0	0	0	0	0	0.933915	1	-0.120221	0.0768049	M6	Other Mesophyll
Control:ATTTACCAGCCACAAGx	SeuratProject	19997	3658	680	229	74	42	19997	944	2	4394	Control	19997	3658	19111	3657	0	2	Mesophyll	0	0.993364	0.00663565	0	0	0	0	0	0.993364	2	-0.0612393	0.0113667	M7	Other Mesophyll
Control:CAACAGTAGGATTTAGx	SeuratProject	43947	4645	1270	327	167	57	43947	1273	2	4394	Control	43947	4645	18654	3760	0	2	Mesophyll	0	1	0	0	0	0	0	0	1	2	-0.120547	0.146032	M7	Other Mesophyll
Control:ATTCTTGGTACGATTCx	SeuratProject	16138	3157	664	212	75	36	16138	565	7	4394	Control	16138	3157	18225	3157	1	4	Mesophyll	0	0.989716	0.0102837	0	0	0	0	0	0.989716	4	-0.0879393	-0.0030074	M9	Other Mesophyll
Control:ATTGTTCGTACTCGTAx	SeuratProject	39681	5188	1408	435	161	78	39681	1887	5	4394	Control	39681	5188	19645	4622	0	2	Mesophyll	0	0.992194	0.00780552	0	0	0	0	0	0.992194	2	-0.0923606	0.135849	M7	Other Mesophyll
Control:ATTTACCAGCATGCGAx	SeuratProject	13439	2780	611	273	101	47	13439	137	1	4394	Control	13439	2780	17347	2771	6	16	Epidermis	0	0.344421	0	0.655579	0	0	0	0	0.655579	16	-0.05702	-0.00588044	M13	Other Mesophyll
Control:ATTGGGTTCCCGAGGTx	SeuratProject	15693	2957	682	259	111	48	15693	609	6	4394	Control	15693	2957	17927	2956	4	7	Mesophyll	0.0219784	0.65086	0	0.0594254	0.262459	0.00527696	0	0	0.65086	7	-0.030223	-0.0784931	M11	Other Mesophyll
Control:CAACAACGTCTAGATCx	SeuratProject	5468	1557	210	103	21	16	5468	279	0	4394	Control	5468	1557	17339	2151	6	4	Mesophyll	0	0.972337	0.0276632	0	0	0	0	0	0.972337	4	-0.0792948	0.000291018	M9	Other Mesophyll
Control:CAAGACTAGACCATTCx	SeuratProject	50831	5765	2291	538	288	95	50831	2599	16	4394	Control	50831	5765	20196	4447	4	7	Mesophyll	0.00895881	0.619239	0.131341	0.0119587	0.0354636	0.193039	0	0	0.619239	7	-0.0302991	-0.0406999	M11	Other Mesophyll
Control:CAAGAGGGTGGCCCATx	SeuratProject	6321	1825	217	120	28	21	6321	245	1	4394	Control	6321	1825	17576	2201	6	4	Mesophyll	0	1	0	0	0	0	0	0	1	4	-0.0922284	0.00888514	M9	Other Mesophyll
Control:CAAGCTAAGCATCGAGx	SeuratProject	22817	3990	924	267	80	47	22817	800	1	4394	Control	22817	3990	19462	3989	6	4	Mesophyll	0	1	0	0	0	0	0	0	1	4	-0.172835	0.0107549	M9	Other Mesophyll
Control:CAATCGAAGTGAGGTCx	SeuratProject	11002	3090	438	218	40	33	11002	382	0	4394	Control	11002	3090	17506	3088	0	2	Mesophyll	0	1	0	0	0	0	0	0	1	2	-0.107077	0.0101797	M7	Other Mesophyll
Control:CAACCAAGTGAAGCGTx	SeuratProject	20660	3857	979	314	96	51	20660	1392	9	4394	Control	20660	3857	19373	3857	1	3	Mesophyll	0	0.992257	0	0	0	0.00774339	0	0	0.992257	3	-0.102684	-0.0524088	M8	Other Mesophyll
Control:CAAGCTAAGAGTCAGCx	SeuratProject	13105	2308	351	124	54	25	13105	326	2	4394	Control	13105	2308	18752	2308	5	6	Mesophyll	0	1	0	0	0	0	0	0	1	6	-0.0939723	0.100392	M10	Other Mesophyll
Control:CAAGGGAGTAGTTCCAx	SeuratProject	7312	2032	243	115	27	18	7312	286	2	4394	Control	7312	2032	18006	2257	8	4	Mesophyll	0	1	0	0	0	0	0	0	1	4	-0.100791	0.00280269	M9	Other Mesophyll
Control:CAACCTCGTCTTCGAAx	SeuratProject	27856	4877	1141	422	103	63	27856	1944	5	4394	Control	27856	4877	19956	4853	1	0	Mesophyll	0	1	0	0	0	0	0	0	1	0	-0.108856	-0.0923118	M5	Susceptibility Mesophyll
Control:CAAGCTAAGAGTTGCGx	SeuratProject	45610	4937	1473	368	167	74	45610	1396	3	4394	Control	45610	4937	18850	3910	2	2	Mesophyll	0	1	0	0	0	0	0	0	1	2	-0.146693	0.108618	M7	Other Mesophyll
Control:CAACGGCGTTCGGTATx	SeuratProject	17750	3688	760	235	87	42	17750	707	4	4394	Control	17750	3688	18384	3688	1	4	Mesophyll	0	0.98521	0.00623001	0	0	0.00855999	0	0	0.98521	4	-0.078045	-0.0644555	M9	Other Mesophyll
Control:CAACGATAGTTTGGCTx	SeuratProject	34136	4879	1167	336	128	58	34136	1442	4	4394	Control	34136	4879	19381	4632	0	2	Mesophyll	0	1	0	0	0	0	0	0	1	2	-0.149644	0.123609	M7	Other Mesophyll
Control:CAACCAACAGGACATGx	SeuratProject	43775	5632	1692	513	208	88	43775	2501	12	4394	Control	43775	5632	20511	4830	1	5	Mesophyll	0	1	0	0	0	0	0	0	1	5	0.00466942	-0.12521	M1	Immunity Mesophyll
Control:CAAGGGATCAATGCACx	SeuratProject	14237	2908	426	168	44	30	14237	609	2	4394	Control	14237	2908	18365	2908	3	0	Mesophyll	0	0.940037	0.059963	0	0	0	0	0	0.940037	0	-0.114412	0.0273044	M5	Susceptibility Mesophyll
Control:CAACGATGTGTTCCTCx	SeuratProject	34998	4394	1127	309	114	58	34998	1205	6	4394	Control	34998	4394	19133	4115	5	1	Mesophyll	0	1	0	0	0	0	0	0	1	1	-0.125293	0.0628882	M6	Other Mesophyll
Control:CAAGAGGGTGTTCAGTx	SeuratProject	26550	4306	958	294	127	49	26550	868	3	4394	Control	26550	4306	19469	4306	0	2	Mesophyll	0	1	0	0	0	0	0	0	1	2	-0.147356	0.177465	M7	Other Mesophyll
Control:CAAGAGGTCTAACGCAx	SeuratProject	18304	3229	810	188	126	33	18304	607	3	4394	Control	18304	3229	18624	3228	0	0	Mesophyll	0	0.989213	0.0107867	0	0	0	0	0	0.989213	0	-0.0596998	0.0696338	M5	Susceptibility Mesophyll
Control:CAACCTCTCGCGAAGAx	SeuratProject	21093	3400	621	210	56	34	21093	519	2	4394	Control	21093	3400	19185	3400	3	6	Mesophyll	0	1	0	0	0	0	0	0	1	6	-0.155239	0.131046	M10	Other Mesophyll
Control:CAAGCTACATTGAAGAx	SeuratProject	39871	4531	1142	343	138	66	39871	1589	4	4394	Control	39871	4531	18664	3878	5	8	Mesophyll	0	1	0	0	0	0	0	0	1	8	-0.146066	0.076039	M12	Other Mesophyll
Control:CAACCTCCATACTGACx	SeuratProject	22215	4163	1084	375	109	64	22215	1266	8	4394	Control	22215	4163	19541	4163	1	3	Mesophyll	0	1	0	0	0	0	0	0	1	3	-0.0923676	-0.0827671	M8	Other Mesophyll
Control:CAATACGTCACTGATGx	SeuratProject	12905	2905	650	270	114	38	12905	761	7	4394	Control	12905	2905	17717	2904	4	7	Mesophyll	0	0.789429	0.210571	0	0	0	0	0	0.789429	7	-0.087764	-0.00756309	M11	Other Mesophyll
Control:CAACGGCCAGCACAAGx	SeuratProject	6261	2326	267	145	49	21	6261	98	1	4394	Control	6261	2326	15032	2839	11	13	Procambium	1	0	0	0	0	0	0	0	1	13	-0.0908494	-0.0288302	P16	Vasculature
Control:CAACCAACATGGACAGx	SeuratProject	26702	4151	1109	327	148	59	26702	783	13	4394	Control	26702	4151	20173	4149	4	12	Parenchyma	0.00608695	0.219338	0.319899	0	0.454676	0	0	0	0.454676	12	-0.121495	-0.0621382	B15	Bundle Sheath
Control:CAAGACTCATATGGCTx	SeuratProject	26443	4018	927	276	88	55	26443	1143	4	4394	Control	26443	4018	19368	4017	2	8	Mesophyll	0	1	0	0	0	0	0	0	1	8	-0.162333	0.0392144	M12	Other Mesophyll
Control:CAAGCTAAGCGTCAAGx	SeuratProject	12059	2456	417	170	81	41	12059	102	3	4394	Control	12059	2456	17086	2455	11	13	Parenchyma	0.357147	0	0	0	0.642853	0	0	0	0.642853	13	-0.0407137	-0.0506085	P16	Vasculature
Control:CAATACGTCGACATACx	SeuratProject	29156	4478	1178	307	93	56	29156	1174	7	4394	Control	29156	4478	19664	4469	8	4	Mesophyll	0	1	0	0	0	0	0	0	1	4	-0.171749	0.0363036	M9	Other Mesophyll
Control:CAACGGCGTAAGGTCGx	SeuratProject	5341	1559	175	90	24	11	5341	836	3	4394	Control	5341	1559	19382	2274	3	6	Mesophyll	0	1	0	0	0	0	0	0	1	6	-0.0868703	0.0810137	M10	Other Mesophyll
Control:CAACGATCATTGAGCTx	SeuratProject	12067	2696	435	167	42	28	12067	383	3	4394	Control	12067	2696	18107	2696	2	8	Mesophyll	0	1	0	0	0	0	0	0	1	8	-0.103101	0.0183693	M12	Other Mesophyll
Control:CAACGGCAGAAACCCGx	SeuratProject	27169	4056	853	282	89	46	27169	927	10	4394	Control	27169	4056	19354	4053	2	1	Mesophyll	0	1	0	0	0	0	0	0	1	1	-0.154559	0.0318011	M6	Other Mesophyll
Control:CAAGAGGTCTGTGCAAx	SeuratProject	25407	4305	804	264	116	40	25407	794	4	4394	Control	25407	4305	19438	4303	0	2	Mesophyll	0	0.989159	0.0108408	0	0	0	0	0	0.989159	2	-0.107267	0.0832302	M7	Other Mesophyll
Control:CAAGGGAAGAGGGTAAx	SeuratProject	8053	2156	323	131	31	18	8053	305	1	4394	Control	8053	2156	17571	2330	1	4	Mesophyll	0	1	0	0	0	0	0	0	1	4	-0.0744382	-0.018927	M9	Other Mesophyll
Control:CAACCAAGTGTCCAATx	SeuratProject	9819	2361	336	144	42	31	9819	1445	3	4394	Control	9819	2361	18574	2411	7	6	Mesophyll	0	1	0	0	0	0	0	0	1	6	-0.101709	0.0215934	M10	Other Mesophyll
Control:CAACCAATCCGGACGTx	SeuratProject	8708	1997	299	132	31	21	8708	413	2	4394	Control	8708	1997	18085	2143	6	3	Mesophyll	0	1	0	0	0	0	0	0	1	3	-0.0221889	0.0188116	M8	Other Mesophyll
Control:CAACCAAGTCAAAGCGx	SeuratProject	31071	4081	1052	301	107	51	31071	1616	8	4394	Control	31071	4081	19121	3984	2	8	Mesophyll	0	1	0	0	0	0	0	0	1	8	-0.137755	-0.00305999	M12	Other Mesophyll
Control:CAACGGCTCCGTCCTAx	SeuratProject	44794	4951	1356	376	143	63	44794	1530	5	4394	Control	44794	4951	19057	4022	2	1	Mesophyll	0	1	0	0	0	0	0	0	1	1	-0.148739	0.0291047	M6	Other Mesophyll
Control:CAACCTCAGTTCACTGx	SeuratProject	17479	2589	571	144	92	28	17479	521	2	4394	Control	17479	2589	18611	2588	3	6	Mesophyll	0	1	0	0	0	0	0	0	1	6	-0.0900671	0.0705781	M10	Other Mesophyll
Control:CAACCAAGTGAGTGACx	SeuratProject	13294	2671	385	161	55	35	13294	429	0	4394	Control	13294	2671	18380	2671	2	8	Mesophyll	0	1	0	0	0	0	0	0	1	8	-0.120744	0.0666311	M12	Other Mesophyll
Control:CAACGATAGCGTATAAx	SeuratProject	42574	4911	1366	353	156	60	42574	1514	3	4394	Control	42574	4911	19117	4160	0	2	Mesophyll	0	0.996351	0.00364899	0	0	0	0	0	0.996351	2	-0.133154	0.108971	M7	Other Mesophyll
Control:CAACGATCACTCCACTx	SeuratProject	33578	4620	1368	357	136	61	33578	2322	4	4394	Control	33578	4620	19335	4377	9	2	Mesophyll	0	1	0	0	0	0	0	0	1	2	-0.164721	0.11294	M7	Other Mesophyll
Control:CAACGGCTCTAGAGCTx	SeuratProject	22925	4470	734	265	108	51	22925	595	1	4394	Control	22925	4470	19594	4469	0	2	Mesophyll	0	0.791677	0.208323	0	0	0	0	0	0.791677	2	-0.111179	0.0498383	M7	Other Mesophyll
Control:CAACGGCCACACTGGCx	SeuratProject	5480	1785	445	228	41	22	5480	1015	3	4394	Control	5480	1785	15554	2563	12	16	Mesophyll	0	0.987045	0.0129548	0	0	0	0	0	0.987045	16	-0.0403856	-0.0621153	M13	Other Mesophyll
Control:CAACGGCAGTCCGCGTx	SeuratProject	22872	4239	846	288	120	58	22872	1046	3	4394	Control	22872	4239	19715	4239	1	3	Mesophyll	0.0269273	0.957714	0.0139893	0	0	0.00136968	0	0	0.957714	3	-0.0642888	-0.104872	M8	Other Mesophyll
Control:CAACGATAGACAACTAx	SeuratProject	4574	1859	155	93	21	16	4574	44	2	4394	Control	4574	1859	16044	2567	7	9	Mesophyll	0	0.976793	0	0	0	0.0232073	0	0	0.976793	9	0.0401658	0.0592958	M3	Transition Mesophyll
Control:CAAGCTACAACGATCTx	SeuratProject	43329	4709	1311	358	185	61	43329	2182	5	4394	Control	43329	4709	18557	3823	5	1	Mesophyll	0	1	0	0	0	0	0	0	1	1	-0.160132	0.114684	M6	Other Mesophyll
Control:CAATACGTCAGCAATCx	SeuratProject	22727	3631	1380	362	157	71	22727	140	7	4394	Control	22727	3631	19911	3627	14	14	Guard Cell	0	0	0	0	0.0974347	0	0	0.902565	0.902565	14	-0.109798	-0.0476194	G17	Guard
Control:CAAGAGGAGATGTTGAx	SeuratProject	52608	5167	1512	375	167	68	52608	1160	1	4394	Control	52608	5167	18723	3788	0	1	Mesophyll	0	1	0	0	0	0	0	0	1	1	-0.125993	0.08258	M6	Other Mesophyll
Control:CAAGACTTCTATACGGx	SeuratProject	19848	3279	711	205	76	41	19848	687	2	4394	Control	19848	3279	19072	3279	2	8	Mesophyll	0	1	0	0	0	0	0	0	1	8	-0.163239	0.0446814	M12	Other Mesophyll
Control:CAAGGGACACGGCACTx	SeuratProject	22019	3893	798	264	82	44	22019	762	1	4394	Control	22019	3893	19360	3893	2	8	Mesophyll	0	1	0	0	0	0	0	0	1	8	-0.168767	0.0208641	M12	Other Mesophyll
Control:CAAGCTAGTCAGACGAx	SeuratProject	21956	4327	906	313	119	62	21956	645	5	4394	Control	21956	4327	19719	4325	1	5	Mesophyll	0.0162698	0.659012	0	0.0385356	0	0.286183	0	0	0.659012	5	-0.0719624	-0.0958491	M1	Immunity Mesophyll
Control:CAACCTCAGTCGGCAAx	SeuratProject	21674	3645	904	263	136	60	21674	537	7	4394	Control	21674	3645	19558	3642	4	12	Bundle Sheath	0	0.0838286	0.785608	0	0.130563	0	0	0	0.785608	12	-0.0943378	-0.0744186	B15	Bundle Sheath
Control:CAACCAAGTGTTCGATx	SeuratProject	19531	3504	852	259	92	39	19531	725	0	4394	Control	19531	3504	19035	3504	6	7	Mesophyll	0	1	0	0	0	0	0	0	1	7	-0.141069	0.0959564	M11	Other Mesophyll
Control:CAAGAGGGTCAGTTTGx	SeuratProject	28837	4136	995	293	95	59	28837	819	0	4394	Control	28837	4136	19209	4103	9	2	Mesophyll	0	1	0	0	0	0	0	0	1	2	-0.155259	0.0595742	M7	Other Mesophyll
Control:CAACGATTCATGGTACx	SeuratProject	21209	3445	977	288	103	51	21209	979	6	4394	Control	21209	3445	19420	3445	6	3	Mesophyll	0	0.893386	0	0.05176	0.0431829	0.0116715	0	0	0.893386	3	-0.060903	-0.0910548	M8	Other Mesophyll
Control:CAAGCTAAGCCTTGATx	SeuratProject	21051	4097	867	306	92	53	21051	1129	6	4394	Control	21051	4097	19482	4097	6	3	Mesophyll	0	0.927277	0	0	0	0.0727228	0	0	0.927277	3	-0.0789195	-0.0870016	M8	Other Mesophyll
Control:CAATACGTCCACCCTAx	SeuratProject	15401	2984	474	168	71	32	15401	830	1	4394	Control	15401	2984	18369	2984	3	6	Mesophyll	0	1	0	0	0	0	0	0	1	6	-0.108507	0.124333	M10	Other Mesophyll
Control:CACATGAAGGCGACATx	SeuratProject	9429	2636	306	147	35	27	9429	557	0	4394	Control	9429	2636	17477	2694	7	9	Mesophyll	0	0.988772	0.0112284	0	0	0	0	0	0.988772	9	0.0792886	-0.0622727	M3	Transition Mesophyll
Control:CACAACATCGAGTGGAx	SeuratProject	33147	4053	959	246	83	43	33147	806	3	4394	Control	33147	4053	18983	3827	5	1	Mesophyll	0	1	0	0	0	0	0	0	1	1	-0.145045	0.0315574	M6	Other Mesophyll
Control:CAATCGAGTTGGCCTGx	SeuratProject	7716	1779	329	133	39	25	7716	101	9	4394	Control	7716	1779	16742	2175	11	13	Parenchyma	0.195906	0.0171611	0.0064174	0	0.780516	0	0	0	0.780516	13	-0.0561125	-0.00156858	P16	Vasculature
Control:CACAGGCGTTACGCCGx	SeuratProject	48800	5184	1490	402	187	66	48800	1726	6	4394	Control	48800	5184	18669	3954	5	1	Mesophyll	0	1	0	0	0	0	0	0	1	1	-0.142176	0.115725	M6	Other Mesophyll
Control:CACAGGCCAAGTGATAx	SeuratProject	16440	3669	783	240	136	52	16440	162	7	4394	Control	16440	3669	17936	3663	4	7	Parenchyma	0.211129	0.0107694	0.024155	0	0.647867	0.10608	0	0	0.647867	7	-0.10066	-0.0409452	M11	Other Mesophyll
Control:CACAACAGTTATGACCx	SeuratProject	9779	2043	246	103	78	29	9779	329	12	4394	Control	9779	2043	16396	2191	13	15	Companion Cells	0	0	0	0	0	0	1	0	1	15	-0.102014	-0.0529012	C18	Companion
Control:CACACAAGTATGCGGAx	SeuratProject	24459	3778	932	299	103	52	24459	956	4	4394	Control	24459	3778	19719	3778	1	3	Mesophyll	0	0.958858	0.0214506	0	0.0196916	0	0	0	0.958858	3	-0.089956	-0.0561331	M8	Other Mesophyll
Control:CAATGACCACCACATAx	SeuratProject	54349	5543	2158	430	219	81	54349	2803	4	4394	Control	54349	5543	19210	3968	0	0	Mesophyll	0	0.986184	0.0138157	0	0	0	0	0	0.986184	0	-0.0498147	0.0650361	M5	Susceptibility Mesophyll
Control:CACAACACAAGGCGTAx	SeuratProject	31543	4194	1164	312	103	58	31543	775	4	4394	Control	31543	4194	19551	4099	2	1	Mesophyll	0	1	0	0	0	0	0	0	1	1	-0.188228	0.0312239	M6	Other Mesophyll
Control:CACACAAAGAATTCAGx	SeuratProject	10522	2683	430	177	51	33	10522	559	3	4394	Control	10522	2683	18192	2685	2	4	Mesophyll	0	1	0	0	0	0	0	0	1	4	-0.110999	0.0541313	M9	Other Mesophyll
Control:CAATTTCTCCGTTGAAx	SeuratProject	15126	3086	657	216	53	34	15126	586	2	4394	Control	15126	3086	18062	3086	1	3	Mesophyll	0	0.988536	0.0114637	0	0	0	0	0	0.988536	3	-0.111548	-0.0342503	M8	Other Mesophyll
Control:CACATGAAGTAACGATx	SeuratProject	8707	2041	336	121	49	26	8707	298	1	4394	Control	8707	2041	19259	2244	3	0	Mesophyll	0	1	0	0	0	0	0	0	1	0	-0.0367093	0.0525947	M5	Susceptibility Mesophyll
Control:CAATCGATCTAGTGACx	SeuratProject	6251	2198	353	144	44	22	6251	379	5	4394	Control	6251	2198	17019	2661	10	7	Bundle Sheath	0	0.0240574	0.975943	0	0	0	0	0	0.975943	7	0.0314986	-0.0275121	M11	Other Mesophyll
Control:CACAGGCCATTCTTCAx	SeuratProject	24272	4248	923	312	126	50	24272	1791	4	4394	Control	24272	4248	19477	4247	0	2	Mesophyll	0	1	0	0	0	0	0	0	1	2	-0.152598	0.0354595	M7	Other Mesophyll
Control:CAATTTCGTGCACGCTx	SeuratProject	23070	3308	782	208	74	32	23070	1287	8	4394	Control	23070	3308	19083	3307	3	8	Mesophyll	0	1	0	0	0	0	0	0	1	8	-0.150886	0.0137853	M12	Other Mesophyll
Control:CAATTTCCAAATCAAGx	SeuratProject	14207	3036	613	222	71	33	14207	893	3	4394	Control	14207	3036	18235	3036	0	2	Mesophyll	0	1	0	0	0	0	0	0	1	2	-0.127811	0.14681	M7	Other Mesophyll
Control:CACATGACATCCAACAx	SeuratProject	9415	2399	297	123	29	25	9415	377	1	4394	Control	9415	2399	18046	2452	1	4	Mesophyll	0	1	0	0	0	0	0	0	1	4	-0.115349	0.0299943	M9	Other Mesophyll
Control:CACATGAGTGACAGGTx	SeuratProject	4828	1739	133	93	25	13	4828	157	3	4394	Control	4828	1739	14255	2535	14	14	Guard Cell	0	0.00146876	0.00173487	0	0	0	0	0.996796	0.996796	14	-0.106418	0.00351345	G17	Guard
Control:CAATTTCTCATCGCAAx	SeuratProject	12221	2582	429	149	72	30	12221	882	3	4394	Control	12221	2582	18566	2582	3	6	Mesophyll	0	1	0	0	0	0	0	0	1	6	-0.109936	0.0612211	M10	Other Mesophyll
Control:CAATTTCGTCGGAAACx	SeuratProject	27433	4044	849	268	139	48	27433	816	2	4394	Control	27433	4044	19200	4012	5	1	Mesophyll	0	1	0	0	0	0	0	0	1	1	-0.165902	0.111659	M6	Other Mesophyll
Control:CACATGAAGCCTCCAGx	SeuratProject	13870	2890	520	184	65	36	13870	654	3	4394	Control	13870	2890	18026	2890	1	0	Mesophyll	0	1	0	0	0	0	0	0	1	0	-0.0970488	-0.0378438	M5	Susceptibility Mesophyll
Control:CACACAAAGTCATACCx	SeuratProject	7682	2058	348	146	21	19	7682	512	0	4394	Control	7682	2058	17096	2327	6	3	Mesophyll	0	0.958783	0.00690676	0.0343106	0	0	0	0	0.958783	3	0.00902652	-0.0178893	M8	Other Mesophyll
Control:CACAACAAGACAGTCGx	SeuratProject	14343	2799	415	149	59	29	14343	564	4	4394	Control	14343	2799	18479	2799	3	2	Mesophyll	0	1	0	0	0	0	0	0	1	2	-0.0788911	0.102472	M7	Other Mesophyll
Control:CACAGGCTCACGGGAAx	SeuratProject	12368	2764	588	224	84	35	12368	1055	4	4394	Control	12368	2764	17602	2763	1	3	Mesophyll	0	0.989833	0	0	0	0.0101674	0	0	0.989833	3	-0.0843731	-0.0449344	M8	Other Mesophyll
Control:CAATCGATCACTTATCx	SeuratProject	24652	3832	1228	377	141	59	24652	1344	20	4394	Control	24652	3832	19837	3832	4	7	Mesophyll	0	0.537005	0.184142	0	0.278853	0	0	0	0.537005	7	-0.0990714	-0.0635533	M11	Other Mesophyll
Control:CACACAAAGACATAACx	SeuratProject	17216	3678	781	270	112	49	17216	753	7	4394	Control	17216	3678	18206	3677	4	7	Hydathode	0.018304	0.337055	0.0158345	0.00226033	0.0120901	0.614456	0	0	0.614456	7	-0.0559142	0.004491	M11	Other Mesophyll
Control:CACAGGCAGCCTCAATx	SeuratProject	11801	2647	401	132	51	28	11801	711	6	4394	Control	11801	2647	18314	2647	7	6	Mesophyll	0	0.970127	0	0.0298733	0	0	0	0	0.970127	6	-0.107956	0.0265225	M10	Other Mesophyll
Control:CACAGGCCAGCTCATAx	SeuratProject	24971	4303	1156	364	120	64	24971	1640	6	4394	Control	24971	4303	19740	4302	6	9	Mesophyll	0	0.943225	0	0	0	0.0567753	0	0	0.943225	9	-0.00602181	-0.0235736	M3	Transition Mesophyll
Control:CAATTTCAGCTCAGAGx	SeuratProject	15362	3311	725	233	94	43	15362	974	5	4394	Control	15362	3311	18151	3309	9	11	Mesophyll	0	0.994309	0.00569128	0	0	0	0	0	0.994309	11	-0.133557	0.0422356	M4	Susceptibility Mesophyll
Control:CAATCGAGTAGTCTTGx	SeuratProject	12298	2693	584	182	61	35	12298	602	2	4394	Control	12298	2693	17504	2695	1	3	Mesophyll	0	0.832757	0	0	0.0844647	0.0827783	0	0	0.832757	3	-0.110403	-0.0549507	M8	Other Mesophyll
Control:CAATTTCGTGCAATAAx	SeuratProject	23171	3791	880	281	109	52	23171	1143	2	4394	Control	23171	3791	19384	3791	2	2	Mesophyll	0	1	0	0	0	0	0	0	1	2	-0.10382	0.0677437	M7	Other Mesophyll
Control:CACACAATCTGATTCTx	SeuratProject	15592	2865	883	187	45	30	15592	1150	7	4394	Control	15592	2865	18322	2865	3	1	Mesophyll	0	1	0	0	0	0	0	0	1	1	-0.127676	0.0185893	M6	Other Mesophyll
Control:CACAGATAGCGCGTTCx	SeuratProject	35051	4822	1543	344	154	75	35051	1562	2	4394	Control	35051	4822	19571	4613	9	2	Mesophyll	0	0.987705	0.0122948	0	0	0	0	0	0.987705	2	-0.174776	0.0661564	M7	Other Mesophyll
Control:CACAGGCAGAAGCGCTx	SeuratProject	6734	1832	216	97	37	19	6734	327	2	4394	Control	6734	1832	19560	2248	3	6	Mesophyll	0	1	0	0	0	0	0	0	1	6	-0.103024	0.0837564	M10	Other Mesophyll
Control:CACAGATGTTCTCTATx	SeuratProject	10788	2616	347	151	36	30	10788	696	3	4394	Control	10788	2616	18189	2635	3	0	Mesophyll	0	0.869541	0.130459	0	0	0	0	0	0.869541	0	-0.0977113	0.0483923	M5	Susceptibility Mesophyll
Control:CAATCGATCGCGTGCAx	SeuratProject	24310	3290	812	184	127	40	24310	752	1	4394	Control	24310	3290	19055	3288	3	11	Mesophyll	0	1	0	0	0	0	0	0	1	11	-0.152603	0.165745	M4	Susceptibility Mesophyll
Control:CAATGACAGCATGATAx	SeuratProject	5961	1641	200	97	21	14	5961	443	1	4394	Control	5961	1641	19610	2174	3	6	Mesophyll	0	1	0	0	0	0	0	0	1	6	-0.114903	0.0543292	M10	Other Mesophyll
Control:CACAGATGTGGTCTCGx	SeuratProject	43582	5244	1576	352	247	71	43582	1266	8	4394	Control	43582	5244	19263	4436	9	1	Mesophyll	0	1	0	0	0	0	0	0	1	1	-0.18721	0.160977	M6	Other Mesophyll
Control:CACATGACAGACCAGAx	SeuratProject	9321	2516	372	171	29	21	9321	432	2	4394	Control	9321	2516	17534	2578	6	4	Mesophyll	0	0.988864	0	0	0	0.0111364	0	0	0.988864	4	-0.0796936	-0.0575967	M9	Other Mesophyll
Control:CAATCGAGTCGATGCCx	SeuratProject	11935	2958	458	204	51	32	11935	452	4	4394	Control	11935	2958	17698	2957	8	4	Mesophyll	0	1	0	0	0	0	0	0	1	4	-0.101541	-0.0137096	M9	Other Mesophyll
Control:CACATGAAGTGAGGCTx	SeuratProject	8938	2159	390	142	39	14	8938	218	6	4394	Control	8938	2159	18837	2287	3	6	Procambium	0.889233	0.0356398	0.0751268	0	0	0	0	0	0.889233	6	-0.0743386	0.0334529	M10	Other Mesophyll
Control:CAATGACTCCACACCTx	SeuratProject	23640	4168	904	290	87	50	23640	1597	6	4394	Control	23640	4168	19450	4168	0	2	Mesophyll	0	0.98776	0.0122398	0	0	0	0	0	0.98776	2	-0.12633	0.0649976	M7	Other Mesophyll
Control:CACACAATCCGAGGCTx	SeuratProject	28006	4563	1036	370	152	74	28006	1417	6	4394	Control	28006	4563	19785	4543	1	3	Mesophyll	0	1	0	0	0	0	0	0	1	3	-0.109087	-0.0338708	M8	Other Mesophyll
Control:CACATGAGTCCACAGCx	SeuratProject	31460	4677	1122	346	170	62	31460	1257	3	4394	Control	31460	4677	19364	4579	7	2	Mesophyll	0	1	0	0	0	0	0	0	1	2	-0.138485	0.0681709	M7	Other Mesophyll
Control:CAATTTCGTCAGGCAAx	SeuratProject	16306	3281	591	220	62	30	16306	686	4	4394	Control	16306	3281	18252	3281	1	4	Mesophyll	0	1	0	0	0	0	0	0	1	4	-0.105211	0.0112447	M9	Other Mesophyll
Control:CAATCGACATATGAAGx	SeuratProject	12558	3054	505	227	68	29	12558	679	2	4394	Control	12558	3054	18019	3054	0	2	Mesophyll	0	1	0	0	0	0	0	0	1	2	-0.0812424	0.0566989	M7	Other Mesophyll
Control:CACAGGCAGACGACTGx	SeuratProject	32847	5026	1230	378	146	72	32847	1788	8	4394	Control	32847	5026	20133	4881	8	4	Mesophyll	0	0.971055	0	0	0	0.0289449	0	0	0.971055	4	-0.127432	-0.034863	M9	Other Mesophyll
Control:CAATGACAGGCGACATx	SeuratProject	28557	3575	855	244	113	48	28557	1203	3	4394	Control	28557	3575	18994	3542	2	8	Mesophyll	0	1	0	0	0	0	0	0	1	8	-0.142487	0.0429383	M12	Other Mesophyll
Control:CACAACACAGTCGCTGx	SeuratProject	4659	1405	121	74	14	10	4659	136	1	4394	Control	4659	1405	17435	2154	1	4	Mesophyll	0	1	0	0	0	0	0	0	1	4	-0.0875793	0.0170737	M9	Other Mesophyll
Control:CACACAAAGACCTCATx	SeuratProject	5045	1698	172	92	14	11	5045	386	3	4394	Control	5045	1698	18265	2320	3	6	Mesophyll	0	1	0	0	0	0	0	0	1	6	-0.0899203	0.0406563	M10	Other Mesophyll
Control:CACACAATCCACGTCTx	SeuratProject	20656	3742	911	315	128	53	20656	1283	6	4394	Control	20656	3742	19232	3741	6	7	Mesophyll	0	0.984321	0.015679	0	0	0	0	0	0.984321	7	-0.143502	0.0517526	M11	Other Mesophyll
Control:CACAGGCCACCGAATTx	SeuratProject	4720	1749	203	108	29	19	4720	265	1	4394	Control	4720	1749	16338	2439	1	4	Mesophyll	0	1	0	0	0	0	0	0	1	4	-0.0504823	-0.0532743	M9	Other Mesophyll
Control:CAATCGACAGGCACAAx	SeuratProject	40462	4680	1282	310	132	70	40462	1354	10	4394	Control	40462	4680	18890	4013	5	1	Mesophyll	0	0.945372	0.0546284	0	0	0	0	0	0.945372	1	-0.132181	0.0680866	M6	Other Mesophyll
Control:CAATTTCCAAGACTGGx	SeuratProject	22847	3725	771	264	108	47	22847	942	3	4394	Control	22847	3725	19288	3725	0	2	Mesophyll	0	0.974737	0.0252632	0	0	0	0	0	0.974737	2	-0.0661215	0.0512672	M7	Other Mesophyll
Control:CACAGATTCTGAATGCx	SeuratProject	22471	3716	999	320	115	49	22471	932	3	4394	Control	22471	3716	19618	3715	6	3	Mesophyll	0	0.949736	0	0.0220882	0.0281762	0	0	0	0.949736	3	-0.0937796	-0.00950656	M8	Other Mesophyll
Control:CACGGGTTCGTTCAGAx	SeuratProject	5740	1836	193	92	33	24	5740	275	0	4394	Control	5740	1836	17101	2302	7	9	Mesophyll	0	0.950049	0	0.00867378	0	0.0412775	0	0	0.950049	9	0.0371989	-0.038901	M3	Transition Mesophyll
Control:CACGTGGCACTAGGCCx	SeuratProject	21574	3781	926	292	85	49	21574	901	5	4394	Control	21574	3781	19379	3781	1	4	Mesophyll	0	0.979677	0.0203228	0	0	0	0	0	0.979677	4	-0.121613	0.0358836	M9	Other Mesophyll
Control:CACGTTCGTCAACATCx	SeuratProject	6346	2135	234	106	34	21	6346	338	2	4394	Control	6346	2135	17153	2539	7	9	Mesophyll	0	0.887818	0.112182	0	0	0	0	0	0.887818	9	0.0261022	-0.0532363	M3	Transition Mesophyll
Control:CACTGAAGTATTGGCTx	SeuratProject	42453	5150	1559	428	151	79	42453	1740	6	4394	Control	42453	5150	19519	4412	2	8	Mesophyll	0	1	0	0	0	0	0	0	1	8	-0.13895	0.044429	M12	Other Mesophyll
Control:CACGGGTGTAAGTAGTx	SeuratProject	16867	3495	660	238	81	40	16867	978	1	4394	Control	16867	3495	18217	3494	6	4	Mesophyll	0	0.972579	0	0	0	0.027421	0	0	0.972579	4	-0.08698	-0.03598	M9	Other Mesophyll
Control:CACGTTCCAATTTCCTx	SeuratProject	26301	4067	869	328	88	52	26301	1847	3	4394	Control	26301	4067	19401	4067	2	8	Mesophyll	0	1	0	0	0	0	0	0	1	8	-0.123781	-0.00878954	M12	Other Mesophyll
Control:CACCGTTGTTATGGTCx	SeuratProject	7440	2194	263	136	35	22	7440	446	2	4394	Control	7440	2194	17029	2415	6	0	Mesophyll	0	0.977246	0.0227541	0	0	0	0	0	0.977246	0	-0.015215	-0.071595	M5	Susceptibility Mesophyll
Control:CACCGTTTCCACAGGCx	SeuratProject	28742	4066	1249	284	178	50	28742	1313	2	4394	Control	28742	4066	19217	4003	0	2	Mesophyll	0	1	0	0	0	0	0	0	1	2	-0.139556	0.147889	M7	Other Mesophyll
Control:CACCGTTTCTTTCTAGx	SeuratProject	5544	1868	189	84	22	14	5544	529	10	4394	Control	5544	1868	16570	2419	1	4	Mesophyll	0	1	0	0	0	0	0	0	1	4	-0.0314415	-0.0305707	M9	Other Mesophyll
Control:CACGTGGAGGAACGAAx	SeuratProject	24582	4760	1145	399	165	64	24582	1346	14	4394	Control	24582	4760	20027	4759	4	12	Bundle Sheath	0	0.00567216	0.967915	0	0.0264133	0	0	0	0.967915	12	-0.121302	-0.0852934	B15	Bundle Sheath
Control:CACCAAACAGTCGCACx	SeuratProject	57169	5167	1938	394	303	66	57169	1831	4	4394	Control	57169	5167	18238	3372	0	1	Mesophyll	0	1	0	0	0	0	0	0	1	1	-0.117695	0.14742	M6	Other Mesophyll
Control:CACTAAGCATGTCAGTx	SeuratProject	37747	4585	1273	343	143	55	37747	1228	3	4394	Control	37747	4585	19172	4163	5	1	Mesophyll	0	1	0	0	0	0	0	0	1	1	-0.171809	0.0348373	M6	Other Mesophyll
Control:CACCAAATCGGCATATx	SeuratProject	18485	3954	930	333	65	48	18485	1844	7	4394	Control	18485	3954	18611	3954	1	0	Mesophyll	0	1	0	0	0	0	0	0	1	0	-0.0513005	-0.0624699	M5	Susceptibility Mesophyll
Control:CACCAAAAGTAAGGGAx	SeuratProject	12520	3177	511	209	52	31	12520	645	2	4394	Control	12520	3177	17920	3177	0	2	Mesophyll	0	1	0	0	0	0	0	0	1	2	-0.0929049	0.0592617	M7	Other Mesophyll
Control:CACGGGTAGGTTGCCCx	SeuratProject	5454	1951	187	93	25	15	5454	227	1	4394	Control	5454	1951	16976	2513	7	0	Mesophyll	0	1	0	0	0	0	0	0	1	0	-0.0487615	-0.00843942	M5	Susceptibility Mesophyll
Control:CACGTGGAGTTCAACCx	SeuratProject	37931	4801	1392	347	247	77	37931	1126	13	4394	Control	37931	4801	20133	4401	4	7	Bundle Sheath	0	0.396466	0.584831	0	0.0187029	0	0	0	0.584831	7	-0.118005	0.0113718	M11	Other Mesophyll
Control:CACCAAAGTCGCATCGx	SeuratProject	5070	1566	284	151	33	27	5070	961	2	4394	Control	5070	1566	16195	2305	6	16	Mesophyll	0	1	0	0	0	0	0	0	1	16	-0.0646427	0.0326569	M13	Other Mesophyll
Control:CACGAATCATCGTTCCx	SeuratProject	20390	4006	687	275	61	41	20390	910	6	4394	Control	20390	4006	19209	4005	0	2	Mesophyll	0	1	0	0	0	0	0	0	1	2	-0.0802187	0.056533	M7	Other Mesophyll
Control:CACGGGTGTCCGAAAGx	SeuratProject	15274	3302	621	245	98	43	15274	491	5	4394	Control	15274	3302	17919	3302	1	4	Mesophyll	0	0.984582	0	0	0	0.0154179	0	0	0.984582	4	-0.105293	-0.00161069	M9	Other Mesophyll
Control:CACCAAAGTCTCCCTAx	SeuratProject	33624	4451	1814	344	123	48	33624	1738	5	4394	Control	33624	4451	19440	4250	9	2	Mesophyll	0	0.987198	0.0128022	0	0	0	0	0	0.987198	2	-0.181044	0.0309266	M7	Other Mesophyll
Control:CACCAAACATATACCGx	SeuratProject	38503	4873	1288	378	129	66	38503	1735	5	4394	Control	38503	4873	19565	4408	2	1	Mesophyll	0	1	0	0	0	0	0	0	1	1	-0.185004	0.0278663	M6	Other Mesophyll
Control:CACCGTTGTGGTACAGx	SeuratProject	21064	2986	482	216	57	34	21064	128	3	4394	Control	21064	2986	19563	2983	13	15	Companion Cells	0	0	0	0	0	0	1	0	1	15	-0.0757021	-0.0653187	C18	Companion
Control:CACGGGTCAAAGACGCx	SeuratProject	21739	4028	846	275	137	42	21739	790	2	4394	Control	21739	4028	19313	4027	0	2	Mesophyll	0	0.989617	0.0103832	0	0	0	0	0	0.989617	2	-0.126313	0.0762292	M7	Other Mesophyll
Control:CACGAATCACTTGGCGx	SeuratProject	17743	2901	805	170	94	36	17743	757	4	4394	Control	17743	2901	18569	2901	3	11	Mesophyll	0	1	0	0	0	0	0	0	1	11	-0.133092	0.080994	M4	Susceptibility Mesophyll
Control:CACGTGGGTCGCAGTCx	SeuratProject	18328	3673	782	259	92	44	18328	652	3	4394	Control	18328	3673	18594	3673	0	2	Mesophyll	0	1	0	0	0	0	0	0	1	2	-0.118735	0.143213	M7	Other Mesophyll
Control:CACCAAAAGGTCCGAAx	SeuratProject	5264	1766	393	195	31	18	5264	399	4	4394	Control	5264	1766	15138	2591	12	16	Mesophyll	0.0227589	0.922606	0.0113344	0.0418701	0	0.00143028	0	0	0.922606	16	-0.0278	-0.0191246	M13	Other Mesophyll
Control:CACGTTCTCCGAGATTx	SeuratProject	6650	1800	182	94	25	15	6650	440	2	4394	Control	6650	1800	19266	2201	7	9	Mesophyll	0	1	0	0	0	0	0	0	1	9	-0.0657007	0.0422743	M3	Transition Mesophyll
Control:CACGTGGAGGCTGTAGx	SeuratProject	18804	3605	749	265	72	43	18804	479	3	4394	Control	18804	3605	18803	3604	6	3	Mesophyll	0	0.961615	0	0.0383852	0	0	0	0	0.961615	3	-0.0209666	-0.00918388	M8	Other Mesophyll
Control:CACATGATCCGCAGTGx	SeuratProject	29508	4240	1324	340	260	62	29508	887	3	4394	Control	29508	4240	20194	4170	4	7	Mesophyll	0.0193387	0.655373	0.0745254	0.078908	0.171068	0.000786254	0	0	0.655373	7	-0.0196757	-0.0870162	M11	Other Mesophyll
Control:CACTGAAGTTCTTAGGx	SeuratProject	16630	3235	702	230	70	36	16630	377	3	4394	Control	16630	3235	18128	3233	4	10	Mesophyll	0	0.815147	0.0331396	0.0933827	0.0122481	0.0460822	0	0	0.815147	10	0.0364643	-0.0147428	M2	Immunity Mesophyll
Control:CACTAAGTCGAACTCAx	SeuratProject	37261	4768	1240	344	141	62	37261	1530	8	4394	Control	37261	4768	19371	4373	0	2	Mesophyll	0	1	0	0	0	0	0	0	1	2	-0.128012	0.0943192	M7	Other Mesophyll
Control:CACGTGGTCAGCGCGTx	SeuratProject	31500	4294	994	277	72	41	31500	1026	1	4394	Control	31500	4294	19439	4181	15	17	Mesophyll	0	1	0	0	0	0	0	0	1	17	-0.191531	0.029191	M14	Other Mesophyll
Control:CACTGAAGTGTAGGACx	SeuratProject	20644	3888	675	254	112	52	20644	859	3	4394	Control	20644	3888	19235	3888	1	4	Mesophyll	0	1	0	0	0	0	0	0	1	4	-0.110821	0.00981229	M9	Other Mesophyll
Control:CACCAAAGTCAAGGCAx	SeuratProject	18589	3443	817	268	94	38	18589	393	4	4394	Control	18589	3443	18667	3443	4	7	Mesophyll	0	0.571363	0.41908	0	0.009557	0	0	0	0.571363	7	-0.124668	-0.0185376	M11	Other Mesophyll
Control:CACGTGGAGCTGACTTx	SeuratProject	8774	1614	416	161	79	29	8774	87	5	4394	Control	8774	1614	16954	1932	4	13	Parenchyma	0.116399	0.140194	0	0	0.733183	0.0102239	0	0	0.733183	13	-0.0498463	-0.0269427	P16	Vasculature
Control:CACCGTTTCCGATAGTx	SeuratProject	5228	1662	171	96	19	14	5228	190	2	4394	Control	5228	1662	17599	2224	8	4	Mesophyll	0	1	0	0	0	0	0	0	1	4	-0.0801282	-0.0102004	M9	Other Mesophyll
Control:CACGAATGTGCCGTTGx	SeuratProject	31971	4139	1247	301	101	52	31971	819	3	4394	Control	31971	4139	19280	4035	2	8	Mesophyll	0	1	0	0	0	0	0	0	1	8	-0.163995	0.0641201	M12	Other Mesophyll
Control:CACCAAAGTCGAGTTTx	SeuratProject	14581	3290	478	171	70	33	14581	326	3	4394	Control	14581	3290	17937	3290	8	4	Mesophyll	0	1	0	0	0	0	0	0	1	4	-0.0858116	-0.00486149	M9	Other Mesophyll
Control:CACGTTCAGTCGAAGCx	SeuratProject	15017	2797	411	172	47	24	15017	434	0	4394	Control	15017	2797	18528	2797	3	6	Mesophyll	0	1	0	0	0	0	0	0	1	6	-0.114504	0.0784993	M10	Other Mesophyll
Control:CACGTGGTCTTAGGACx	SeuratProject	19110	3588	634	225	67	45	19110	683	3	4394	Control	19110	3588	18933	3587	0	8	Mesophyll	0	1	0	0	0	0	0	0	1	8	-0.119904	-0.0228269	M12	Other Mesophyll
Control:CACGGGTGTATAGCTCx	SeuratProject	26931	3819	1003	292	125	51	26931	1414	10	4394	Control	26931	3819	19301	3813	2	8	Mesophyll	0	1	0	0	0	0	0	0	1	8	-0.108354	0.0281366	M12	Other Mesophyll
Control:CACCAAATCCTAGCTCx	SeuratProject	15610	2550	486	136	61	28	15610	966	2	4394	Control	15610	2550	18551	2550	3	6	Mesophyll	0	1	0	0	0	0	0	0	1	6	-0.104934	0.0612102	M10	Other Mesophyll
Control:CACTGAACAGTTAAAGx	SeuratProject	27284	4142	1092	336	176	57	27284	1386	1	4394	Control	27284	4142	19415	4133	0	2	Mesophyll	0	1	0	0	0	0	0	0	1	2	-0.139439	0.180453	M7	Other Mesophyll
Control:CACCAAACAGGTTCCGx	SeuratProject	25113	4145	1028	318	166	52	25113	1169	6	4394	Control	25113	4145	19451	4142	9	11	Mesophyll	0	1	0	0	0	0	0	0	1	11	-0.174251	0.12534	M4	Susceptibility Mesophyll
Control:CACATGATCGTTCCCAx	SeuratProject	12757	2805	396	165	47	31	12757	461	2	4394	Control	12757	2805	18366	2805	3	6	Mesophyll	0	1	0	0	0	0	0	0	1	6	-0.11418	0.0190169	M10	Other Mesophyll
Control:CACTAAGAGTGTAGTAx	SeuratProject	28980	4163	976	291	100	51	28980	808	3	4394	Control	28980	4163	19390	4131	2	8	Mesophyll	0	1	0	0	0	0	0	0	1	8	-0.164741	0.0283983	M12	Other Mesophyll
Control:CACCGTTGTGTGTACTx	SeuratProject	22967	3483	784	236	79	44	22967	750	1	4394	Control	22967	3483	19187	3483	2	8	Mesophyll	0	1	0	0	0	0	0	0	1	8	-0.134576	0.0510182	M12	Other Mesophyll
Control:CACGAATGTCTGTGTAx	SeuratProject	24673	3977	1313	268	130	51	24673	1145	8	4394	Control	24673	3977	19625	3977	6	3	Mesophyll	0	0.960495	0.0395049	0	0	0	0	0	0.960495	3	-0.144549	0.016529	M8	Other Mesophyll
Control:CACTGAAAGTGGTCAGx	SeuratProject	4731	1685	166	96	27	13	4731	432	2	4394	Control	4731	1685	18208	2345	7	6	Mesophyll	0	0.987372	0	0.0126282	0	0	0	0	0.987372	6	-0.0585122	0.0270234	M10	Other Mesophyll
Control:CACCGTTGTTGTCCCTx	SeuratProject	14965	3287	598	201	107	48	14965	455	4	4394	Control	14965	3287	17810	3287	4	7	Mesophyll	0.0578327	0.418637	0.287354	0.00459446	0.101194	0.130388	0	0	0.418637	7	-0.103945	-0.0250125	M11	Other Mesophyll
Control:CACTAAGCACTAACGTx	SeuratProject	30670	4606	1130	346	127	63	30670	1363	7	4394	Control	30670	4606	19608	4554	7	0	Mesophyll	0	1	0	0	0	0	0	0	1	0	-0.0537194	-0.0318587	M5	Susceptibility Mesophyll
Control:CACGTGGAGGTCGTAGx	SeuratProject	39690	4691	1135	326	127	66	39690	1024	5	4394	Control	39690	4691	19025	4130	5	1	Mesophyll	0	1	0	0	0	0	0	0	1	1	-0.149483	0.0830506	M6	Other Mesophyll
Control:CACCGTTGTCGATTCAx	SeuratProject	26005	4248	935	289	93	57	26005	1333	4	4394	Control	26005	4248	19550	4248	8	4	Mesophyll	0	1	0	0	0	0	0	0	1	4	-0.145762	-0.0330419	M9	Other Mesophyll
Control:CACGTGGCAGCCTACGx	SeuratProject	37396	4431	1215	339	191	60	37396	1310	8	4394	Control	37396	4431	18887	4002	5	1	Mesophyll	0	1	0	0	0	0	0	0	1	1	-0.158063	0.142285	M6	Other Mesophyll
Control:CACTGAAGTTTCGACAx	SeuratProject	5092	1624	150	92	16	14	5092	388	3	4394	Control	5092	1624	19206	2245	7	9	Mesophyll	0	1	0	0	0	0	0	0	1	9	-0.0845612	0.0307688	M3	Transition Mesophyll
Control:CACGTGGAGTGGAAGAx	SeuratProject	37834	4996	1418	339	164	59	37834	819	0	4394	Control	37834	4996	19242	4540	0	2	Mesophyll	0	1	0	0	0	0	0	0	1	2	-0.144278	0.119853	M7	Other Mesophyll
Control:CACTAAGGTTTATGCGx	SeuratProject	12265	2771	361	164	53	32	12265	547	1	4394	Control	12265	2771	18438	2771	3	1	Mesophyll	0	1	0	0	0	0	0	0	1	1	-0.119785	0.074666	M6	Other Mesophyll
Control:CACGAATCAAATAGCAx	SeuratProject	9108	2037	475	116	61	20	9108	987	6	4394	Control	9108	2037	19059	2175	3	6	Mesophyll	0	1	0	0	0	0	0	0	1	6	-0.104706	0.0713061	M10	Other Mesophyll
Control:CACGTTCAGAGAGAACx	SeuratProject	58230	5438	1744	400	146	70	58230	1612	3	4394	Control	58230	5438	18274	3563	2	1	Mesophyll	0	1	0	0	0	0	0	0	1	1	-0.147784	0.110739	M6	Other Mesophyll
Control:CACTAAGAGTAGCTCTx	SeuratProject	25976	3833	835	228	104	49	25976	1229	1	4394	Control	25976	3833	19252	3832	5	2	Mesophyll	0	0.663408	0.336592	0	0	0	0	0	0.663408	2	-0.104853	0.0282596	M7	Other Mesophyll
Control:CACTAAGGTAACTTCGx	SeuratProject	9636	2639	368	166	53	28	9636	604	0	4394	Control	9636	2639	16959	2723	8	5	Mesophyll	0	0.932832	0	0.0096793	0	0.0574889	0	0	0.932832	5	-0.0236547	-0.07687	M1	Immunity Mesophyll
Control:CACATGATCTGGTCAAx	SeuratProject	32842	4623	1255	348	142	62	32842	1712	6	4394	Control	32842	4623	19721	4464	1	4	Mesophyll	0	1	0	0	0	0	0	0	1	4	-0.171025	-0.0154292	M9	Other Mesophyll
Control:CAGATACTCATCACCCx	SeuratProject	6437	1579	236	94	30	16	6437	1562	4	4394	Control	6437	1579	19072	2062	3	6	Mesophyll	0	1	0	0	0	0	0	0	1	6	-0.0926165	0.0471151	M10	Other Mesophyll
Control:CACTTCGTCCCATACCx	SeuratProject	5752	1807	225	104	24	20	5752	218	3	4394	Control	5752	1807	18029	2273	2	8	Mesophyll	0	1	0	0	0	0	0	0	1	8	-0.103937	0.0314626	M12	Other Mesophyll
Control:CAGAGCCGTAGGTACGx	SeuratProject	6455	2407	294	120	57	22	6455	131	4	4394	Control	6455	2407	16325	2779	10	7	Bundle Sheath	0.290861	0	0.604376	0	0	0.104763	0	0	0.604376	7	-0.115222	-0.0309398	M11	Other Mesophyll
Control:CAGATTGGTAAGTTAGx	SeuratProject	28178	4229	1014	312	80	49	28178	1705	8	4394	Control	28178	4229	19599	4207	1	8	Mesophyll	0	1	0	0	0	0	0	0	1	8	-0.0962283	-0.0595907	M12	Other Mesophyll
Control:CACTGGGTCTCATGCCx	SeuratProject	31319	4061	974	298	90	52	31319	831	6	4394	Control	31319	4061	19197	3941	5	1	Mesophyll	0	1	0	0	0	0	0	0	1	1	-0.1637	0.0531042	M6	Other Mesophyll
Control:CACTTCGCATTCAGCAx	SeuratProject	21154	3803	762	268	79	44	21154	1065	2	4394	Control	21154	3803	19288	3802	1	4	Mesophyll	0	1	0	0	0	0	0	0	1	4	-0.153409	-0.00156568	M9	Other Mesophyll
Control:CAGATACTCCTCTAGCx	SeuratProject	9099	2272	314	129	29	13	9099	619	3	4394	Control	9099	2272	18601	2362	7	6	Mesophyll	0	0.966099	0	0.0339012	0	0	0	0	0.966099	6	-0.0937394	0.0548514	M10	Other Mesophyll
Control:CAGATACCACCGCTAGx	SeuratProject	7052	2031	252	121	37	20	7052	571	1	4394	Control	7052	2031	18839	2300	7	6	Mesophyll	0	0.974378	0	0.0256216	0	0	0	0	0.974378	6	-0.0786093	0.136676	M10	Other Mesophyll
Control:CACTGTCCAAGAGGCTx	SeuratProject	17300	3555	737	291	100	43	17300	932	7	4394	Control	17300	3555	18308	3555	2	3	Mesophyll	0	0.97601	0.0167724	0	0	0.00721755	0	0	0.97601	3	-0.111011	0.0246245	M8	Other Mesophyll
Control:CAGATACTCAGGTGTTx	SeuratProject	5941	1825	215	102	21	14	5941	250	1	4394	Control	5941	1825	18419	2287	7	8	Mesophyll	0	1	0	0	0	0	0	0	1	8	-0.0938904	0.0119335	M12	Other Mesophyll
Control:CACTGAATCCCAATAGx	SeuratProject	9348	2408	341	142	27	22	9348	667	4	4394	Control	9348	2408	18518	2467	2	8	Mesophyll	0	1	0	0	0	0	0	0	1	8	-0.122515	0.0200141	M12	Other Mesophyll
Control:CAGATCAAGGGACAGGx	SeuratProject	15870	3346	647	241	57	44	15870	1360	1	4394	Control	15870	3346	18223	3345	0	2	Mesophyll	0	1	0	0	0	0	0	0	1	2	-0.148981	0.0631385	M7	Other Mesophyll
Control:CACTGGGCACCAACATx	SeuratProject	17936	3155	578	194	67	33	17936	623	3	4394	Control	17936	3155	18538	3155	5	1	Mesophyll	0	1	0	0	0	0	0	0	1	1	-0.159207	0.0519363	M6	Other Mesophyll
Control:CAGATTGGTACGTACTx	SeuratProject	23700	4497	1081	350	131	63	23700	1656	8	4394	Control	23700	4497	19859	4496	1	3	Mesophyll	0	0.9721	0	0	0	0.0279004	0	0	0.9721	3	-0.126642	-0.0967567	M8	Other Mesophyll
Control:CAGATACGTTCAGCGCx	SeuratProject	4855	1624	198	98	26	14	4855	436	0	4394	Control	4855	1624	18877	2317	7	6	Mesophyll	0	1	0	0	0	0	0	0	1	6	-0.0681841	0.0483402	M10	Other Mesophyll
Control:CAGATCACACAGTGAGx	SeuratProject	11507	2353	564	210	47	28	11507	473	4	4394	Control	11507	2353	17350	2356	6	3	Mesophyll	0	0.898626	0	0.0633521	0.0354898	0.00253193	0	0	0.898626	3	-0.0558933	-0.0503744	M8	Other Mesophyll
Control:CAGATACTCTAGCATGx	SeuratProject	13154	3608	557	189	104	32	13154	458	3	4394	Control	13154	3608	17392	3606	14	14	Guard Cell	0	0	0.00276832	0	0	0	0	0.997232	0.997232	14	-0.131015	0.0173739	G17	Guard
Control:CAGATTGAGAGAGCGGx	SeuratProject	5076	1694	278	105	31	21	5076	149	0	4394	Control	5076	1694	17850	2281	7	6	Mesophyll	0	1	0	0	0	0	0	0	1	6	-0.100679	0.00563832	M10	Other Mesophyll
Control:CACTGGGCATGACACTx	SeuratProject	10523	2688	395	172	57	34	10523	499	3	4394	Control	10523	2688	17324	2701	1	4	Mesophyll	0	1	0	0	0	0	0	0	1	4	-0.0646271	-0.0871868	M9	Other Mesophyll
Control:CAGATTGCACGTCGGTx	SeuratProject	26637	4066	1200	264	135	48	26637	1033	5	4394	Control	26637	4066	19366	4065	0	2	Mesophyll	0	1	0	0	0	0	0	0	1	2	-0.0689649	0.0401579	M7	Other Mesophyll
Control:CACTGTCTCCCTGTTGx	SeuratProject	34032	4466	1144	323	152	55	34032	2169	5	4394	Control	34032	4466	19111	4236	5	2	Mesophyll	0	1	0	0	0	0	0	0	1	2	-0.106587	0.0614574	M7	Other Mesophyll
Control:CAGATCAAGAGAGTGAx	SeuratProject	24211	3892	1003	258	145	37	24211	604	2	4394	Control	24211	3892	19331	3892	9	11	Mesophyll	0	1	0	0	0	0	0	0	1	11	-0.181757	0.223302	M4	Susceptibility Mesophyll
Control:CACTGAATCATGTCAGx	SeuratProject	5282	1768	182	104	19	14	5282	210	0	4394	Control	5282	1768	16521	2332	1	5	Mesophyll	0	0.989377	0	0	0	0.0106233	0	0	0.989377	5	-0.0509154	-0.0305423	M1	Immunity Mesophyll
Control:CAGAGCCCAGTCGGTCx	SeuratProject	15215	2845	509	200	112	50	15215	162	8	4394	Control	15215	2845	17653	2842	4	7	Bundle Sheath	0.139399	0.185237	0.430397	0.00563584	0.225265	0.0140667	0	0	0.430397	7	0.0589327	-0.0501676	M11	Other Mesophyll
Control:CACTGGGAGCGCCATCx	SeuratProject	35159	4480	1165	319	110	49	35159	1043	2	4394	Control	35159	4480	19354	4218	2	8	Mesophyll	0	1	0	0	0	0	0	0	1	8	-0.138021	0.00271703	M12	Other Mesophyll
Control:CACTGTCCAAACTCTGx	SeuratProject	37626	4441	1240	348	122	53	37626	1067	2	4394	Control	37626	4441	19269	3985	2	1	Mesophyll	0	1	0	0	0	0	0	0	1	1	-0.147895	0.0400266	M6	Other Mesophyll
Control:CAGAGCCAGCAAACATx	SeuratProject	14738	3199	645	198	77	31	14738	726	2	4394	Control	14738	3199	18280	3199	3	6	Mesophyll	0	1	0	0	0	0	0	0	1	6	-0.133777	0.0376631	M10	Other Mesophyll
Control:CACTGTCCACATGACTx	SeuratProject	7223	2061	232	119	41	23	7223	91	0	4394	Control	7223	2061	16585	2411	1	5	Mesophyll	0.0159987	0.965714	0.0173667	0	0	0.00092012	0	0	0.965714	5	0.0517771	-0.0462256	M1	Immunity Mesophyll
Control:CAGATTGAGTGAGGCTx	SeuratProject	34278	4316	994	309	115	49	34278	1185	3	4394	Control	34278	4316	19009	4078	2	8	Mesophyll	0	1	0	0	0	0	0	0	1	8	-0.124454	0.00263647	M12	Other Mesophyll
Control:CACTTCGAGTCTACCAx	SeuratProject	20269	3079	704	211	65	30	20269	1318	2	4394	Control	20269	3079	19033	3079	5	1	Mesophyll	0	1	0	0	0	0	0	0	1	1	-0.127255	0.0693087	M6	Other Mesophyll
Control:CAGATACTCTTAAGGCx	SeuratProject	5794	1709	378	106	33	13	5794	269	3	4394	Control	5794	1709	18681	2280	3	0	Mesophyll	0	1	0	0	0	0	0	0	1	0	-0.0650522	0.0883976	M5	Susceptibility Mesophyll
Control:CAGAGCCGTTACCTGAx	SeuratProject	20793	3899	674	244	81	41	20793	904	2	4394	Control	20793	3899	19282	3899	0	2	Mesophyll	0	0.978351	0.0216486	0	0	0	0	0	0.978351	2	-0.101779	0.0375279	M7	Other Mesophyll
Control:CACTTCGTCAAGTGGGx	SeuratProject	21600	3749	1080	253	100	53	21600	1064	3	4394	Control	21600	3749	19247	3748	9	2	Mesophyll	0	0.990089	0.00991068	0	0	0	0	0	0.990089	2	-0.174218	0.0589155	M7	Other Mesophyll
Control:CAGAGCCCACAGTGAGx	SeuratProject	4884	1544	138	78	13	11	4884	288	1	4394	Control	4884	1544	18198	2198	8	6	Mesophyll	0	1	0	0	0	0	0	0	1	6	-0.0559665	0.0214655	M10	Other Mesophyll
Control:CAGAGCCGTGCAATGGx	SeuratProject	19760	3867	814	308	109	59	19760	1164	4	4394	Control	19760	3867	19182	3866	1	7	Mesophyll	0.0110583	0.676227	0.312715	0	0	0	0	0	0.676227	7	-0.0432858	-0.114963	M11	Other Mesophyll
Control:CAGATTGAGGTACAGCx	SeuratProject	14930	3298	510	196	95	45	14930	700	2	4394	Control	14930	3298	18114	3298	1	4	Mesophyll	0	1	0	0	0	0	0	0	1	4	-0.139451	0.0078815	M9	Other Mesophyll
Control:CACTTCGGTGAAAGTTx	SeuratProject	5956	1860	176	97	32	18	5956	420	0	4394	Control	5956	1860	17574	2292	8	6	Mesophyll	0	1	0	0	0	0	0	0	1	6	-0.059168	-0.0271538	M10	Other Mesophyll
Control:CACTTCGGTCTCACGGx	SeuratProject	16148	3240	540	203	53	25	16148	555	2	4394	Control	16148	3240	18271	3240	8	4	Mesophyll	0	1	0	0	0	0	0	0	1	4	-0.0844246	0.031113	M9	Other Mesophyll
Control:CAGATACAGCGCTTCGx	SeuratProject	31780	4718	1032	310	118	54	31780	1115	2	4394	Control	31780	4718	19559	4610	0	2	Mesophyll	0	0.993096	0.00690401	0	0	0	0	0	0.993096	2	-0.105556	0.0999921	M7	Other Mesophyll
Control:CAGAGCCAGGGAGGTGx	SeuratProject	30649	4107	1253	277	143	52	30649	788	3	4394	Control	30649	4107	19274	4034	1	8	Mesophyll	0	1	0	0	0	0	0	0	1	8	-0.104817	0.00765302	M12	Other Mesophyll
Control:CACTTCGGTATCTCGAx	SeuratProject	17591	3224	690	222	80	44	17591	692	0	4394	Control	17591	3224	18498	3220	0	0	Mesophyll	0	0.995333	0.00466743	0	0	0	0	0	0.995333	0	-0.0937822	0.0755617	M5	Susceptibility Mesophyll
Control:CAGATCATCGCCGATGx	SeuratProject	18011	2995	596	181	107	30	18011	878	2	4394	Control	18011	2995	18595	2995	3	6	Mesophyll	0	1	0	0	0	0	0	0	1	6	-0.128372	0.14943	M10	Other Mesophyll
Control:CAGATCACATGGATCTx	SeuratProject	17381	3341	705	235	82	37	17381	670	3	4394	Control	17381	3341	18388	3340	6	2	Mesophyll	0	1	0	0	0	0	0	0	1	2	-0.140455	0.0634778	M7	Other Mesophyll
Control:CAGATCATCATCGGGCx	SeuratProject	6643	1948	259	124	38	27	6643	488	1	4394	Control	6643	1948	17276	2283	1	4	Mesophyll	0	1	0	0	0	0	0	0	1	4	-0.101504	-0.000338976	M9	Other Mesophyll
Control:CACTTCGAGTCCCAGCx	SeuratProject	22741	4201	853	292	96	55	22741	1482	8	4394	Control	22741	4201	19596	4200	8	5	Mesophyll	0	1	0	0	0	0	0	0	1	5	-0.102458	-0.0629763	M1	Immunity Mesophyll
Control:CAGATCAGTCCTGAATx	SeuratProject	17427	3304	645	222	88	46	17427	775	2	4394	Control	17427	3304	18434	3304	2	8	Mesophyll	0	1	0	0	0	0	0	0	1	8	-0.128282	0.0202586	M12	Other Mesophyll
Control:CAGCAATGTCTACAACx	SeuratProject	8431	2388	422	110	55	26	8431	445	6	4394	Control	8431	2388	18519	2587	10	7	Bundle Sheath	0	0.00797124	0.988748	0	0	0.00328041	0	0	0.988748	7	-0.12063	0.0419513	M11	Other Mesophyll
Control:CAGTGCGAGTAATACGx	SeuratProject	28246	4149	1265	292	92	47	28246	1208	3	4394	Control	28246	4149	19387	4137	2	2	Mesophyll	0	1	0	0	0	0	0	0	1	2	-0.164275	0.0743066	M7	Other Mesophyll
Control:CAGCAATGTTGTGTACx	SeuratProject	5119	1788	183	98	29	25	5119	228	3	4394	Control	5119	1788	18391	2382	7	9	Mesophyll	0	1	0	0	0	0	0	0	1	9	-0.0793152	0.0346716	M3	Transition Mesophyll
Control:CAGTGCGGTGGCAGATx	SeuratProject	40714	4789	1404	335	156	53	40714	1475	3	4394	Control	40714	4789	19064	4139	0	2	Mesophyll	0	1	0	0	0	0	0	0	1	2	-0.132371	0.207216	M7	Other Mesophyll
Control:CAGGGCTCAATAACCCx	SeuratProject	36717	4457	1146	348	161	67	36717	1418	4	4394	Control	36717	4457	19121	4077	5	1	Mesophyll	0	1	0	0	0	0	0	0	1	1	-0.157456	0.127583	M6	Other Mesophyll
Control:CAGCAGCCAAAGGAGAx	SeuratProject	10980	2206	447	183	51	24	10980	1402	6	4394	Control	10980	2206	18344	2205	2	6	Mesophyll	0	1	0	0	0	0	0	0	1	6	-0.0831301	0.0336733	M10	Other Mesophyll
Control:CAGTGCGCACCATTCCx	SeuratProject	4540	1494	129	78	22	19	4540	440	4	4394	Control	4540	1494	18925	2260	7	6	Mesophyll	0	1	0	0	0	0	0	0	1	6	-0.0797748	0.0293623	M10	Other Mesophyll
Control:CAGGGCTTCGTAGAGGx	SeuratProject	4918	1580	175	104	15	13	4918	167	1	4394	Control	4918	1580	18658	2221	2	8	Mesophyll	0	1	0	0	0	0	0	0	1	8	-0.0675382	0.0299523	M12	Other Mesophyll
Control:CAGGGCTCATACCGTAx	SeuratProject	6998	2183	272	130	27	21	6998	471	0	4394	Control	6998	2183	17275	2448	8	4	Mesophyll	0	1	0	0	0	0	0	0	1	4	-0.0674114	-0.0524484	M9	Other Mesophyll
Control:CAGGCCATCAGTAGGGx	SeuratProject	4992	1596	148	93	26	19	4992	124	2	4394	Control	4992	1596	17663	2210	6	4	Mesophyll	0	1	0	0	0	0	0	0	1	4	-0.076683	0.0476956	M9	Other Mesophyll
Control:CAGTGCGAGAAGGCTCx	SeuratProject	25528	3882	806	225	93	47	25528	666	2	4394	Control	25528	3882	19429	3880	15	17	Mesophyll	0	1	0	0	0	0	0	0	1	17	-0.177981	0.0904321	M14	Other Mesophyll
Control:CAGGGCTAGCGCGTTCx	SeuratProject	44574	4682	1412	359	179	60	44574	1192	4	4394	Control	44574	4682	18506	3729	5	1	Mesophyll	0	1	0	0	0	0	0	0	1	1	-0.128574	0.147919	M6	Other Mesophyll
Control:CAGCGTGCATAATGCCx	SeuratProject	27911	5197	1062	383	171	81	27911	1489	7	4394	Control	27911	5197	20605	5170	1	5	Mesophyll	0.028942	0.823577	0.00596884	0.0231022	0	0.11841	0	0	0.823577	5	0.0829713	-0.184252	M1	Immunity Mesophyll
Control:CAGGTATAGGGTAATTx	SeuratProject	24368	3877	926	304	136	49	24368	778	3	4394	Control	24368	3877	19525	3877	6	3	Mesophyll	0	1	0	0	0	0	0	0	1	3	-0.12595	-0.0295402	M8	Other Mesophyll
Control:CAGCACGGTTTCCAAGx	SeuratProject	37221	4592	1190	354	180	52	37221	1351	6	4394	Control	37221	4592	19001	4194	5	1	Mesophyll	0	1	0	0	0	0	0	0	1	1	-0.145047	0.099365	M6	Other Mesophyll
Control:CAGGCCAAGGCCCACTx	SeuratProject	34594	4665	1116	333	131	62	34594	1088	2	4394	Control	34594	4665	19381	4422	0	1	Mesophyll	0	0.992515	0.00748484	0	0	0	0	0	0.992515	1	-0.124001	0.0552305	M6	Other Mesophyll
Control:CAGGCCATCGTGTGATx	SeuratProject	37207	4549	1049	317	101	53	37207	1214	3	4394	Control	37207	4549	19190	4170	5	1	Mesophyll	0	1	0	0	0	0	0	0	1	1	-0.133564	0.051871	M6	Other Mesophyll
Control:CAGGGCTGTCTGCAATx	SeuratProject	13088	3189	525	171	127	31	13088	556	4	4394	Control	13088	3189	17902	3189	10	7	Bundle Sheath	0.0921317	0	0.907868	0	0	0	0	0	0.907868	7	-0.160494	0.0578267	M11	Other Mesophyll
Control:CAGCCAGCAATTGGTCx	SeuratProject	37195	4617	1253	372	136	57	37195	1888	2	4394	Control	37195	4617	19159	4240	5	1	Mesophyll	0	1	0	0	0	0	0	0	1	1	-0.170096	0.111711	M6	Other Mesophyll
Control:CAGGGCTAGTGTACCTx	SeuratProject	23558	3993	969	300	84	48	23558	893	5	4394	Control	23558	3993	19635	3993	1	3	Mesophyll	0	1	0	0	0	0	0	0	1	3	-0.115065	-0.0359204	M8	Other Mesophyll
Control:CAGCGTGTCAGCGCGTx	SeuratProject	16281	3773	672	265	63	43	16281	445	6	4394	Control	16281	3773	18075	3773	10	7	Bundle Sheath	0	0.169369	0.830631	0	0	0	0	0	0.830631	7	-0.0629526	-0.00206353	M11	Other Mesophyll
Control:CAGCAGCCAGTCAGCCx	SeuratProject	22953	4081	879	325	92	45	22953	1256	6	4394	Control	22953	4081	19443	4080	0	2	Mesophyll	0	1	0	0	0	0	0	0	1	2	-0.0780383	0.0786869	M7	Other Mesophyll
Control:CAGTGCGCAGAGCCCTx	SeuratProject	39725	4615	1161	312	132	47	39725	1405	8	4394	Control	39725	4615	18820	4005	5	1	Mesophyll	0	1	0	0	0	0	0	0	1	1	-0.156864	0.114291	M6	Other Mesophyll
Control:CAGCAATAGCCTGTGCx	SeuratProject	36327	4254	1089	307	129	55	36327	1160	2	4394	Control	36327	4254	18883	3880	5	1	Mesophyll	0	1	0	0	0	0	0	0	1	1	-0.163852	0.0910905	M6	Other Mesophyll
Control:CAGCGTGGTACCAGAGx	SeuratProject	10513	2464	371	182	75	28	10513	63	3	4394	Control	10513	2464	12017	2429	11	13	Procambium	0.650171	0.0375587	0	0	0.0315587	0	0.280711	0	0.650171	13	-0.10225	-0.04164	P16	Vasculature
Control:CAGCAATCAAGTAGTAx	SeuratProject	5679	1650	177	102	23	14	5679	29	2	4394	Control	5679	1650	18311	2165	7	6	Mesophyll	0	1	0	0	0	0	0	0	1	6	-0.03446	-0.0209217	M10	Other Mesophyll
Control:CAGGGCTCAAGATCCTx	SeuratProject	13256	3379	549	232	55	38	13256	550	1	4394	Control	13256	3379	17616	3379	10	7	Bundle Sheath	0	0.00612041	0.99388	0	0	0	0	0	0.99388	7	-0.0771346	0.0400422	M11	Other Mesophyll
Control:CAGCGTGAGCCTGAAGx	SeuratProject	7844	2199	270	135	33	24	7844	237	1	4394	Control	7844	2199	17715	2342	6	4	Mesophyll	0	1	0	0	0	0	0	0	1	4	-0.110532	-0.0040452	M9	Other Mesophyll
Control:CAGCACGTCATTTCGTx	SeuratProject	21975	3857	753	248	72	46	21975	759	3	4394	Control	21975	3857	19362	3857	2	8	Mesophyll	0	1	0	0	0	0	0	0	1	8	-0.137192	0.0122686	M12	Other Mesophyll
Control:CAGCCAGAGTGAGCCAx	SeuratProject	4612	1642	152	80	32	21	4612	50	0	4394	Control	4612	1642	14408	2522	1	16	Epidermis	0	0.0260746	0	0.934699	0	0.0392261	0	0	0.934699	16	-0.0425713	-0.00824945	M13	Other Mesophyll
Control:CAGGTATTCTCCAATTx	SeuratProject	17662	3661	691	274	106	43	17662	528	3	4394	Control	17662	3661	18428	3659	0	2	Mesophyll	0	1	0	0	0	0	0	0	1	2	-0.0987582	0.107237	M7	Other Mesophyll
Control:CAGGCCACAAGAATGTx	SeuratProject	21645	3536	713	259	82	39	21645	937	7	4394	Control	21645	3536	19177	3536	2	8	Mesophyll	0	1	0	0	0	0	0	0	1	8	-0.127542	0.0709364	M12	Other Mesophyll
Control:CAGGTATGTTCTGACAx	SeuratProject	6037	1817	303	149	34	21	6037	206	1	4394	Control	6037	1817	16719	2276	6	3	Mesophyll	0	1	0	0	0	0	0	0	1	3	-0.0763254	-0.0428627	M8	Other Mesophyll
Control:CAGGCCAGTAACTGCTx	SeuratProject	10410	2760	512	206	57	38	10410	737	7	4394	Control	10410	2760	17408	2786	1	4	Mesophyll	0	0.973855	0.0261454	0	0	0	0	0	0.973855	4	-0.125554	-0.0275092	M9	Other Mesophyll
Control:CAGGCCAGTTACGTACx	SeuratProject	13582	3619	716	248	132	34	13582	341	7	4394	Control	13582	3619	17656	3615	10	7	Bundle Sheath	0.00757927	0	0.992421	0	0	0	0	0	0.992421	7	-0.122314	0.105464	M11	Other Mesophyll
Control:CAGCAGCTCGTTGCCTx	SeuratProject	31558	3882	967	295	100	49	31558	936	1	4394	Control	31558	3882	19059	3755	2	8	Mesophyll	0	1	0	0	0	0	0	0	1	8	-0.124349	0.0885426	M12	Other Mesophyll
Control:CAGCACGGTTTACTGGx	SeuratProject	11594	3194	602	179	51	35	11594	751	2	4394	Control	11594	3194	17228	3194	7	0	Mesophyll	0	0.951269	0.0404138	0.0083175	0	0	0	0	0.951269	0	-0.0720929	-0.0626871	M5	Susceptibility Mesophyll
Control:CAGCACGTCCGTGGCAx	SeuratProject	21503	3585	746	245	93	53	21503	715	5	4394	Control	21503	3585	19221	3584	2	2	Mesophyll	0	1	0	0	0	0	0	0	1	2	-0.1163	0.072628	M7	Other Mesophyll
Control:CAGGCCATCCCGAGTGx	SeuratProject	11282	3028	417	191	89	39	11282	323	4	4394	Control	11282	3028	16966	3028	1	5	Mesophyll	0.0330269	0.738184	0.00899207	0.0395639	0	0.180233	0	0	0.738184	5	-0.0169213	-0.0905562	M1	Immunity Mesophyll
Control:CAGCAATTCGTAACCAx	SeuratProject	6596	2270	239	114	42	20	6596	259	1	4394	Control	6596	2270	17323	2633	4	12	Bundle Sheath	0	0	1	0	0	0	0	0	1	12	-0.0674055	0.0343561	B15	Bundle Sheath
Control:CAGGGCTGTGGCACTCx	SeuratProject	35229	5044	1383	334	138	59	35229	1235	5	4394	Control	35229	5044	19791	4815	7	6	Mesophyll	0	1	0	0	0	0	0	0	1	6	-0.148439	0.0729975	M10	Other Mesophyll
Control:CAGGTATCAGGAGGTTx	SeuratProject	8075	1731	229	102	40	15	8075	525	1	4394	Control	8075	1731	19839	2018	3	6	Mesophyll	0	1	0	0	0	0	0	0	1	6	-0.099347	0.054745	M10	Other Mesophyll
Control:CAGCCAGAGAGCACTGx	SeuratProject	16007	3304	701	300	76	35	16007	947	8	4394	Control	16007	3304	17812	3303	4	5	Mesophyll	0.0811225	0.435776	0	0.0445634	0.0594307	0.379108	0	0	0.435776	5	0.0423065	-0.137236	M1	Immunity Mesophyll
Control:CAGGTATCAATCCAGTx	SeuratProject	18408	3638	942	237	94	40	18408	697	4	4394	Control	18408	3638	18620	3638	9	2	Mesophyll	0	0.984999	0.015001	0	0	0	0	0	0.984999	2	-0.148244	0.0624114	M7	Other Mesophyll
Control:CAGCAATGTCACCTTCx	SeuratProject	12719	2462	546	190	85	37	12719	106	2	4394	Control	12719	2462	17260	2458	11	13	Parenchyma	0.243641	0	0	0	0.756359	0	0	0	0.756359	13	-0.0434538	-0.0205585	P16	Vasculature
Control:CAGCAATTCATTTACCx	SeuratProject	36014	4337	1316	318	135	63	36014	1374	6	4394	Control	36014	4337	19199	4000	2	1	Mesophyll	0	1	0	0	0	0	0	0	1	1	-0.164881	0.114612	M6	Other Mesophyll
Control:CAGCGTGAGATTCGCTx	SeuratProject	5962	1710	190	100	28	18	5962	336	1	4394	Control	5962	1710	17186	2188	6	4	Mesophyll	0	1	0	0	0	0	0	0	1	4	-0.0712938	0.00962875	M9	Other Mesophyll
Control:CAGCCAGTCATTCTTGx	SeuratProject	46400	5063	1492	394	209	73	46400	1940	13	4394	Control	46400	5063	18810	4003	9	2	Mesophyll	0	1	0	0	0	0	0	0	1	2	-0.169198	0.134085	M7	Other Mesophyll
Control:CAGCGTGTCTGTCTCGx	SeuratProject	14578	2778	565	186	64	33	14578	464	1	4394	Control	14578	2778	18050	2778	1	4	Mesophyll	0	0.981615	0.0183851	0	0	0	0	0	0.981615	4	-0.0522753	-0.00757494	M9	Other Mesophyll
Control:CAGCCAGAGATTTGCCx	SeuratProject	32346	4718	1082	334	103	59	32346	1028	3	4394	Control	32346	4718	19533	4602	2	1	Mesophyll	0	1	0	0	0	0	0	0	1	1	-0.18814	0.058387	M6	Other Mesophyll
Control:CAGCGTGGTACCGTGCx	SeuratProject	5100	1466	184	84	37	13	5100	166	3	4394	Control	5100	1466	19873	2200	3	6	Mesophyll	0	1	0	0	0	0	0	0	1	6	-0.0832978	0.111263	M10	Other Mesophyll
Control:CATACTTTCTTAGTTCx	SeuratProject	7660	1974	238	108	35	18	7660	631	3	4394	Control	7660	1974	19373	2239	3	6	Mesophyll	0	1	0	0	0	0	0	0	1	6	-0.0983513	0.0950181	M10	Other Mesophyll
Control:CATAAGCCAGGAATCGx	SeuratProject	16355	2891	475	265	63	37	16355	264	9	4394	Control	16355	2891	17872	2888	13	15	Companion Cells	0	0	0	0	0	0	1	0	1	15	-0.103153	-0.0486078	C18	Companion
Control:CATACAGGTCTACTGAx	SeuratProject	25638	4079	935	294	89	55	25638	877	8	4394	Control	25638	4079	19402	4079	0	2	Mesophyll	0	0.973911	0.0260888	0	0	0	0	0	0.973911	2	-0.127322	0.0589786	M7	Other Mesophyll
Control:CAGTTCCAGTTCAACCx	SeuratProject	45601	4637	1547	361	234	72	45601	1977	9	4394	Control	45601	4637	18453	3666	5	1	Mesophyll	0	1	0	0	0	0	0	0	1	1	-0.165684	0.123647	M6	Other Mesophyll
Control:CATAGACAGCCAAGGTx	SeuratProject	9589	2410	352	150	44	30	9589	674	3	4394	Control	9589	2410	17943	2441	8	4	Mesophyll	0	1	0	0	0	0	0	0	1	4	-0.0931807	-0.00022153	M9	Other Mesophyll
Control:CATACAGTCGTAGTGTx	SeuratProject	15178	3408	567	225	94	36	15178	491	1	4394	Control	15178	3408	17867	3408	1	5	Mesophyll	0	0.949818	0	0	0	0.0501823	0	0	0.949818	5	-0.0203033	-0.064205	M1	Immunity Mesophyll
Control:CATACTTTCATGAGGGx	SeuratProject	25950	3884	866	287	89	46	25950	966	1	4394	Control	25950	3884	19231	3884	5	2	Mesophyll	0	1	0	0	0	0	0	0	1	2	-0.136339	0.113113	M7	Other Mesophyll
Control:CATAAGCGTGACGCCTx	SeuratProject	40024	4339	1246	315	86	52	40024	1149	6	4394	Control	40024	4339	18732	3728	2	8	Mesophyll	0	1	0	0	0	0	0	0	1	8	-0.13369	0.0560271	M12	Other Mesophyll
Control:CATACTTAGCTCCGACx	SeuratProject	12908	2833	616	189	59	27	12908	956	2	4394	Control	12908	2833	18166	2833	6	4	Mesophyll	0	1	0	0	0	0	0	0	1	4	-0.105935	0.0649171	M9	Other Mesophyll
Control:CATAAGCGTGTCATTGx	SeuratProject	6360	1770	191	112	30	21	6360	182	0	4394	Control	6360	1770	18586	2138	2	8	Mesophyll	0	1	0	0	0	0	0	0	1	8	-0.097619	0.0507853	M12	Other Mesophyll
Control:CATACTTTCACGGAGAx	SeuratProject	21119	4016	801	276	93	46	21119	713	4	4394	Control	21119	4016	19358	4013	1	3	Mesophyll	0	1	0	0	0	0	0	0	1	3	-0.140249	-0.0784632	M8	Other Mesophyll
Control:CATACCCAGCGAAACCx	SeuratProject	9201	1915	275	115	35	17	9201	421	2	4394	Control	9201	1915	19663	2080	3	6	Mesophyll	0	1	0	0	0	0	0	0	1	6	-0.105214	0.0686592	M10	Other Mesophyll
Control:CATAGACTCCAATGCAx	SeuratProject	23939	4245	1112	367	126	53	23939	1021	11	4394	Control	23939	4245	19951	4242	4	10	Mesophyll	0	0.794694	0.0552081	0.0490945	0.0397489	0.0612544	0	0	0.794694	10	0.0575754	-0.126682	M2	Immunity Mesophyll
Control:CATACTTAGTCTAGAAx	SeuratProject	4831	1572	158	93	14	12	4831	210	0	4394	Control	4831	1572	16193	2355	7	5	Mesophyll	0	0.974268	0.0257321	0	0	0	0	0	0.974268	5	-0.00667929	-0.0108189	M1	Immunity Mesophyll
Control:CAGTTCCAGAGCATCGx	SeuratProject	7903	2258	246	138	30	25	7903	282	1	4394	Control	7903	2258	18760	2429	0	2	Mesophyll	0	1	0	0	0	0	0	0	1	2	-0.114172	0.0522348	M7	Other Mesophyll
Control:CATACAGAGCGCATCCx	SeuratProject	13239	2616	360	138	48	30	13239	679	2	4394	Control	13239	2616	18453	2616	3	6	Mesophyll	0	1	0	0	0	0	0	0	1	6	-0.117891	0.0702591	M10	Other Mesophyll
Control:CAGTTCCCACAAGTTCx	SeuratProject	8314	2405	332	154	49	26	8314	754	1	4394	Control	8314	2405	18103	2514	2	6	Mesophyll	0	1	0	0	0	0	0	0	1	6	-0.087409	0.0711534	M10	Other Mesophyll
Control:CATACCCAGCATTTCGx	SeuratProject	20085	3658	911	322	189	74	20085	514	7	4394	Control	20085	3658	19322	3658	4	3	Mesophyll	0.0377897	0.371555	0	0.167853	0.184645	0.238157	0	0	0.371555	3	-0.0310984	-0.105047	M8	Other Mesophyll
Control:CAGTTCCCATTGCAACx	SeuratProject	38910	5573	1458	398	252	92	38910	1489	6	4394	Control	38910	5573	20014	5130	0	2	Mesophyll	0	0.956223	0.0437766	0	0	0	0	0	0.956223	2	-0.12202	-0.00392455	M7	Other Mesophyll
Control:CATAGACGTACAGAGCx	SeuratProject	14328	2853	527	201	58	43	14328	810	2	4394	Control	14328	2853	18082	2853	1	3	Mesophyll	0	1	0	0	0	0	0	0	1	3	-0.103398	-0.0438091	M8	Other Mesophyll
Control:CATCAAGGTGGCTCTGx	SeuratProject	60781	6274	1850	569	224	88	60781	1378	14	4394	Control	60781	6274	20658	4143	13	15	Companion Cells	0	0	0	0	0	0	1	0	1	15	-0.140065	0.0206941	C18	Companion
Control:CATACTTGTGTCTTCCx	SeuratProject	23050	4060	1112	399	153	70	23050	1347	13	4394	Control	23050	4060	19959	4058	1	5	Mesophyll	0.0237406	0.463495	0.00673166	0.192405	0.143467	0.170162	0	0	0.463495	5	-0.0606043	-0.128039	M1	Immunity Mesophyll
Control:CATAGACAGCAAGTGCx	SeuratProject	30460	4730	1046	319	157	60	30460	1406	4	4394	Control	30460	4730	19379	4637	0	2	Mesophyll	0	0.987294	0.0127059	0	0	0	0	0	0.987294	2	-0.191949	0.159405	M7	Other Mesophyll
Control:CAGTGCGTCTACTATCx	SeuratProject	23543	4189	793	290	103	51	23543	852	3	4394	Control	23543	4189	19471	4189	0	2	Mesophyll	0	1	0	0	0	0	0	0	1	2	-0.154033	0.100937	M7	Other Mesophyll
Control:CAGTTAGCAAGAGATTx	SeuratProject	9198	2372	351	132	44	25	9198	445	2	4394	Control	9198	2372	18270	2417	7	6	Mesophyll	0	0.992603	0	0.0073971	0	0	0	0	0.992603	6	-0.0854332	-0.000481968	M10	Other Mesophyll
Control:CAGTGCGTCGAGAAGCx	SeuratProject	14960	3180	564	192	58	37	14960	441	3	4394	Control	14960	3180	18256	3179	9	2	Mesophyll	0	0.922629	0.0773708	0	0	0	0	0	0.922629	2	-0.124257	0.0410698	M7	Other Mesophyll
Control:CATACAGGTTCGGGTCx	SeuratProject	16388	3448	678	263	64	39	16388	603	3	4394	Control	16388	3448	18123	3448	4	7	Mesophyll	0	0.833718	0.166282	0	0	0	0	0	0.833718	7	-0.0721455	0.0316581	M11	Other Mesophyll
Control:CATAAGCAGGGAGAATx	SeuratProject	30085	4987	1225	387	182	74	30085	1156	3	4394	Control	30085	4987	20276	4915	1	5	Mesophyll	0.0261601	0.916239	0.0115142	0	0	0.0460871	0	0	0.916239	5	-0.0397227	-0.16216	M1	Immunity Mesophyll
Control:CATACCCGTATCGCGCx	SeuratProject	21119	3852	686	266	78	51	21119	807	2	4394	Control	21119	3852	19310	3850	1	17	Mesophyll	0	1	0	0	0	0	0	0	1	17	-0.144986	-0.0148738	M14	Other Mesophyll
Control:CATAAGCGTGATTGGGx	SeuratProject	13691	2502	516	139	63	28	13691	718	2	4394	Control	13691	2502	18576	2502	3	6	Mesophyll	0	1	0	0	0	0	0	0	1	6	-0.118225	0.0879864	M10	Other Mesophyll
Control:CATAGACTCCTCACGTx	SeuratProject	9338	2243	324	148	34	20	9338	415	1	4394	Control	9338	2243	18456	2293	2	8	Mesophyll	0	1	0	0	0	0	0	0	1	8	-0.111882	0.0150813	M12	Other Mesophyll
Control:CATAAGCAGTGCTAGGx	SeuratProject	17131	3243	665	211	61	29	17131	1139	3	4394	Control	17131	3243	18406	3243	9	2	Mesophyll	0	1	0	0	0	0	0	0	1	2	-0.155348	0.0504131	M7	Other Mesophyll
Control:CATACTTAGCTACAAAx	SeuratProject	13205	3345	555	243	71	44	13205	1463	6	4394	Control	13205	3345	17764	3343	6	4	Mesophyll	0	1	0	0	0	0	0	0	1	4	-0.133551	0.0640617	M9	Other Mesophyll
Control:CAGTTCCGTAACTAAGx	SeuratProject	31927	4389	1315	322	122	55	31927	855	3	4394	Control	31927	4389	19174	4226	9	1	Mesophyll	0	1	0	0	0	0	0	0	1	1	-0.174361	0.102605	M6	Other Mesophyll
Control:CATAGACGTGGCTTGCx	SeuratProject	17147	2334	652	201	79	35	17147	356	0	4394	Control	17147	2334	18369	2333	4	7	Mesophyll	0	0.939981	0	0	0.0600194	0	0	0	0.939981	7	-0.0742861	-0.0146881	M11	Other Mesophyll
Control:CATACCCAGCTCTTCCx	SeuratProject	25556	4135	958	332	92	46	25556	1215	5	4394	Control	25556	4135	19351	4134	5	1	Mesophyll	0	0.974766	0.0252344	0	0	0	0	0	0.974766	1	-0.154387	0.107574	M6	Other Mesophyll
Control:CATACCCCATACCAGTx	SeuratProject	5546	1682	224	87	30	18	5546	671	0	4394	Control	5546	1682	17174	2250	12	9	Mesophyll	0	0.980432	0	0	0	0.0195684	0	0	0.980432	9	-0.00407958	-0.0455365	M3	Transition Mesophyll
Control:CATACAGTCACCATGAx	SeuratProject	33673	4797	1078	330	154	56	33673	1515	4	4394	Control	33673	4797	19215	4618	0	2	Mesophyll	0	1	0	0	0	0	0	0	1	2	-0.16518	0.0778637	M7	Other Mesophyll
Control:CAGTTAGTCTATGCCCx	SeuratProject	32059	4259	1078	318	133	38	32059	1348	5	4394	Control	32059	4259	19090	4095	5	1	Mesophyll	0	1	0	0	0	0	0	0	1	1	-0.154313	0.0854182	M6	Other Mesophyll
Control:CATACAGTCACTACGAx	SeuratProject	6301	2155	271	133	46	25	6301	472	3	4394	Control	6301	2155	17874	2537	3	7	Mesophyll	0	0.970836	0.029164	0	0	0	0	0	0.970836	7	-0.127962	0.0429383	M11	Other Mesophyll
Control:CATCAAGAGCCATGCCx	SeuratProject	12213	3104	487	202	62	35	12213	513	2	4394	Control	12213	3104	17578	3103	8	5	Mesophyll	0	0.945812	0	0.00360341	0	0.050585	0	0	0.945812	5	-0.0508745	-0.0575289	M1	Immunity Mesophyll
Control:CAGTTAGCAGGAACCAx	SeuratProject	10229	2232	448	123	57	20	10229	1029	3	4394	Control	10229	2232	18961	2291	3	6	Mesophyll	0	1	0	0	0	0	0	0	1	6	-0.0984114	0.0908702	M10	Other Mesophyll
Control:CATAAGCCATAGATGAx	SeuratProject	14624	2658	477	153	47	30	14624	1089	3	4394	Control	14624	2658	18493	2658	3	6	Mesophyll	0	1	0	0	0	0	0	0	1	6	-0.106884	0.0666973	M10	Other Mesophyll
Control:CATCAAGGTCTCGGACx	SeuratProject	8628	2292	296	136	34	25	8628	345	1	4394	Control	8628	2292	17716	2405	1	4	Mesophyll	0	0.983358	0.0166422	0	0	0	0	0	0.983358	4	-0.0951188	-0.0231287	M9	Other Mesophyll
Control:CATAAGCCAGCACAAGx	SeuratProject	31528	4706	1155	324	176	62	31528	1650	7	4394	Control	31528	4706	19384	4586	5	1	Mesophyll	0	1	0	0	0	0	0	0	1	1	-0.169951	0.0736975	M6	Other Mesophyll
Control:CAGTTCCAGTCCGTCGx	SeuratProject	14373	3113	465	184	57	35	14373	567	8	4394	Control	14373	3113	17837	3113	8	4	Mesophyll	0.00550809	0.930564	0	0.023446	0	0.0404818	0	0	0.930564	4	-0.0389694	-0.0294841	M9	Other Mesophyll
Control:CAGTTAGAGGAACTATx	SeuratProject	32816	4512	1111	336	178	62	32816	1205	5	4394	Control	32816	4512	19113	4350	9	11	Mesophyll	0	1	0	0	0	0	0	0	1	11	-0.169754	0.0798302	M4	Susceptibility Mesophyll
Control:CATAGACCAGCAGAACx	SeuratProject	12900	2811	406	161	54	35	12900	558	3	4394	Control	12900	2811	18305	2811	3	0	Mesophyll	0	0.814158	0.185842	0	0	0	0	0	0.814158	0	-0.113386	0.0664208	M5	Susceptibility Mesophyll
Control:CAGTTAGAGGTGCATGx	SeuratProject	31632	4418	999	311	109	61	31632	1648	6	4394	Control	31632	4418	19387	4312	2	1	Mesophyll	0	1	0	0	0	0	0	0	1	1	-0.177627	0.0125416	M6	Other Mesophyll
Control:CAGTTCCCACAGCATTx	SeuratProject	25039	3624	780	218	92	41	25039	1165	6	4394	Control	25039	3624	19204	3622	3	6	Mesophyll	0	1	0	0	0	0	0	0	1	6	-0.161019	0.111331	M10	Other Mesophyll
Control:CATAGACGTCTTACAGx	SeuratProject	22297	4088	723	234	104	61	22297	632	4	4394	Control	22297	4088	19487	4088	7	9	Mesophyll	0	0.974585	0.0254151	0	0	0	0	0	0.974585	9	-0.0556172	-0.0142843	M3	Transition Mesophyll
Control:CATAGACCAAATAGCAx	SeuratProject	5344	1588	228	94	23	17	5344	330	0	4394	Control	5344	1588	18154	2174	2	4	Mesophyll	0	1	0	0	0	0	0	0	1	4	-0.0838135	0.0390992	M9	Other Mesophyll
Control:CATACCCTCCGCACTTx	SeuratProject	11682	3035	472	166	76	34	11682	451	5	4394	Control	11682	3035	18095	3035	10	7	Bundle Sheath	0.0117661	0	0.988234	0	0	0	0	0	0.988234	7	-0.116584	0.0378075	M11	Other Mesophyll
Control:CATAGACGTATGCGTTx	SeuratProject	14344	3214	610	218	74	33	14344	513	4	4394	Control	14344	3214	17759	3213	1	4	Mesophyll	0	0.979085	0.0143575	0	0	0.00655725	0	0	0.979085	4	-0.070043	-0.0430272	M9	Other Mesophyll
Control:CATAGACAGTAACGTAx	SeuratProject	24699	4090	959	316	108	56	24699	1059	2	4394	Control	24699	4090	19462	4089	2	2	Mesophyll	0	1	0	0	0	0	0	0	1	2	-0.147638	0.0162012	M7	Other Mesophyll
Control:CATAAGCAGCTAAGTAx	SeuratProject	5419	2057	292	105	104	23	5419	77	4	4394	Control	5419	2057	15290	2753	14	14	Guard Cell	0	0	0	0	0	0	0	1	1	14	-0.109507	-0.0319511	G17	Guard
Control:CATAGACCAACCACATx	SeuratProject	23237	3542	1012	294	140	57	23237	972	7	4394	Control	23237	3542	19642	3540	4	12	Bundle Sheath	0	0.328298	0.44077	0	0.230932	0	0	0	0.44077	12	-0.1094	-0.00189918	B15	Bundle Sheath
Control:CAGTTAGAGATAGCATx	SeuratProject	15063	3189	510	178	71	45	15063	581	0	4394	Control	15063	3189	18175	3189	8	4	Mesophyll	0	1	0	0	0	0	0	0	1	4	-0.151376	0.0122309	M9	Other Mesophyll
Control:CAGTTCCTCAGCACCGx	SeuratProject	66297	5553	1898	426	229	86	66297	2346	3	4394	Control	66297	5553	18361	3294	0	1	Mesophyll	0	1	0	0	0	0	0	0	1	1	-0.111839	0.095389	M6	Other Mesophyll
Control:CATACAGAGCTCTGTAx	SeuratProject	14281	3329	528	184	65	47	14281	691	6	4394	Control	14281	3329	18055	3328	7	6	Mesophyll	0	1	0	0	0	0	0	0	1	6	-0.128862	0.00308871	M10	Other Mesophyll
Control:CATACAGGTTTCGATGx	SeuratProject	31664	5768	1542	579	201	96	31664	1493	15	4394	Control	31664	5768	21316	5622	4	5	Hydathode	0	0.402292	0.00613694	0.171703	0	0.419867	0	0	0.419867	5	0.0270729	-0.183395	M1	Immunity Mesophyll
Control:CAGTTCCCACGACGCTx	SeuratProject	29029	4257	926	313	92	43	29029	1426	3	4394	Control	29029	4257	19290	4215	5	1	Mesophyll	0	1	0	0	0	0	0	0	1	1	-0.157049	0.0819313	M6	Other Mesophyll
Control:CAGTTAGTCCTCCACAx	SeuratProject	39423	4873	1369	398	132	65	39423	2090	9	4394	Control	39423	4873	19330	4335	2	8	Mesophyll	0	1	0	0	0	0	0	0	1	8	-0.137732	0.0739672	M12	Other Mesophyll
Control:CAGTTAGTCCATAGACx	SeuratProject	18628	3395	646	255	81	31	18628	871	1	4394	Control	18628	3395	18703	3395	9	2	Mesophyll	0	0.98764	0.0123598	0	0	0	0	0	0.98764	2	-0.131308	0.0641433	M7	Other Mesophyll
Control:CATCGGGTCATAGGCTx	SeuratProject	16654	3380	647	235	58	39	16654	748	2	4394	Control	16654	3380	18221	3380	6	4	Mesophyll	0	0.992028	0.00797193	0	0	0	0	0	0.992028	4	-0.119212	0.00797914	M9	Other Mesophyll
Control:CATGAGTGTATGAAGTx	SeuratProject	48991	5695	1534	407	254	75	48991	1205	2	4394	Control	48991	5695	19365	4555	7	1	Mesophyll	0	0.993449	0	0.00655108	0	0	0	0	0.993449	1	-0.161887	0.0531673	M6	Other Mesophyll
Control:CATGCAATCGTTCTCGx	SeuratProject	10077	2909	525	201	65	26	10077	273	5	4394	Control	10077	2909	17407	2950	10	7	Bundle Sheath	0	0.00781933	0.992181	0	0	0	0	0	0.992181	7	-0.136094	0.0674246	M11	Other Mesophyll
Control:CATGCAAGTGCGAGTAx	SeuratProject	33364	4437	1093	306	138	54	33364	992	0	4394	Control	33364	4437	19178	4212	5	1	Mesophyll	0	1	0	0	0	0	0	0	1	1	-0.189717	0.136478	M6	Other Mesophyll
Control:CATCGTCAGATCACCTx	SeuratProject	24532	3962	800	258	140	47	24532	932	5	4394	Control	24532	3962	19285	3962	5	1	Mesophyll	0	1	0	0	0	0	0	0	1	1	-0.177646	0.07695	M6	Other Mesophyll
Control:CATCCACCATCCTATTx	SeuratProject	10379	2392	393	126	68	20	10379	495	3	4394	Control	10379	2392	18654	2462	3	6	Mesophyll	0	1	0	0	0	0	0	0	1	6	-0.116412	0.0894447	M10	Other Mesophyll
Control:CATCCACCACTGGACCx	SeuratProject	27676	3067	1072	338	97	49	27676	421	2	4394	Control	27676	3067	20034	3005	6	3	Mesophyll	0	1	0	0	0	0	0	0	1	3	-0.0628428	-0.0673485	M8	Other Mesophyll
Control:CATCGTCTCTCCTGTGx	SeuratProject	16984	3587	712	287	78	48	16984	751	7	4394	Control	16984	3587	18263	3587	4	7	Mesophyll	0	0.531674	0.468326	0	0	0	0	0	0.531674	7	-0.104749	0.00553838	M11	Other Mesophyll
Control:CATCCCATCATGTCTTx	SeuratProject	6923	1538	347	140	52	22	6923	372	3	4394	Control	6923	1538	16755	2041	4	7	Mesophyll	0.0129863	0.607119	0.0188406	0.0467214	0.314332	0	0	0	0.607119	7	-0.0563555	-0.0503125	M11	Other Mesophyll
Control:CATCCCACACACAGCCx	SeuratProject	11640	2802	433	189	66	37	11640	615	3	4394	Control	11640	2802	17611	2802	1	4	Mesophyll	0	1	0	0	0	0	0	0	1	4	-0.078262	-0.0513086	M9	Other Mesophyll
Control:CATGAGTAGGTTATAGx	SeuratProject	38447	4600	1202	321	113	54	38447	1059	1	4394	Control	38447	4600	19338	4115	2	8	Mesophyll	0	1	0	0	0	0	0	0	1	8	-0.121404	-0.0170973	M12	Other Mesophyll
Control:CATCGGGAGTTTGTCGx	SeuratProject	31864	4108	1078	293	113	61	31864	915	2	4394	Control	31864	4108	19320	3988	2	8	Mesophyll	0	1	0	0	0	0	0	0	1	8	-0.136198	0.0616279	M12	Other Mesophyll
Control:CATGAGTTCGAAGCAGx	SeuratProject	16713	2781	645	219	104	40	16713	232	8	4394	Control	16713	2781	18129	2781	4	12	Parenchyma	0.156744	0.167459	0.124296	0	0.551501	0	0	0	0.551501	12	-0.0277243	-0.0635168	B15	Bundle Sheath
Control:CATGCAAGTATCAGCTx	SeuratProject	17207	3529	685	261	80	44	17207	1061	3	4394	Control	17207	3529	18291	3529	2	3	Mesophyll	0	0.979743	0.0202568	0	0	0	0	0	0.979743	3	-0.139135	-0.00444528	M8	Other Mesophyll
Control:CATCGCTGTTGCGTATx	SeuratProject	4462	1553	153	89	28	21	4462	218	0	4394	Control	4462	1553	17549	2309	1	4	Mesophyll	0	1	0	0	0	0	0	0	1	4	-0.0891047	0.0436565	M9	Other Mesophyll
Control:CATCGTCCAGAGTCAGx	SeuratProject	25620	4769	1096	370	176	70	25620	609	5	4394	Control	25620	4769	20424	4766	4	7	Mesophyll	0	0.841091	0.086397	0.00486064	0	0.0676515	0	0	0.841091	7	0.120406	-0.19538	M11	Other Mesophyll
Control:CATCGCTAGATGACATx	SeuratProject	7156	2310	393	133	35	20	7156	187	1	4394	Control	7156	2310	17931	2582	10	7	Bundle Sheath	0.0104648	0	0.989535	0	0	0	0	0	0.989535	7	-0.113895	0.0532248	M11	Other Mesophyll
Control:CATGCAAAGTCTGCGCx	SeuratProject	32801	4107	1082	278	87	44	32801	958	3	4394	Control	32801	4107	19223	3938	2	1	Mesophyll	0	1	0	0	0	0	0	0	1	1	-0.165168	0.058748	M6	Other Mesophyll
Control:CATCCACCAAGCGGATx	SeuratProject	41565	4699	1282	322	219	59	41565	1399	11	4394	Control	41565	4699	18695	3954	5	1	Mesophyll	0	1	0	0	0	0	0	0	1	1	-0.146431	0.182764	M6	Other Mesophyll
Control:CATCGGGGTAAGCGGTx	SeuratProject	7606	2162	291	133	30	26	7606	291	1	4394	Control	7606	2162	17565	2348	1	4	Mesophyll	0	0.974487	0.0255128	0	0	0	0	0	0.974487	4	-0.0424813	0.0102302	M9	Other Mesophyll
Control:CATCGCTTCTCTGAGAx	SeuratProject	21183	3661	1027	219	74	39	21183	1074	4	4394	Control	21183	3661	19253	3661	7	6	Mesophyll	0	1	0	0	0	0	0	0	1	6	-0.129112	-0.0493358	M10	Other Mesophyll
Control:CATCGTCAGAACGCGTx	SeuratProject	19212	4008	702	290	63	43	19212	706	3	4394	Control	19212	4008	18996	4008	0	2	Mesophyll	0	0.996884	0.00311639	0	0	0	0	0	0.996884	2	-0.0697696	0.0474767	M7	Other Mesophyll
Control:CATCGTCAGTTTGCTGx	SeuratProject	38450	5745	1383	431	178	83	38450	377	2	4394	Control	38450	5745	22444	5292	4	7	Epidermis	0	0.182698	0.025323	0.583987	0	0.207992	0	0	0.583987	7	0.0183978	-0.0814103	M11	Other Mesophyll
Control:CATCCCAAGATCGCTTx	SeuratProject	22344	3105	785	201	69	41	22344	1055	4	4394	Control	22344	3105	19115	3105	3	1	Mesophyll	0	1	0	0	0	0	0	0	1	1	-0.149566	0.109439	M6	Other Mesophyll
Control:CATCCCACATCGGATTx	SeuratProject	11139	3384	484	185	139	33	11139	106	5	4394	Control	11139	3384	16132	3390	14	14	Guard Cell	0	0	0	0	0	0	0	1	1	14	-0.148775	-0.0611808	G17	Guard
Control:CATCCCATCTGGAGAGx	SeuratProject	24006	4515	959	323	138	66	24006	674	3	4394	Control	24006	4515	20044	4515	1	5	Mesophyll	0.0794272	0.788082	0.0337148	0	0.0341502	0.0646262	0	0	0.788082	5	-0.038151	-0.140622	M1	Immunity Mesophyll
Control:CATCGCTTCACTGCTCx	SeuratProject	6947	1996	241	111	32	18	6947	461	5	4394	Control	6947	1996	18163	2271	7	6	Mesophyll	0	1	0	0	0	0	0	0	1	6	-0.0450295	0.0415889	M10	Other Mesophyll
Control:CATCCACTCTTTGCGCx	SeuratProject	28336	3761	1132	286	112	43	28336	944	6	4394	Control	28336	3761	19104	3740	2	8	Mesophyll	0	0.992586	0.00741408	0	0	0	0	0	0.992586	8	-0.12122	0.0150081	M12	Other Mesophyll
Control:CATCCGTCAAGATGGCx	SeuratProject	24943	4540	963	321	120	63	24943	1129	5	4394	Control	24943	4540	19641	4540	0	2	Mesophyll	0	1	0	0	0	0	0	0	1	2	-0.100474	0.0329628	M7	Other Mesophyll
Control:CATGCAAAGCACAAATx	SeuratProject	14403	2694	641	242	113	47	14403	116	11	4394	Control	14403	2694	17557	2693	11	13	Parenchyma	0.247453	0	0	0	0.752547	0	0	0	0.752547	13	-0.0847136	-0.0553894	P16	Vasculature
Control:CATGAGTAGGCGTCCTx	SeuratProject	31267	4430	1011	309	114	53	31267	1006	2	4394	Control	31267	4430	19202	4325	5	1	Mesophyll	0	1	0	0	0	0	0	0	1	1	-0.177484	0.105424	M6	Other Mesophyll
Control:CATCCGTAGTATAGACx	SeuratProject	13208	2849	567	194	58	33	13208	589	2	4394	Control	13208	2849	17971	2849	6	3	Mesophyll	0	1	0	0	0	0	0	0	1	3	-0.100481	0.00971782	M8	Other Mesophyll
Control:CATCGGGGTTACACACx	SeuratProject	9914	2403	321	142	32	19	9914	384	2	4394	Control	9914	2403	17860	2430	7	0	Mesophyll	0	1	0	0	0	0	0	0	1	0	-0.011869	-0.0248259	M5	Susceptibility Mesophyll
Control:CATCGTCCATTGCAACx	SeuratProject	40002	4450	1306	343	146	63	40002	1500	6	4394	Control	40002	4450	19067	3850	2	8	Mesophyll	0	1	0	0	0	0	0	0	1	8	-0.115511	-0.00549401	M12	Other Mesophyll
Control:CATCGTCTCGACATACx	SeuratProject	26858	4020	1062	338	101	57	26858	1306	3	4394	Control	26858	4020	19580	4019	2	2	Mesophyll	0	1	0	0	0	0	0	0	1	2	-0.165361	0.0801802	M7	Other Mesophyll
Control:CATCGCTAGCAAATCAx	SeuratProject	6888	2162	264	117	37	18	6888	339	3	4394	Control	6888	2162	16869	2438	4	12	Bundle Sheath	0	0	0.987056	0	0.0129438	0	0	0	0.987056	12	-0.0495823	-0.0313527	B15	Bundle Sheath
Control:CATCGTCTCGGCTGGTx	SeuratProject	5078	1547	150	83	23	13	5078	262	0	4394	Control	5078	1547	19424	2229	3	0	Mesophyll	0	1	0	0	0	0	0	0	1	0	-0.0609439	-0.00553535	M5	Susceptibility Mesophyll
Control:CATCCACCACACGGAAx	SeuratProject	53354	6131	1796	469	187	82	53354	2121	10	4394	Control	53354	6131	19555	4604	0	2	Mesophyll	0	0.934177	0.0658234	0	0	0	0	0	0.934177	2	-0.0501542	-0.000936999	M7	Other Mesophyll
Control:CATCGGGAGTGTACAAx	SeuratProject	15245	2882	604	184	48	35	15245	405	4	4394	Control	15245	2882	18148	2881	1	4	Mesophyll	0	0.97727	0.0227301	0	0	0	0	0	0.97727	4	-0.101105	0.0349252	M9	Other Mesophyll
Control:CATCGCTAGTGCCCGTx	SeuratProject	7834	1794	149	90	16	14	7834	186	9	4394	Control	7834	1794	15881	2133	13	15	Companion Cells	0	0	0	0	0	0	1	0	1	15	-0.0989359	-0.0299751	C18	Companion
Control:CATCCGTTCGAGTGAGx	SeuratProject	23029	3878	709	246	89	40	23029	748	0	4394	Control	23029	3878	19284	3877	0	2	Mesophyll	0	0.971168	0.0288321	0	0	0	0	0	0.971168	2	-0.141799	0.0337381	M7	Other Mesophyll
Control:CATCCACCAAAGCAATx	SeuratProject	71202	8039	3059	684	383	145	71202	653	22	4394	Control	71202	8039	23869	5404	4	7	Epidermis	0.0184023	0.0793167	0.0343128	0.729645	0	0.138323	0	0	0.729645	7	-0.0720367	-0.0459523	M11	Other Mesophyll
Control:CATCCGTGTTTCCCACx	SeuratProject	34963	4679	1152	312	125	54	34963	1139	5	4394	Control	34963	4679	19322	4391	0	2	Mesophyll	0	1	0	0	0	0	0	0	1	2	-0.108593	0.0653353	M7	Other Mesophyll
Control:CATGAGTGTACAAAGTx	SeuratProject	16241	3186	643	230	143	43	16241	309	7	4394	Control	16241	3186	18061	3186	4	7	Parenchyma	0.0455643	0.240279	0.148839	0	0.474446	0.0908716	0	0	0.474446	7	-0.10148	-0.0331092	M11	Other Mesophyll
Control:CATCCCAAGGTAGATTx	SeuratProject	26619	4309	1102	329	154	54	26619	807	9	4394	Control	26619	4309	20115	4308	4	12	Parenchyma	0.0237389	0.251815	0.355457	0	0.368989	0	0	0	0.368989	12	-0.0968047	-0.0260259	B15	Bundle Sheath
Control:CATCGTCAGCATACTCx	SeuratProject	7859	2417	320	141	50	25	7859	567	3	4394	Control	7859	2417	18703	2628	3	6	Mesophyll	0	1	0	0	0	0	0	0	1	6	-0.108957	0.0724648	M10	Other Mesophyll
Control:CATGAGTAGATAGTCAx	SeuratProject	16749	3088	587	206	55	32	16749	977	5	4394	Control	16749	3088	18412	3088	9	2	Mesophyll	0	1	0	0	0	0	0	0	1	2	-0.125822	0.0702992	M7	Other Mesophyll
Control:CATGCAAAGTTGCCTAx	SeuratProject	14433	3324	588	227	82	41	14433	377	2	4394	Control	14433	3324	17565	3324	1	5	Mesophyll	0.0200979	0.710718	0.0086598	0.0226811	0	0.237844	0	0	0.710718	5	0.0741029	-0.142214	M1	Immunity Mesophyll
Control:CATGCAAAGCACTTTGx	SeuratProject	26078	4254	1185	337	137	62	26078	1767	4	4394	Control	26078	4254	19624	4254	1	3	Mesophyll	0	1	0	0	0	0	0	0	1	3	-0.172183	-0.0557845	M8	Other Mesophyll
Control:CATGAGTTCGTTGTAGx	SeuratProject	34373	4282	1009	289	138	48	34373	1054	3	4394	Control	34373	4282	18950	4019	5	1	Mesophyll	0	1	0	0	0	0	0	0	1	1	-0.150178	0.0986233	M6	Other Mesophyll
Control:CATCGCTTCCTTCAGCx	SeuratProject	19911	3881	740	280	79	42	19911	924	7	4394	Control	19911	3881	19125	3881	0	1	Mesophyll	0	0.958303	0.0416971	0	0	0	0	0	0.958303	1	-0.103526	0.0658926	M6	Other Mesophyll
Control:CATGCAATCGCTCATCx	SeuratProject	29705	5016	1386	366	142	71	29705	1263	7	4394	Control	29705	5016	19968	4987	8	0	Mesophyll	0	1	0	0	0	0	0	0	1	0	-0.161974	-0.0172192	M5	Susceptibility Mesophyll
Control:CATCCCACAATTGCCAx	SeuratProject	13967	3761	658	217	101	47	13967	609	6	4394	Control	13967	3761	17446	3761	4	12	Bundle Sheath	0	0	1	0	0	0	0	0	1	12	-0.0148475	-0.0431366	B15	Bundle Sheath
Control:CATTCCGCAATGGCCCx	SeuratProject	35739	4697	1380	403	142	81	35739	2317	17	4394	Control	35739	4697	19699	4383	1	8	Mesophyll	0	1	0	0	0	0	0	0	1	8	-0.121888	-0.0239945	M12	Other Mesophyll
Control:CATTGAGGTAGGAAAGx	SeuratProject	16402	3401	667	186	67	33	16402	556	5	4394	Control	16402	3401	18246	3400	0	2	Mesophyll	0	0.984995	0.0150053	0	0	0	0	0	0.984995	2	-0.0334701	0.094124	M7	Other Mesophyll
Control:CATTCATAGCAATTCCx	SeuratProject	5449	1625	231	88	22	12	5449	302	4	4394	Control	5449	1625	17109	2193	8	3	Mesophyll	0	0.988692	0.0113077	0	0	0	0	0	0.988692	3	-0.0668542	0.00159789	M8	Other Mesophyll
Control:CATTCCGGTGCATGAGx	SeuratProject	4842	1826	214	94	30	17	4842	209	6	4394	Control	4842	1826	16584	2471	4	12	Bundle Sheath	0	0	1	0	0	0	0	0	1	12	-0.0779081	0.0117139	B15	Bundle Sheath
Control:CATTGAGGTTTGGCTAx	SeuratProject	30040	4500	1054	327	105	51	30040	1301	22	4394	Control	30040	4500	19513	4467	2	4	Mesophyll	0	1	0	0	0	0	0	0	1	4	-0.167611	-0.00431917	M9	Other Mesophyll
Control:CATGGTAAGCTGCCTGx	SeuratProject	25113	4226	935	322	95	40	25113	768	1	4394	Control	25113	4226	19308	4226	0	2	Mesophyll	0	1	0	0	0	0	0	0	1	2	-0.160112	0.105828	M7	Other Mesophyll
Control:CATTCCGGTCTACGATx	SeuratProject	24180	4182	985	328	112	57	24180	1190	3	4394	Control	24180	4182	19754	4181	4	12	Bundle Sheath	0	0.126714	0.689364	0	0.183922	0	0	0	0.689364	12	-0.1139	-0.00368806	B15	Bundle Sheath
Control:CATGGTACATCCGGTGx	SeuratProject	18930	3557	715	262	85	47	18930	1228	5	4394	Control	18930	3557	18863	3557	1	3	Mesophyll	0	1	0	0	0	0	0	0	1	3	-0.0932304	-0.0429925	M8	Other Mesophyll
Control:CATTCATTCAGCGCACx	SeuratProject	18743	3671	599	211	79	48	18743	652	4	4394	Control	18743	3671	18752	3670	7	9	Mesophyll	0	1	0	0	0	0	0	0	1	9	-0.0909987	0.0774324	M3	Transition Mesophyll
Control:CATGCGGCAGCATGCCx	SeuratProject	15534	3353	586	227	68	37	15534	871	3	4394	Control	15534	3353	18191	3353	0	2	Mesophyll	0	0.991454	0.00854639	0	0	0	0	0	0.991454	2	-0.0511368	0.0238127	M7	Other Mesophyll
Control:CATGGATCATTGAAAGx	SeuratProject	33373	4797	1200	349	120	65	33373	1056	3	4394	Control	33373	4797	19381	4584	0	2	Mesophyll	0	0.977731	0.0222693	0	0	0	0	0	0.977731	2	-0.182508	0.155487	M7	Other Mesophyll
Control:CATTCTATCGGACGTCx	SeuratProject	19431	3448	730	234	139	51	19431	233	4	4394	Control	19431	3448	19047	3446	4	12	Bundle Sheath	0	0.0486497	0.881173	0	0.0701776	0	0	0	0.881173	12	-0.0794459	-0.0372317	B15	Bundle Sheath
Control:CATTCTAGTGCAATAAx	SeuratProject	39098	4951	1897	383	136	67	39098	1429	2	4394	Control	39098	4951	19639	4452	2	1	Mesophyll	0	1	0	0	0	0	0	0	1	1	-0.214022	0.0369291	M6	Other Mesophyll
Control:CATTGAGTCGAACTCAx	SeuratProject	40555	5037	1363	385	163	54	40555	1153	8	4394	Control	40555	5037	19387	4380	0	2	Mesophyll	0	0.97445	0.02555	0	0	0	0	0	0.97445	2	-0.142117	0.201946	M7	Other Mesophyll
Control:CATGGATGTAGGCTCCx	SeuratProject	9184	2126	287	107	46	24	9184	775	4	4394	Control	9184	2126	19136	2279	3	6	Mesophyll	0	1	0	0	0	0	0	0	1	6	-0.102419	0.0488397	M10	Other Mesophyll
Control:CATGCTCAGAAGCCTGx	SeuratProject	19211	3660	742	259	70	50	19211	849	7	4394	Control	19211	3660	18968	3659	4	7	Mesophyll	0	0.802832	0.197168	0	0	0	0	0	0.802832	7	-0.0932568	0.00235746	M11	Other Mesophyll
Control:CATGCGGCACCGGAAAx	SeuratProject	14253	2301	397	128	51	21	14253	550	3	4394	Control	14253	2301	18686	2301	3	6	Mesophyll	0	1	0	0	0	0	0	0	1	6	-0.117291	0.0650934	M10	Other Mesophyll
Control:CATGGATCACTGTTCCx	SeuratProject	14453	2436	417	139	59	26	14453	563	2	4394	Control	14453	2436	18606	2435	3	1	Mesophyll	0	1	0	0	0	0	0	0	1	1	-0.100555	0.0736189	M6	Other Mesophyll
Control:CATTCCGAGGTACTGGx	SeuratProject	29063	4405	1016	325	109	65	29063	1448	4	4394	Control	29063	4405	19394	4369	2	17	Mesophyll	0	1	0	0	0	0	0	0	1	17	-0.162359	0.0915454	M14	Other Mesophyll
Control:CATGGTACAGCTTCCTx	SeuratProject	36094	4568	1111	326	180	76	36094	1386	1	4394	Control	36094	4568	18927	4215	5	6	Mesophyll	0	1	0	0	0	0	0	0	1	6	-0.147635	0.178397	M10	Other Mesophyll
Control:CATTGAGGTCCTGTTCx	SeuratProject	22354	3462	979	288	124	47	22354	1484	11	4394	Control	22354	3462	19276	3459	4	7	Mesophyll	0	0.522309	0.477691	0	0	0	0	0	0.522309	7	-0.121184	0.0115475	M11	Other Mesophyll
Control:CATTGAGCACCGGTCAx	SeuratProject	23128	4841	975	284	125	57	23128	593	4	4394	Control	23128	4841	19696	4808	10	7	Epidermis	0	0.000774691	0	0.999225	0	0	0	0	0.999225	7	-0.157936	0.124108	M11	Other Mesophyll
Control:CATTCATGTTGTGCATx	SeuratProject	33000	4297	1144	311	159	57	33000	1224	2	4394	Control	33000	4297	19139	4089	0	2	Mesophyll	0	1	0	0	0	0	0	0	1	2	-0.152319	0.176303	M7	Other Mesophyll
Control:CATTCTATCGGTTAGTx	SeuratProject	11142	2486	367	137	58	34	11142	743	0	4394	Control	11142	2486	18498	2485	7	6	Mesophyll	0	0.927122	0	0.0728781	0	0	0	0	0.927122	6	-0.0708079	0.022918	M10	Other Mesophyll
Control:CATTGAGCAGGTCAGAx	SeuratProject	17733	3583	676	231	86	39	17733	988	2	4394	Control	17733	3583	18463	3583	0	2	Mesophyll	0	0.989843	0.0101567	0	0	0	0	0	0.989843	2	-0.097622	0.029043	M7	Other Mesophyll
Control:CATGCCTTCTAGTGACx	SeuratProject	11842	2730	376	181	62	34	11842	376	4	4394	Control	11842	2730	18074	2730	1	4	Mesophyll	0	1	0	0	0	0	0	0	1	4	-0.085877	-0.010371	M9	Other Mesophyll
Control:CATGGATAGGTCACCCx	SeuratProject	18266	4102	665	255	61	41	18266	957	4	4394	Control	18266	4102	18524	4100	0	1	Mesophyll	0	0.968604	0.0313957	0	0	0	0	0	0.968604	1	-0.123765	0.0227985	M6	Other Mesophyll
Control:CATGCTCCAACAAGATx	SeuratProject	22847	3476	709	230	72	36	22847	1037	4	4394	Control	22847	3476	19151	3474	2	1	Mesophyll	0	1	0	0	0	0	0	0	1	1	-0.122147	0.124766	M6	Other Mesophyll
Control:CATGGATGTTGTGGAGx	SeuratProject	26893	4451	898	325	105	54	26893	954	9	4394	Control	26893	4451	19461	4445	0	2	Mesophyll	0	1	0	0	0	0	0	0	1	2	-0.143059	0.14434	M7	Other Mesophyll
Control:CATGCGGTCCGTACGGx	SeuratProject	7829	2147	269	133	35	23	7829	168	2	4394	Control	7829	2147	17933	2310	8	6	Mesophyll	0	1	0	0	0	0	0	0	1	6	-0.0428504	-0.0644523	M10	Other Mesophyll
Control:CATTCATCAGAGGACTx	SeuratProject	30950	4193	1138	331	106	60	30950	1230	5	4394	Control	30950	4193	19375	4125	2	8	Mesophyll	0	1	0	0	0	0	0	0	1	8	-0.150901	-0.0140951	M12	Other Mesophyll
Control:CATGGTAGTCTCACAAx	SeuratProject	4707	1611	168	83	8	6	4707	502	1	4394	Control	4707	1611	17625	2286	7	6	Mesophyll	0	1	0	0	0	0	0	0	1	6	-0.0690677	-0.0107464	M10	Other Mesophyll
Control:CATGGATGTTACCTTTx	SeuratProject	30305	4331	998	335	79	54	30305	1511	5	4394	Control	30305	4331	19307	4272	2	8	Mesophyll	0	1	0	0	0	0	0	0	1	8	-0.140061	0.0587544	M12	Other Mesophyll
Control:CATGCTCAGGCGAAGGx	SeuratProject	10458	2172	465	182	93	30	10458	164	8	4394	Control	10458	2172	16971	2235	11	13	Parenchyma	0.243056	0.0376435	0	0	0.706351	0	0.01295	0	0.706351	13	-0.00935911	-0.077105	P16	Vasculature
Control:CATGCTCAGGGTACGTx	SeuratProject	4656	1624	172	83	19	15	4656	409	1	4394	Control	4656	1624	17214	2323	7	6	Mesophyll	0	0.987187	0	0.0128132	0	0	0	0	0.987187	6	-0.0889954	-0.0422435	M10	Other Mesophyll
Control:CATTCCGTCATTCCTAx	SeuratProject	24661	3933	933	266	105	51	24661	1394	4	4394	Control	24661	3933	19304	3932	0	2	Mesophyll	0	1	0	0	0	0	0	0	1	2	-0.176116	0.164584	M7	Other Mesophyll
Control:CATGCGGGTCGGCTACx	SeuratProject	24023	3869	1065	301	172	64	24023	702	5	4394	Control	24023	3869	19826	3868	1	3	Mesophyll	0	0.759656	0	0.0772195	0.0640481	0.099076	0	0	0.759656	3	-0.0433331	-0.0822918	M8	Other Mesophyll
Control:CATGGTAAGCGACTGAx	SeuratProject	14294	3014	637	205	71	38	14294	478	2	4394	Control	14294	3014	18282	3014	0	0	Mesophyll	0	1	0	0	0	0	0	0	1	0	-0.0786726	0.107394	M5	Susceptibility Mesophyll
Control:CATTCTAAGCCTATCAx	SeuratProject	7098	2149	318	144	36	26	7098	363	6	4394	Control	7098	2149	17377	2378	1	4	Mesophyll	0	1	0	0	0	0	0	0	1	4	-0.100008	-0.00446613	M9	Other Mesophyll
Control:CATTGAGTCGTTTACTx	SeuratProject	13792	3209	537	204	70	43	13792	479	2	4394	Control	13792	3209	17574	3208	1	5	Mesophyll	0.0158514	0.927189	0.00612404	0	0	0.0508355	0	0	0.927189	5	-0.0819192	-0.0943407	M1	Immunity Mesophyll
Control:CATGCTCCAAACACGGx	SeuratProject	9466	2459	299	137	38	29	9466	421	1	4394	Control	9466	2459	18008	2507	8	4	Mesophyll	0	1	0	0	0	0	0	0	1	4	-0.08336	-0.00857194	M9	Other Mesophyll
Control:CATGCTCTCACCTACCx	SeuratProject	7472	2612	318	139	37	29	7472	1329	7	4394	Control	7472	2612	16906	2894	7	7	Mesophyll	0	0.781366	0.00948896	0.209145	0	0	0	0	0.781366	7	-0.112293	-0.00604565	M11	Other Mesophyll
Control:CATGGTAGTCATTGCAx	SeuratProject	5407	1812	197	89	24	12	5407	268	1	4394	Control	5407	1812	18423	2435	3	0	Mesophyll	0	0.842607	0.157393	0	0	0	0	0	0.842607	0	-0.0881575	0.0523282	M5	Susceptibility Mesophyll
Control:CATTCATTCATCGCCTx	SeuratProject	7261	2034	243	110	27	21	7261	379	2	4394	Control	7261	2034	18914	2350	3	0	Mesophyll	0	0.701656	0.298344	0	0	0	0	0	0.701656	0	-0.0938527	0.0259204	M5	Susceptibility Mesophyll
Control:CATGCGGAGGGTGAGGx	SeuratProject	15725	3329	594	221	47	36	15725	735	1	4394	Control	15725	3329	18178	3328	6	4	Mesophyll	0	1	0	0	0	0	0	0	1	4	-0.135065	0.0115929	M9	Other Mesophyll
Control:CATGGATTCTGGCCAGx	SeuratProject	11318	2530	453	177	65	31	11318	418	1	4394	Control	11318	2530	18401	2530	0	1	Mesophyll	0	1	0	0	0	0	0	0	1	1	-0.113941	0.0881745	M6	Other Mesophyll
Control:CATGCCTGTATCAGGGx	SeuratProject	13383	2728	746	201	57	30	13383	492	7	4394	Control	13383	2728	17901	2728	1	3	Mesophyll	0	0.995174	0	0	0	0.00482634	0	0	0.995174	3	-0.105914	-0.0366944	M8	Other Mesophyll
Control:CATTGAGCAAGGCAACx	SeuratProject	23540	3638	886	252	126	58	23540	1423	4	4394	Control	23540	3638	19192	3637	3	6	Mesophyll	0	1	0	0	0	0	0	0	1	6	-0.134192	0.0887538	M10	Other Mesophyll
Control:CATTCATAGATGATTGx	SeuratProject	44165	4484	1369	321	142	57	44165	1245	3	4394	Control	44165	4484	18694	3563	5	1	Mesophyll	0	1	0	0	0	0	0	0	1	1	-0.148255	0.0547535	M6	Other Mesophyll
Control:CATTCATGTGTAAATGx	SeuratProject	14684	3427	682	288	94	42	14684	372	6	4394	Control	14684	3427	17513	3426	4	5	Mesophyll	0.0445851	0.529839	0	0.0349936	0	0.390582	0	0	0.529839	5	0.0132154	-0.119173	M1	Immunity Mesophyll
Control:CATGCTCTCACCATCCx	SeuratProject	24184	3565	1129	358	140	62	24184	1030	9	4394	Control	24184	3565	19754	3565	6	3	Mesophyll	0	0.96279	0	0.0311034	0.00610641	0	0	0	0.96279	3	-0.0963694	0.0201644	M8	Other Mesophyll
Control:CATGCGGTCTAGAGCTx	SeuratProject	14218	3426	534	218	53	39	14218	555	2	4394	Control	14218	3426	17900	3426	0	2	Mesophyll	0	1	0	0	0	0	0	0	1	2	-0.110337	0.048196	M7	Other Mesophyll
Control:CCACCATGTAGAGGAAx	SeuratProject	8757	2345	333	161	42	25	8757	486	0	4394	Control	8757	2345	18426	2419	2	8	Mesophyll	0	1	0	0	0	0	0	0	1	8	-0.0729548	0.0195185	M12	Other Mesophyll
Control:CCACAAAGTAGAGCTGx	SeuratProject	21573	3880	911	282	102	50	21573	989	1	4394	Control	21573	3880	19406	3880	6	4	Mesophyll	0	0.988898	0.0111016	0	0	0	0	0	0.988898	4	-0.114958	-0.0354916	M9	Other Mesophyll
Control:CCAAGCGGTATCCCTCx	SeuratProject	22288	4011	1036	341	133	60	22288	2099	3	4394	Control	22288	4011	19738	4011	1	3	Mesophyll	0.0253597	0.901198	0.0186441	0	0.0193337	0.0354649	0	0	0.901198	3	-0.0853047	-0.133206	M8	Other Mesophyll
Control:CCAATTTGTGACTGAGx	SeuratProject	30574	3995	1744	347	97	55	30574	1667	2	4394	Control	30574	3995	19480	3921	2	8	Mesophyll	0	1	0	0	0	0	0	0	1	8	-0.153262	-0.0034047	M12	Other Mesophyll
Control:CATTTCATCGTTGTGAx	SeuratProject	23572	4313	1059	361	154	67	23572	841	9	4394	Control	23572	4313	19816	4313	4	12	Bundle Sheath	0	0.0530031	0.868135	0	0.0788617	0	0	0	0.868135	12	-0.120731	-0.0463141	B15	Bundle Sheath
Control:CCACCATCAGATCCTAx	SeuratProject	5309	1570	178	95	23	15	5309	571	2	4394	Control	5309	1570	19018	2155	7	6	Mesophyll	0	1	0	0	0	0	0	0	1	6	-0.0676348	0.0299182	M10	Other Mesophyll
Control:CCAATTTAGCCGATCCx	SeuratProject	9554	2425	346	138	41	17	9554	645	6	4394	Control	9554	2425	18610	2510	0	2	Mesophyll	0	1	0	0	0	0	0	0	1	2	-0.0974286	0.0771922	M7	Other Mesophyll
Control:CCACACTGTCGTCATAx	SeuratProject	4408	1597	217	98	31	13	4408	251	5	4394	Control	4408	1597	18053	2407	10	7	Bundle Sheath	0	0	1	0	0	0	0	0	1	7	-0.0805675	0.0163297	M11	Other Mesophyll
Control:CCAATGATCGACCACGx	SeuratProject	25340	4761	1208	336	177	50	25340	726	3	4394	Control	25340	4761	19804	4760	10	7	Bundle Sheath	0	0.00733491	0.992665	0	0	0	0	0	0.992665	7	-0.178154	0.0540962	M11	Other Mesophyll
Control:CATTGTTGTTCAGCTAx	SeuratProject	12131	2699	550	215	54	41	12131	670	3	4394	Control	12131	2699	17783	2698	6	3	Mesophyll	0	0.980323	0.0196772	0	0	0	0	0	0.980323	3	-0.0723601	-0.0189193	M8	Other Mesophyll
Control:CATTGCCCAACAAGTAx	SeuratProject	13722	2703	558	161	71	35	13722	744	4	4394	Control	13722	2703	18444	2703	3	6	Mesophyll	0	1	0	0	0	0	0	0	1	6	-0.126137	0.0907293	M10	Other Mesophyll
Control:CATTTCACACGCAAAGx	SeuratProject	20077	3437	1156	273	86	38	20077	1200	5	4394	Control	20077	3437	19094	3436	2	3	Mesophyll	0	1	0	0	0	0	0	0	1	3	-0.12003	0.0049347	M8	Other Mesophyll
Control:CATTTCACAGTCAACTx	SeuratProject	6664	1646	194	83	29	17	6664	577	3	4394	Control	6664	1646	19461	1977	7	6	Mesophyll	0	1	0	0	0	0	0	0	1	6	-0.0815357	0.0126674	M10	Other Mesophyll
Control:CATTGCCTCCGTAGTAx	SeuratProject	13177	2839	593	175	79	26	13177	830	2	4394	Control	13177	2839	18358	2839	3	6	Mesophyll	0	1	0	0	0	0	0	0	1	6	-0.134083	0.112049	M10	Other Mesophyll
Control:CATTGTTTCTTCGACCx	SeuratProject	6919	2379	351	129	38	25	6919	141	4	4394	Control	6919	2379	15661	2689	4	12	Bundle Sheath	0	0	1	0	0	0	0	0	1	12	-0.0456935	-0.0549023	B15	Bundle Sheath
Control:CCACACTGTTGCATTGx	SeuratProject	8581	2495	363	159	28	20	8581	884	1	4394	Control	8581	2495	17230	2619	6	5	Mesophyll	0	0.920042	0	0	0	0.0799575	0	0	0.920042	5	-0.027906	-0.0465617	M1	Immunity Mesophyll
Control:CCACAAATCCATTCGCx	SeuratProject	28009	4417	1284	446	125	68	28009	1917	5	4394	Control	28009	4417	20055	4397	6	3	Mesophyll	0	0.97307	0.0114915	0	0	0.0154384	0	0	0.97307	3	-0.102313	-0.0270291	M8	Other Mesophyll
Control:CATTGTTAGCAGCCCTx	SeuratProject	28742	4112	1031	326	107	52	28742	1114	3	4394	Control	28742	4112	19201	4084	2	2	Mesophyll	0	1	0	0	0	0	0	0	1	2	-0.127616	0.105615	M7	Other Mesophyll
Control:CCAAGCGAGGCAGGGAx	SeuratProject	36616	4374	1200	309	132	54	36616	1125	5	4394	Control	36616	4374	18989	3952	5	1	Mesophyll	0	1	0	0	0	0	0	0	1	1	-0.151172	0.105962	M6	Other Mesophyll
Control:CATTGTTTCCCGAACGx	SeuratProject	10872	2613	416	159	49	30	10872	542	3	4394	Control	10872	2613	18118	2615	2	4	Mesophyll	0	1	0	0	0	0	0	0	1	4	-0.126208	0.0251132	M9	Other Mesophyll
Control:CCACAAACAGTTGAAAx	SeuratProject	13608	2795	527	197	66	32	13608	424	1	4394	Control	13608	2795	18121	2795	6	4	Mesophyll	0	1	0	0	0	0	0	0	1	4	-0.0963286	0.0209388	M9	Other Mesophyll
Control:CCACAAACACACAGCCx	SeuratProject	25458	3999	1066	308	108	47	25458	1086	5	4394	Control	25458	3999	19424	3999	2	2	Mesophyll	0	1	0	0	0	0	0	0	1	2	-0.114881	0.0287847	M7	Other Mesophyll
Control:CATTTCACATCGCCTTx	SeuratProject	9731	2434	277	125	33	17	9731	613	3	4394	Control	9731	2434	18560	2504	7	9	Mesophyll	0	1	0	0	0	0	0	0	1	9	-0.0586113	-0.0191338	M3	Transition Mesophyll
Control:CCAATGATCTGCCCTAx	SeuratProject	4861	1704	183	79	20	16	4861	377	3	4394	Control	4861	1704	17786	2374	3	0	Mesophyll	0	1	0	0	0	0	0	0	1	0	-0.0621363	0.00322956	M5	Susceptibility Mesophyll
Control:CCACACTCAGGAATCGx	SeuratProject	12978	2968	559	212	94	38	12978	754	3	4394	Control	12978	2968	17482	2969	1	3	Mesophyll	0.0157199	0.961191	0.0149698	0	0	0.0081192	0	0	0.961191	3	-0.0871763	-0.0981939	M8	Other Mesophyll
Control:CCAATGACACAAATGAx	SeuratProject	20945	4273	1023	352	128	65	20945	536	7	4394	Control	20945	4273	19465	4273	4	7	Hydathode	0.248573	0.0858168	0.164785	0	0.144058	0.356767	0	0	0.356767	7	-0.142287	-0.029571	M11	Other Mesophyll
Control:CCACACTTCTCTCGACx	SeuratProject	6600	2195	302	116	54	29	6600	214	3	4394	Control	6600	2195	16795	2592	7	0	Mesophyll	0	0.74049	0.25951	0	0	0	0	0	0.74049	0	-0.0668716	-0.0251328	M5	Susceptibility Mesophyll
Control:CCACAAAAGGAGTCTGx	SeuratProject	10383	2496	377	160	52	30	10383	539	3	4394	Control	10383	2496	17912	2508	1	4	Mesophyll	0	1	0	0	0	0	0	0	1	4	-0.0807881	-0.0213774	M9	Other Mesophyll
Control:CCACACTAGTCATAGAx	SeuratProject	9438	2545	303	143	55	20	9438	647	0	4394	Control	9438	2545	18178	2609	7	6	Mesophyll	0	0.977848	0	0.0221516	0	0	0	0	0.977848	6	-0.0962009	-0.0188428	M10	Other Mesophyll
Control:CCAATGACACCAGGTCx	SeuratProject	12882	2699	407	144	45	35	12882	688	4	4394	Control	12882	2699	18371	2699	3	0	Mesophyll	0	0.813887	0.186113	0	0	0	0	0	0.813887	0	-0.112512	-0.062093	M5	Susceptibility Mesophyll
Control:CATTGTTTCCATCGTCx	SeuratProject	17689	3494	589	220	65	40	17689	628	2	4394	Control	17689	3494	18442	3494	2	8	Mesophyll	0	1	0	0	0	0	0	0	1	8	-0.142394	0.0438836	M12	Other Mesophyll
Control:CCAATTTTCGCTGACGx	SeuratProject	4449	1576	340	200	34	29	4449	126	0	4394	Control	4449	1576	16290	2408	6	16	Mesophyll	0	1	0	0	0	0	0	0	1	16	-0.0894856	-0.00326596	M13	Other Mesophyll
Control:CATTTCACATGGTACTx	SeuratProject	11703	2344	353	135	41	21	11703	540	2	4394	Control	11703	2344	18786	2344	3	6	Mesophyll	0	1	0	0	0	0	0	0	1	6	-0.0912149	0.0795022	M10	Other Mesophyll
Control:CCACACTTCGAGTCCGx	SeuratProject	25218	3645	774	236	89	46	25218	1112	3	4394	Control	25218	3645	19179	3645	5	1	Mesophyll	0	1	0	0	0	0	0	0	1	1	-0.152731	0.11272	M6	Other Mesophyll
Control:CCACACTGTCTGTGATx	SeuratProject	28615	4777	1345	363	93	66	28615	1449	10	4394	Control	28615	4777	20099	4762	2	0	Bundle Sheath	0	0.465654	0.534346	0	0	0	0	0	0.534346	0	-0.106273	-0.0877286	M5	Susceptibility Mesophyll
Control:CCAAGCGCAACGATCTx	SeuratProject	20035	4267	906	369	101	64	20035	2273	15	4394	Control	20035	4267	19294	4266	1	9	Mesophyll	0	0.985284	0	0.00394691	0	0.0107686	0	0	0.985284	9	0.0654669	-0.131467	M3	Transition Mesophyll
Control:CATTGCCTCCGCTGTTx	SeuratProject	43093	5226	1386	363	172	57	43093	1981	7	4394	Control	43093	5226	19325	4428	0	2	Mesophyll	0	0.997722	0.00227791	0	0	0	0	0	0.997722	2	-0.133611	0.0951747	M7	Other Mesophyll
Control:CATTTCAGTTCCGTTCx	SeuratProject	12060	2899	530	167	56	24	12060	1001	2	4394	Control	12060	2899	18129	2898	7	9	Mesophyll	0	0.984022	0.0159778	0	0	0	0	0	0.984022	9	-0.0183778	-0.00881022	M3	Transition Mesophyll
Control:CCAATTTGTGACTCGCx	SeuratProject	9782	2390	317	140	50	27	9782	452	1	4394	Control	9782	2390	18393	2423	6	4	Mesophyll	0	1	0	0	0	0	0	0	1	4	-0.109883	0.0469371	M9	Other Mesophyll
Control:CCAATGACAGCTACATx	SeuratProject	5384	1434	417	194	33	24	5384	1196	2	4394	Control	5384	1434	15981	2242	12	16	Mesophyll	0	1	0	0	0	0	0	0	1	16	-0.064337	0.0393461	M13	Other Mesophyll
Control:CCAATTTAGACTTCGTx	SeuratProject	5517	1768	181	95	27	16	5517	178	4	4394	Control	5517	1768	18994	2337	3	0	Mesophyll	0	1	0	0	0	0	0	0	1	0	-0.0783541	0.0168347	M5	Susceptibility Mesophyll
Control:CCACCATTCTGCAGCGx	SeuratProject	25371	4449	970	326	101	51	25371	879	1	4394	Control	25371	4449	19594	4448	0	2	Mesophyll	0	1	0	0	0	0	0	0	1	2	-0.150236	0.130039	M7	Other Mesophyll
Control:CCACTTGGTTTCGTGAx	SeuratProject	7441	1978	263	132	47	31	7441	289	1	4394	Control	7441	1978	17404	2231	6	4	Mesophyll	0	0.988036	0.00956188	0	0	0.00240205	0	0	0.988036	4	-0.111467	0.0400089	M9	Other Mesophyll
Control:CCATAAGTCATCTGTTx	SeuratProject	10700	2420	387	145	46	21	10700	1008	3	4394	Control	10700	2420	18457	2438	7	0	Mesophyll	0	1	0	0	0	0	0	0	1	0	-0.0701274	0.0144884	M5	Susceptibility Mesophyll
Control:CCCGAAGCAGGCTTGCx	SeuratProject	39803	5469	1380	377	184	60	39803	1503	8	4394	Control	39803	5469	19850	4910	0	2	Mesophyll	0	1	0	0	0	0	0	0	1	2	-0.0802436	0.0454358	M7	Other Mesophyll
Control:CCCAACTGTTTCGTTTx	SeuratProject	37727	5494	1413	412	147	72	37727	1368	7	4394	Control	37727	5494	20076	5131	0	11	Mesophyll	0	1	0	0	0	0	0	0	1	11	-0.0984335	-0.00186498	M4	Susceptibility Mesophyll
Control:CCCGGAACACTGAGTTx	SeuratProject	23113	3883	952	282	111	51	23113	1206	1	4394	Control	23113	3883	19522	3882	8	6	Mesophyll	0	1	0	0	0	0	0	0	1	6	-0.139633	-0.0486325	M10	Other Mesophyll
Control:CCCAACTAGGCACAACx	SeuratProject	17615	3880	862	337	185	62	17615	595	13	4394	Control	17615	3880	18246	3879	4	7	Mesophyll	0.0196515	0.504348	0.0344305	0.0525837	0.040965	0.348021	0	0	0.504348	7	-0.0315123	-0.116991	M11	Other Mesophyll
Control:CCACGTTAGACTACGGx	SeuratProject	9461	2148	337	142	35	26	9461	391	1	4394	Control	9461	2148	18807	2210	5	1	Mesophyll	0	1	0	0	0	0	0	0	1	1	-0.119061	0.0444202	M6	Other Mesophyll
Control:CCACTTGAGCGACAGTx	SeuratProject	9303	1957	271	118	45	15	9303	396	1	4394	Control	9303	1957	19401	2074	3	6	Mesophyll	0	1	0	0	0	0	0	0	1	6	-0.0905216	0.055974	M10	Other Mesophyll
Control:CCACGAGAGTCAGCCCx	SeuratProject	31766	4910	1087	367	128	58	31766	1256	10	4394	Control	31766	4910	19612	4785	0	2	Mesophyll	0	0.988203	0.0117969	0	0	0	0	0	0.988203	2	-0.138706	0.106874	M7	Other Mesophyll
Control:CCACTTGCAGTATTCGx	SeuratProject	32473	4488	1345	384	215	67	32473	1033	8	4394	Control	32473	4488	20422	4311	4	7	Mesophyll	0.0363991	0.598796	0.112682	0.038473	0.210498	0.00315116	0	0	0.598796	7	-0.0338239	-0.125742	M11	Other Mesophyll
Control:CCACCATTCCGTGTGGx	SeuratProject	39193	4951	1282	369	120	53	39193	1456	0	4394	Control	39193	4951	19451	4431	0	2	Mesophyll	0	0.995525	0.00447455	0	0	0	0	0	0.995525	2	-0.116178	0.0908111	M7	Other Mesophyll
Control:CCATAAGCAGCCTATAx	SeuratProject	35794	4173	1686	328	99	54	35794	1810	11	4394	Control	35794	4173	19164	3836	2	8	Mesophyll	0	1	0	0	0	0	0	0	1	8	-0.149587	0.0138404	M12	Other Mesophyll
Control:CCATAAGTCTATACGGx	SeuratProject	15367	2214	405	117	38	23	15367	1640	4	4394	Control	15367	2214	18642	2214	3	6	Mesophyll	0	1	0	0	0	0	0	0	1	6	-0.105107	0.163238	M10	Other Mesophyll
Control:CCCAACTAGTGTGTTCx	SeuratProject	14136	3130	484	180	66	36	14136	821	0	4394	Control	14136	3130	18032	3130	1	4	Mesophyll	0	1	0	0	0	0	0	0	1	4	-0.103118	-0.0367908	M9	Other Mesophyll
Control:CCACGTTTCCTACGAAx	SeuratProject	5977	1718	185	107	23	18	5977	294	0	4394	Control	5977	1718	17621	2193	6	0	Mesophyll	0	1	0	0	0	0	0	0	1	0	0.00718154	-0.0280507	M5	Susceptibility Mesophyll
Control:CCATCACAGAGTATACx	SeuratProject	20971	3754	747	246	78	48	20971	880	7	4394	Control	20971	3754	19220	3754	2	8	Mesophyll	0	1	0	0	0	0	0	0	1	8	-0.171025	0.0598308	M12	Other Mesophyll
Control:CCACCATTCCTACGGGx	SeuratProject	29721	4839	1096	331	132	56	29721	1295	14	4394	Control	29721	4839	19627	4782	0	2	Mesophyll	0	1	0	0	0	0	0	0	1	2	-0.154725	0.167059	M7	Other Mesophyll
Control:CCCGAAGTCTCGGGACx	SeuratProject	40403	4998	1224	362	147	67	40403	1246	7	4394	Control	40403	4998	19202	4356	0	2	Mesophyll	0	1	0	0	0	0	0	0	1	2	-0.154384	0.139207	M7	Other Mesophyll
Control:CCACTTGTCTCCCATGx	SeuratProject	4747	1867	179	113	32	21	4747	146	1	4394	Control	4747	1867	15158	2625	1	5	Mesophyll	0.0222473	0.692254	0	0.0190701	0	0.266429	0	0	0.692254	5	0.01461	-0.0620823	M1	Immunity Mesophyll
Control:CCCGAAGGTTGCTAGTx	SeuratProject	38115	4581	1656	330	174	70	38115	1402	5	4394	Control	38115	4581	19146	4116	2	8	Mesophyll	0	1	0	0	0	0	0	0	1	8	-0.189816	0.012266	M12	Other Mesophyll
Control:CCATAAGGTATGTCACx	SeuratProject	13725	3181	619	225	76	39	13725	567	3	4394	Control	13725	3181	17391	3181	4	5	Mesophyll	0	0.474737	0	0.215367	0	0.309896	0	0	0.474737	5	-0.00322646	-0.0888977	M1	Immunity Mesophyll
Control:CCACGAGCAACATCGTx	SeuratProject	8866	1832	454	167	60	32	8866	1031	6	4394	Control	8866	1832	18068	1972	6	3	Mesophyll	0	1	0	0	0	0	0	0	1	3	-0.0638023	0.0582875	M8	Other Mesophyll
Control:CCACTTGAGAAACCCGx	SeuratProject	14828	3158	591	204	58	28	14828	689	2	4394	Control	14828	3158	18037	3158	6	4	Mesophyll	0	1	0	0	0	0	0	0	1	4	-0.12452	-0.0594597	M9	Other Mesophyll
Control:CCACGAGTCGATGCTAx	SeuratProject	11542	2268	542	215	31	19	11542	385	3	4394	Control	11542	2268	17202	2272	6	10	Mesophyll	0	0.922435	0	0.0474535	0.0301117	0	0	0	0.922435	10	-0.00543232	-0.0363594	M2	Immunity Mesophyll
Control:CCACTTGCACACGTGCx	SeuratProject	27265	4046	1278	351	137	66	27265	1708	9	4394	Control	27265	4046	19738	4033	6	3	Mesophyll	0	0.981174	0	0	0.00536302	0.013463	0	0	0.981174	3	-0.114309	-0.00458863	M8	Other Mesophyll
Control:CCACTTGTCAAGCCGCx	SeuratProject	23470	3963	1037	308	123	52	23470	1215	11	4394	Control	23470	3963	19692	3963	4	7	Mesophyll	0.00494225	0.708482	0.0676396	0.019622	0.0989459	0.100368	0	0	0.708482	7	-0.0476606	-0.0692654	M11	Other Mesophyll
Control:CCACGTTAGAAGCGAAx	SeuratProject	25876	3779	994	251	90	54	25876	1047	6	4394	Control	25876	3779	19289	3779	2	1	Mesophyll	0	1	0	0	0	0	0	0	1	1	-0.154782	0.0839418	M6	Other Mesophyll
Control:CCACTTGGTCACTGATx	SeuratProject	18066	4913	1238	525	140	67	18066	236	18	4394	Control	18066	4913	18337	4907	14	14	Guard Cell	0	0	0	0	0.0372051	0	0	0.962795	0.962795	14	-0.142155	-0.0395256	G17	Guard
Control:CCACTTGCAAATGGATx	SeuratProject	26704	3893	1271	336	161	68	26704	1099	5	4394	Control	26704	3893	19719	3892	1	3	Mesophyll	0	0.950138	0.018684	0	0.0154185	0.0157596	0	0	0.950138	3	-0.0851104	-0.046083	M8	Other Mesophyll
Control:CCCAACTGTACTTCCCx	SeuratProject	18707	3701	955	346	89	52	18707	708	6	4394	Control	18707	3701	18717	3697	6	16	Mesophyll	0	0.995471	0	0.00452912	0	0	0	0	0.995471	16	-0.0776048	0.0399981	M13	Other Mesophyll
Control:CCACTTGCATTCTGTTx	SeuratProject	18264	3322	742	243	69	38	18264	902	4	4394	Control	18264	3322	18553	3321	6	3	Mesophyll	0	0.966266	0.033734	0	0	0	0	0	0.966266	3	-0.0693952	-0.0538474	M8	Other Mesophyll
Control:CCCAACTCACCATATGx	SeuratProject	26876	3987	817	329	102	51	26876	306	16	4394	Control	26876	3987	20597	3953	13	15	Companion Cells	0	0	0	0	0	0	1	0	1	15	-0.123411	-0.082905	C18	Companion
Control:CCCATTGGTAGCTTGTx	SeuratProject	17309	3530	560	228	60	38	17309	718	4	4394	Control	17309	3530	18416	3530	5	1	Mesophyll	0	1	0	0	0	0	0	0	1	1	-0.137973	-0.0198058	M6	Other Mesophyll
Control:CCCATTGGTACAGAGCx	SeuratProject	32911	4689	1059	317	143	56	32911	1119	0	4394	Control	32911	4689	19402	4535	0	2	Mesophyll	0	1	0	0	0	0	0	0	1	2	-0.102683	0.116761	M7	Other Mesophyll
Control:CCACGAGAGTATGGATx	SeuratProject	8535	2818	369	144	45	36	8535	111	1	4394	Control	8535	2818	17019	2994	7	0	Mesophyll	0	0.949268	0.0507316	0	0	0	0	0	0.949268	0	-0.0691716	-0.0119702	M5	Susceptibility Mesophyll
Control:CCACGAGGTTCTTGTTx	SeuratProject	21451	4134	555	215	96	46	21451	150	21	4394	Control	21451	4134	20044	4132	14	14	Guard Cell	0	0	0	0	0	0	0	1	1	14	-0.183082	-0.0637519	G17	Guard
Control:CCACGTTCATAAGATGx	SeuratProject	13720	2730	611	208	58	33	13720	455	2	4394	Control	13720	2730	18062	2730	1	3	Mesophyll	0	0.97189	0.0281103	0	0	0	0	0	0.97189	3	-0.121664	-0.0112047	M8	Other Mesophyll
Control:CCACCATTCCCGAATAx	SeuratProject	25431	4563	1116	352	133	66	25431	1463	7	4394	Control	25431	4563	19899	4563	1	4	Mesophyll	0	1	0	0	0	0	0	0	1	4	-0.157206	-0.115536	M9	Other Mesophyll
Control:CCACTTGTCACCTACCx	SeuratProject	26207	3480	751	191	96	41	26207	1493	6	4394	Control	26207	3480	19055	3480	5	1	Mesophyll	0	1	0	0	0	0	0	0	1	1	-0.129396	0.100628	M6	Other Mesophyll
Control:CCATAAGTCCAGTGCGx	SeuratProject	17530	3758	587	230	63	42	17530	880	0	4394	Control	17530	3758	18352	3756	1	4	Mesophyll	0	1	0	0	0	0	0	0	1	4	-0.0917093	-0.046082	M9	Other Mesophyll
Control:CCATCACTCACATACGx	SeuratProject	25785	4097	886	331	98	56	25785	1001	5	4394	Control	25785	4097	19328	4097	0	2	Mesophyll	0	1	0	0	0	0	0	0	1	2	-0.133885	0.0869072	M7	Other Mesophyll
Control:CCACTTGTCCGCAGTGx	SeuratProject	32639	4399	1150	297	145	48	32639	1359	2	4394	Control	32639	4399	19163	4215	0	2	Mesophyll	0	0.994644	0.00535612	0	0	0	0	0	0.994644	2	-0.112553	0.0603054	M7	Other Mesophyll
Control:CCATCACCATCCTCACx	SeuratProject	33812	4447	1302	379	119	68	33812	2620	8	4394	Control	33812	4447	19255	4227	2	8	Mesophyll	0	1	0	0	0	0	0	0	1	8	-0.169438	0.0662492	M12	Other Mesophyll
Control:CCCATTGAGGACACTGx	SeuratProject	17744	3327	891	259	95	49	17744	84	3	4394	Control	17744	3327	18322	3326	14	14	Guard Cell	0	0	0	0	0.108579	0	0	0.891421	0.891421	14	-0.0765841	-0.0608354	G17	Guard
Control:CCCAACTAGTTTAGGAx	SeuratProject	16071	3478	680	281	68	37	16071	466	5	4394	Control	16071	3478	17996	3478	4	7	Hydathode	0.0802345	0.296836	0.136441	0.0322177	0.0206885	0.433582	0	0	0.433582	7	-0.0566167	-0.0110995	M11	Other Mesophyll
Control:CCATAAGAGAATCGTAx	SeuratProject	38188	4462	1127	316	124	61	38188	897	4	4394	Control	38188	4462	19204	4030	2	1	Mesophyll	0	1	0	0	0	0	0	0	1	1	-0.157738	0.0570954	M6	Other Mesophyll
Control:CCACGTTTCCATAGGTx	SeuratProject	23281	4085	906	298	112	56	23281	1971	9	4394	Control	23281	4085	19545	4084	1	3	Mesophyll	0	1	0	0	0	0	0	0	1	3	-0.144076	-0.0162971	M8	Other Mesophyll
Control:CCCATTGTCGAAACAAx	SeuratProject	9547	2497	377	180	26	18	9547	465	4	4394	Control	9547	2497	18391	2537	0	2	Mesophyll	0	1	0	0	0	0	0	0	1	2	-0.119091	0.0708644	M7	Other Mesophyll
Control:CCATAAGAGACGACTGx	SeuratProject	19808	3213	652	208	61	31	19808	607	1	4394	Control	19808	3213	19043	3213	2	1	Mesophyll	0	1	0	0	0	0	0	0	1	1	-0.172002	0.0887045	M6	Other Mesophyll
Control:CCGAACGAGAAGCTGCx	SeuratProject	11662	2506	382	137	54	25	11662	741	2	4394	Control	11662	2506	18456	2506	3	6	Mesophyll	0	1	0	0	0	0	0	0	1	6	-0.109726	0.0807702	M10	Other Mesophyll
Control:CCCTCAATCGCTATTTx	SeuratProject	35721	4826	1310	361	138	64	35721	1704	4	4394	Control	35721	4826	19416	4520	0	7	Bundle Sheath	0	0.0141404	0.98586	0	0	0	0	0	0.98586	7	-0.137244	0.0628265	M11	Other Mesophyll
Control:CCCTCTCTCCCAAGCGx	SeuratProject	5560	2080	475	274	35	21	5560	564	4	4394	Control	5560	2080	14876	2809	12	16	Mesophyll	0.0230517	0.744051	0.0127936	0.0435488	0	0.176555	0	0	0.744051	16	0.00175895	-0.0663075	M13	Other Mesophyll
Control:CCGATCTTCGAACCATx	SeuratProject	30410	4730	953	308	109	63	30410	1092	6	4394	Control	30410	4730	19603	4673	0	2	Mesophyll	0	0.986485	0.00393123	0.0095839	0	0	0	0	0.986485	2	-0.0899807	0.0435735	M7	Other Mesophyll
Control:CCGATCTCATGTGCCGx	SeuratProject	36492	4423	1121	316	146	51	36492	1252	3	4394	Control	36492	4423	18992	4037	5	2	Mesophyll	0	1	0	0	0	0	0	0	1	2	-0.16143	0.145706	M7	Other Mesophyll
Control:CCGATGGCAAATGAGTx	SeuratProject	6621	2072	201	105	37	22	6621	319	0	4394	Control	6621	2072	17129	2404	1	4	Mesophyll	0	1	0	0	0	0	0	0	1	4	-0.0703276	-0.0265987	M9	Other Mesophyll
Control:CCCTCTCGTATAGGATx	SeuratProject	8187	2249	350	141	29	20	8187	912	1	4394	Control	8187	2249	18377	2377	7	6	Mesophyll	0	0.991922	0	0.00807752	0	0	0	0	0.991922	6	-0.115334	0.0244101	M10	Other Mesophyll
Control:CCGATGGCATACTGTGx	SeuratProject	12581	2619	514	202	78	41	12581	270	5	4394	Control	12581	2619	17190	2619	11	13	Parenchyma	0.292103	0	0	0	0.707897	0	0	0	0.707897	13	-0.0586461	-0.0412347	P16	Vasculature
Control:CCCTAACAGCGCTGCTx	SeuratProject	8755	2080	309	121	33	20	8755	450	1	4394	Control	8755	2080	18654	2205	2	8	Mesophyll	0	1	0	0	0	0	0	0	1	8	-0.112981	0.0409197	M12	Other Mesophyll
Control:CCCTAACTCGGCATCGx	SeuratProject	4621	1594	139	77	16	13	4621	109	0	4394	Control	4621	1594	17632	2283	7	9	Mesophyll	0	1	0	0	0	0	0	0	1	9	-0.0094177	-0.0269878	M3	Transition Mesophyll
Control:CCCTTAGTCTACAGGTx	SeuratProject	4523	1701	492	273	40	29	4523	310	5	4394	Control	4523	1701	14916	2614	12	16	Mesophyll	0	0.98339	0.0166095	0	0	0	0	0	0.98339	16	-0.0585266	-0.035519	M13	Other Mesophyll
Control:CCCGGAATCTTCGTGCx	SeuratProject	33722	4481	1222	366	173	67	33722	1815	4	4394	Control	33722	4481	19382	4303	2	8	Mesophyll	0	1	0	0	0	0	0	0	1	8	-0.147797	-0.0269012	M12	Other Mesophyll
Control:CCGATGGAGCGTCAGAx	SeuratProject	10097	2044	427	170	92	24	10097	260	2	4394	Control	10097	2044	17258	2138	4	7	Parenchyma	0.0456962	0.384856	0.0550058	0	0.451616	0.0628259	0	0	0.451616	7	-0.0815849	-0.0132266	M11	Other Mesophyll
Control:CCCTCTCGTCATTCCCx	SeuratProject	11251	2925	561	218	68	48	11251	1156	6	4394	Control	11251	2925	17431	2926	6	4	Mesophyll	0	0.988822	0.0111782	0	0	0	0	0	0.988822	4	-0.111091	-0.0397466	M9	Other Mesophyll
Control:CCGATGGGTTCCACGGx	SeuratProject	26777	4498	891	315	100	61	26777	1570	6	4394	Control	26777	4498	19659	4497	0	2	Mesophyll	0	0.984503	0.0154967	0	0	0	0	0	0.984503	2	-0.159684	0.0420939	M7	Other Mesophyll
Control:CCCTTAGCAATCCAGTx	SeuratProject	13082	2779	397	164	78	30	13082	160	4	4394	Control	13082	2779	18573	2779	3	6	Mesophyll	0	1	0	0	0	0	0	0	1	6	-0.09364	0.0484143	M10	Other Mesophyll
Control:CCCTTAGTCGAACCATx	SeuratProject	35974	4839	1138	326	150	59	35974	1158	4	4394	Control	35974	4839	19543	4512	13	15	Companion Cells	0.0334073	0.0152763	0.00456695	0	0	0	0.94675	0	0.94675	15	-0.172972	0.0819283	C18	Companion
Control:CCGATGGTCCACTTTAx	SeuratProject	22209	4224	1033	370	98	52	22209	1716	15	4394	Control	22209	4224	19599	4222	1	3	Mesophyll	0	0.85933	0	0	0.0434296	0.0972404	0	0	0.85933	3	-0.138921	-0.043522	M8	Other Mesophyll
Control:CCGATCTAGGCTTAGGx	SeuratProject	37925	4332	1231	330	168	62	37925	932	1	4394	Control	37925	4332	19032	3883	5	1	Mesophyll	0	1	0	0	0	0	0	0	1	1	-0.158833	0.0754127	M6	Other Mesophyll
Control:CCCTAACAGCCTCGTGx	SeuratProject	5976	1728	158	86	18	8	5976	329	3	4394	Control	5976	1728	19370	2240	3	0	Mesophyll	0	1	0	0	0	0	0	0	1	0	-0.0688757	0.0590989	M5	Susceptibility Mesophyll
Control:CCCTCTCGTTTACGTGx	SeuratProject	19879	3456	859	301	114	61	19879	854	7	4394	Control	19879	3456	19159	3454	4	7	Mesophyll	0.0331579	0.643947	0.107266	0.0188166	0.196813	0	0	0	0.643947	7	-0.0709405	-0.0602731	M11	Other Mesophyll
Control:CCCTCAATCGATACGTx	SeuratProject	22507	3826	1009	295	166	60	22507	251	11	4394	Control	22507	3826	19768	3825	4	12	Parenchyma	0.143597	0.212494	0.312619	0	0.331291	0	0	0	0.331291	12	-0.0784708	-0.0665326	B15	Bundle Sheath
Control:CCCTTAGAGATAGGGAx	SeuratProject	8471	2226	254	113	27	19	8471	494	1	4394	Control	8471	2226	18850	2376	3	6	Mesophyll	0	0.981835	0.0181646	0	0	0	0	0	0.981835	6	-0.117753	0.0241737	M10	Other Mesophyll
Control:CCCTCAATCCGAGTGCx	SeuratProject	34128	4228	1222	322	132	57	34128	1385	3	4394	Control	34128	4228	19154	4011	2	8	Mesophyll	0	1	0	0	0	0	0	0	1	8	-0.174861	0.112042	M12	Other Mesophyll
Control:CCGATGGGTCTCGGACx	SeuratProject	5727	1660	167	93	27	20	5727	238	0	4394	Control	5727	1660	17858	2124	1	4	Mesophyll	0	1	0	0	0	0	0	0	1	4	-0.0939311	0.0216754	M9	Other Mesophyll
Control:CCCTCAAAGTCGGCCTx	SeuratProject	27279	3961	1093	303	184	69	27279	647	11	4394	Control	27279	3961	20224	3922	4	12	Bundle Sheath	0	0.132491	0.761891	0	0.105618	0	0	0	0.761891	12	-0.000322798	-0.100811	B15	Bundle Sheath
Control:CCCTCAACAATAGTAGx	SeuratProject	29964	4714	1492	380	114	65	29964	1989	8	4394	Control	29964	4714	19799	4672	6	0	Mesophyll	0	1	0	0	0	0	0	0	1	0	-0.114172	-0.0243167	M5	Susceptibility Mesophyll
Control:CCGATCTGTACCCGACx	SeuratProject	8141	2377	302	130	51	26	8141	554	3	4394	Control	8141	2377	18461	2528	7	9	Mesophyll	0	0.984179	0	0.0158214	0	0	0	0	0.984179	9	-0.0732477	-0.0191135	M3	Transition Mesophyll
Control:CCCTGATGTAGCTCGCx	SeuratProject	27130	4503	1215	362	218	67	27130	1436	10	4394	Control	27130	4503	20224	4492	4	7	Mesophyll	0.0662511	0.635274	0.074349	0.017895	0.187974	0.0182571	0	0	0.635274	7	-0.0975286	-0.0969692	M11	Other Mesophyll
Control:CCCTCAAGTGATAGTAx	SeuratProject	11569	2469	403	134	70	29	11569	793	4	4394	Control	11569	2469	18565	2469	3	6	Mesophyll	0	1	0	0	0	0	0	0	1	6	-0.104745	0.0977561	M10	Other Mesophyll
Control:CCCTTAGTCATTGTTCx	SeuratProject	9959	2633	465	202	50	35	9959	1225	2	4394	Control	9959	2633	17332	2679	6	4	Mesophyll	0	1	0	0	0	0	0	0	1	4	-0.120763	0.000968311	M9	Other Mesophyll
Control:CCCTAACAGTTGCGCCx	SeuratProject	27089	4590	882	284	119	61	27089	1145	6	4394	Control	27089	4590	19635	4582	0	2	Mesophyll	0	0.984909	0.0150909	0	0	0	0	0	0.984909	2	-0.117301	0.0271693	M7	Other Mesophyll
Control:CCGAACGAGCGACAGTx	SeuratProject	27345	3917	1213	296	154	66	27345	1183	4	4394	Control	27345	3917	19471	3907	1	3	Mesophyll	0	1	0	0	0	0	0	0	1	3	-0.100204	-0.0252624	M8	Other Mesophyll
Control:CCGAACGCAGTATACCx	SeuratProject	16660	2980	643	267	75	47	16660	673	4	4394	Control	16660	2980	18175	2980	6	10	Mesophyll	0	0.79331	0	0.141434	0.0137282	0.051528	0	0	0.79331	10	0.0222435	-0.0412876	M2	Immunity Mesophyll
Control:CCCTCTCCACCGTCTTx	SeuratProject	26423	4380	1199	417	159	70	26423	1472	14	4394	Control	26423	4380	20402	4372	6	3	Mesophyll	0	0.748757	0	0.187485	0.0268904	0.0368678	0	0	0.748757	3	0.0329582	-0.106325	M8	Other Mesophyll
Control:CCCTTAGTCAATCGGTx	SeuratProject	8495	2196	332	109	62	16	8495	553	2	4394	Control	8495	2196	18858	2357	7	9	Mesophyll	0	0.979064	0.0209357	0	0	0	0	0	0.979064	9	-0.0743714	0.0281979	M3	Transition Mesophyll
Control:CCCTAACTCTTCTTCCx	SeuratProject	15223	2775	590	199	54	37	15223	758	3	4394	Control	15223	2775	18133	2775	6	3	Mesophyll	0	0.983701	0.0162991	0	0	0	0	0	0.983701	3	-0.0889653	0.0322275	M8	Other Mesophyll
Control:CCCTAACGTAGCACAGx	SeuratProject	26232	4328	993	330	109	63	26232	1612	7	4394	Control	26232	4328	19823	4328	1	3	Mesophyll	0	1	0	0	0	0	0	0	1	3	-0.135152	-0.0405137	M8	Other Mesophyll
Control:CCCGGAATCGAACGGAx	SeuratProject	28146	4189	1156	300	139	53	28146	798	1	4394	Control	28146	4189	19648	4167	6	3	Mesophyll	0	0.989495	0.0105048	0	0	0	0	0	0.989495	3	-0.111383	0.0378233	M8	Other Mesophyll
Control:CCCGGAAGTAGGAGTCx	SeuratProject	4642	1731	386	212	24	18	4642	1043	2	4394	Control	4642	1731	15939	2528	12	16	Mesophyll	0	1	0	0	0	0	0	0	1	16	-0.0202051	0.0237606	M13	Other Mesophyll
Control:CCCTCAAAGGTGGCTAx	SeuratProject	64621	5404	1985	404	210	80	64621	1673	2	4394	Control	64621	5404	18031	3205	5	1	Mesophyll	0	1	0	0	0	0	0	0	1	1	-0.179056	0.0270394	M6	Other Mesophyll
Control:CCCTAACGTTGTGGCCx	SeuratProject	25138	4502	923	311	92	56	25138	785	5	4394	Control	25138	4502	19733	4502	0	2	Mesophyll	0	0.992784	0.00721638	0	0	0	0	0	0.992784	2	-0.14267	0.021365	M7	Other Mesophyll
Control:CCCTCAATCCATACTTx	SeuratProject	19681	3550	753	284	106	57	19681	1901	9	4394	Control	19681	3550	19078	3550	1	3	Mesophyll	0	1	0	0	0	0	0	0	1	3	-0.118906	-0.0131454	M8	Other Mesophyll
Control:CCCTCAAAGAACTCCTx	SeuratProject	19643	3629	739	242	78	38	19643	876	3	4394	Control	19643	3629	19075	3629	2	8	Mesophyll	0	1	0	0	0	0	0	0	1	8	-0.130582	0.0215851	M12	Other Mesophyll
Control:CCGAACGGTAGGTCAGx	SeuratProject	38228	4848	1281	379	172	78	38228	1501	4	4394	Control	38228	4848	19303	4382	0	2	Mesophyll	0	1	0	0	0	0	0	0	1	2	-0.159958	0.113119	M7	Other Mesophyll
Control:CCGAACGCATTCGATGx	SeuratProject	27289	4550	969	319	105	45	27289	1077	4	4394	Control	27289	4550	19507	4541	0	2	Mesophyll	0	1	0	0	0	0	0	0	1	2	-0.134932	0.0841652	M7	Other Mesophyll
Control:CCGGGTAAGAAGAGCAx	SeuratProject	9063	2842	303	144	51	35	9063	288	4	4394	Control	9063	2842	16295	2964	7	10	Mesophyll	0	0.755352	0.201293	0.0038763	0	0.0394788	0	0	0.755352	10	0.0301033	0.00622557	M2	Immunity Mesophyll
Control:CCGTAGGCACGCGCTAx	SeuratProject	25220	4262	1617	322	139	62	25220	1228	4	4394	Control	25220	4262	19812	4262	6	3	Mesophyll	0	0.855093	0	0.0210725	0.0433612	0.0804733	0	0	0.855093	3	-0.146847	-0.0596951	M8	Other Mesophyll
Control:CCGCAAGTCCCAAGCGx	SeuratProject	6328	2166	253	117	32	24	6328	309	4	4394	Control	6328	2166	16550	2532	8	10	Mesophyll	0	0.862621	0	0.00795731	0	0.129422	0	0	0.862621	10	-0.000632402	-0.05792	M2	Immunity Mesophyll
Control:CCGTAGGCATTGTACGx	SeuratProject	35052	4759	1243	342	167	47	35052	1599	6	4394	Control	35052	4759	19323	4481	5	1	Mesophyll	0	1	0	0	0	0	0	0	1	1	-0.122666	-0.00130235	M6	Other Mesophyll
Control:CCGGACATCGAGATAAx	SeuratProject	47536	5157	1457	354	119	66	47536	1504	5	4394	Control	47536	5157	19352	4063	15	17	Mesophyll	0	1	0	0	0	0	0	0	1	17	-0.166624	0.0535702	M14	Other Mesophyll
Control:CCGGACAGTTCTGAGTx	SeuratProject	11588	3053	776	179	87	21	11588	214	2	4394	Control	11588	3053	17605	3052	10	7	Bundle Sheath	0.0472722	0	0.952728	0	0	0	0	0	0.952728	7	-0.107583	0.0334391	M11	Other Mesophyll
Control:CCGTTCATCCCGAGACx	SeuratProject	35515	5259	1237	361	122	75	35515	1853	25	4394	Control	35515	5259	19688	5003	0	2	Mesophyll	0	0.994058	0.00594172	0	0	0	0	0	0.994058	2	-0.147963	0.0653295	M7	Other Mesophyll
Control:CCGGTAGAGCTTGTGTx	SeuratProject	14388	3445	583	206	65	38	14388	517	2	4394	Control	14388	3445	17956	3445	0	2	Mesophyll	0	1	0	0	0	0	0	0	1	2	-0.0595919	0.0270099	M7	Other Mesophyll
Control:CCGTAGGGTCGTGTTAx	SeuratProject	38541	5448	1348	363	191	69	38541	1037	3	4394	Control	38541	5448	19720	4981	0	2	Mesophyll	0	0.989911	0.0100887	0	0	0	0	0	0.989911	2	-0.129005	0.120693	M7	Other Mesophyll
Control:CCGTTCATCTGCATGAx	SeuratProject	7219	1712	171	82	28	19	7219	240	1	4394	Control	7219	1712	19842	2082	3	6	Mesophyll	0	1	0	0	0	0	0	0	1	6	-0.105606	0.104376	M10	Other Mesophyll
Control:CCTAACCAGAGTGACCx	SeuratProject	64116	5229	1737	403	159	70	64116	1183	3	4394	Control	64116	5229	18252	3140	15	17	Mesophyll	0	1	0	0	0	0	0	0	1	17	-0.148154	0.0758306	M14	Other Mesophyll
Control:CCGGGTACACGCGGTTx	SeuratProject	20361	3590	947	348	143	56	20361	594	1	4394	Control	20361	3590	19342	3590	6	3	Mesophyll	0	0.801976	0.00741792	0.0900136	0.0850608	0.0155322	0	0	0.801976	3	-0.0318952	-0.0521008	M8	Other Mesophyll
Control:CCGGTGATCCGATAGTx	SeuratProject	13171	3144	595	262	78	38	13171	1017	1	4394	Control	13171	3144	17306	3144	12	16	Mesophyll	0.0410448	0.790393	0.0591002	0.0276354	0.0685821	0.0132443	0	0	0.790393	16	0.0260144	-0.0940191	M13	Other Mesophyll
Control:CCGGTAGCAAAGCACGx	SeuratProject	26469	4299	957	288	88	45	26469	915	2	4394	Control	26469	4299	19539	4299	0	2	Mesophyll	0	1	0	0	0	0	0	0	1	2	-0.154276	0.133213	M7	Other Mesophyll
Control:CCGGGTATCTATTTCGx	SeuratProject	29512	3964	880	285	135	50	29512	951	2	4394	Control	29512	3964	19080	3902	5	1	Mesophyll	0	1	0	0	0	0	0	0	1	1	-0.136696	0.0854337	M6	Other Mesophyll
Control:CCGGGTACAGTCACGCx	SeuratProject	43828	4888	1329	352	143	48	43828	1754	7	4394	Control	43828	4888	18943	4018	0	2	Mesophyll	0	1	0	0	0	0	0	0	1	2	-0.11465	0.0666988	M7	Other Mesophyll
Control:CCGGTAGAGTCCGCCAx	SeuratProject	7711	1942	342	131	53	26	7711	376	2	4394	Control	7711	1942	16676	2373	1	3	Mesophyll	0	0.585015	0	0.173863	0.0976246	0.143498	0	0	0.585015	3	-0.0503002	-0.0663768	M8	Other Mesophyll
Control:CCGGTGACATCATCTTx	SeuratProject	5954	2212	332	129	58	17	5954	229	2	4394	Control	5954	2212	17363	2684	10	7	Bundle Sheath	0	0.180277	0.819723	0	0	0	0	0	0.819723	7	-0.10141	0.0197968	M11	Other Mesophyll
Control:CCGGACAGTCTGCAATx	SeuratProject	21374	3621	998	338	104	57	21374	1761	21	4394	Control	21374	3621	19393	3621	1	3	Mesophyll	0	1	0	0	0	0	0	0	1	3	-0.0986973	-0.0473182	M8	Other Mesophyll
Control:CCGGTGAAGCGTTAGGx	SeuratProject	17652	3004	693	244	47	32	17652	474	2	4394	Control	17652	3004	18407	3004	6	3	Mesophyll	0	0.896999	0.0394853	0	0.0635161	0	0	0	0.896999	3	-0.102294	0.00675277	M8	Other Mesophyll
Control:CCGTTCATCTCTAAGGx	SeuratProject	7277	1805	364	103	42	19	7277	485	3	4394	Control	7277	1805	19361	2127	3	6	Mesophyll	0	1	0	0	0	0	0	0	1	6	-0.0910151	0.0894791	M10	Other Mesophyll
Control:CCGGACAGTGAGACCAx	SeuratProject	29961	4678	1185	326	201	57	29961	871	4	4394	Control	29961	4678	19676	4591	0	2	Mesophyll	0	0.992783	0.00721676	0	0	0	0	0	0.992783	2	-0.129012	0.164971	M7	Other Mesophyll
Control:CCGGACAAGGCGCTCTx	SeuratProject	10989	2561	405	173	31	19	10989	770	0	4394	Control	10989	2561	17999	2561	6	4	Mesophyll	0	1	0	0	0	0	0	0	1	4	-0.11191	0.0218002	M9	Other Mesophyll
Control:CCTAACCAGTAGGTTAx	SeuratProject	9931	2603	318	157	22	12	9931	684	2	4394	Control	9931	2603	18448	2683	3	0	Mesophyll	0	1	0	0	0	0	0	0	1	0	-0.119564	0.053187	M5	Susceptibility Mesophyll
Control:CCGGGTATCGGACTTAx	SeuratProject	30675	4137	920	261	112	49	30675	914	8	4394	Control	30675	4137	19121	4030	0	2	Mesophyll	0	0.993707	0.00629274	0	0	0	0	0	0.993707	2	-0.0694439	0.067735	M7	Other Mesophyll
Control:CCTAACCAGGAAAGACx	SeuratProject	25191	4454	1079	332	132	66	25191	1006	3	4394	Control	25191	4454	19843	4453	8	5	Mesophyll	0	0.970894	0	0.00544646	0	0.0236595	0	0	0.970894	5	-0.0993589	-0.0691034	M1	Immunity Mesophyll
Control:CCGGACATCACCGCTTx	SeuratProject	30931	5051	1280	385	160	67	30931	1461	6	4394	Control	30931	5051	20100	4969	1	3	Mesophyll	0	0.994008	0.00599174	0	0	0	0	0	0.994008	3	-0.113551	-0.0673128	M8	Other Mesophyll
Control:CCGGGTAGTAACGGTGx	SeuratProject	16521	2929	590	191	86	29	16521	1247	2	4394	Control	16521	2929	18451	2929	5	6	Mesophyll	0	1	0	0	0	0	0	0	1	6	-0.0984136	0.0685537	M10	Other Mesophyll
Control:CCGGTAGAGGCTAAATx	SeuratProject	20418	3630	703	233	63	36	20418	639	2	4394	Control	20418	3630	19157	3628	2	8	Mesophyll	0	1	0	0	0	0	0	0	1	8	-0.151001	0.0120425	M12	Other Mesophyll
Control:CCGGTGAAGTTACGAAx	SeuratProject	27144	3833	794	238	97	42	27144	831	4	4394	Control	27144	3833	19191	3823	5	1	Mesophyll	0	1	0	0	0	0	0	0	1	1	-0.139516	0.118842	M6	Other Mesophyll
Control:CCGTGAGTCGGCTTGGx	SeuratProject	4665	1732	150	103	39	23	4665	85	2	4394	Control	4665	1732	15315	2510	1	5	Mesophyll	0.0353189	0.877092	0.0412824	0.00483205	0	0.0414749	0	0	0.877092	5	0.0211015	-0.0549658	M1	Immunity Mesophyll
Control:CCGGTAGCATCCGTTCx	SeuratProject	41961	4370	1216	317	143	56	41961	1431	4	4394	Control	41961	4370	18722	3601	5	1	Mesophyll	0	1	0	0	0	0	0	0	1	1	-0.150864	0.15304	M6	Other Mesophyll
Control:CCGTAGGCATAGGAGCx	SeuratProject	32536	4725	1184	343	114	52	32536	1110	4	4394	Control	32536	4725	19574	4592	9	2	Mesophyll	0	0.963887	0.0361127	0	0	0	0	0	0.963887	2	-0.14213	0.0239924	M7	Other Mesophyll
Control:CCGCAAGCATTGTAGCx	SeuratProject	19815	3637	879	253	104	51	19815	1027	1	4394	Control	19815	3637	19163	3637	1	3	Mesophyll	0	0.951301	0	0	0.040219	0.0084799	0	0	0.951301	3	-0.106753	-0.0509094	M8	Other Mesophyll
Control:CCGGACAGTGTCCTAAx	SeuratProject	38540	4894	1506	407	207	80	38540	1626	9	4394	Control	38540	4894	19768	4416	6	8	Mesophyll	0	1	0	0	0	0	0	0	1	8	-0.166391	0.0643873	M12	Other Mesophyll
[truncated: 9,907 more rows]
